# Supplementary material for: Facile fabrication of a novel self-healing and flame-retardant hydrogel/MXene coating for wood
Source: Sci Rep. 2023 Feb 1;13:1826. doi: 10.1038/s41598-023-28228-5 (PMC9892570; doi:10.1038/s41598-023-28228-5)
Supplement: Supplementary file 2 — Supplementary Information 2. [file 41598_2023_28228_MOESM2_ESM.zip]

Archive with 36 entries (26 files):
- CCT/
- CCT/0.1.csv
- CCT/0.2.csv
- CCT/0.3.csv
- CCT/0g.CSV
- CCT/pure wood.csv
- FTIR/
- FTIR/test.1987.dpt
- FTIR/test.3146.dpt
- FTIR/test.3147.dpt
- Infrared camera/
- SEM-EDX/
- SEM-EDX/0.3g.tif
- SEM-EDX/0g.tif
- SEM-EDX/EDX.docx
- SEM-EDX/M0 fired.tif
- SEM-EDX/M0.3 fired.tif
- SEM-EDX/pure wood fired.tif
- SEM-EDX/pure wood.tif
- stress-strain/
- stress-strain/0.1.xls
- stress-strain/0.2.xls
- stress-strain/0.3.xls
- stress-strain/0.xls
- swelling/
- swelling/swelling.xlsx
- TG/
- TG/ExpDat_1.csv
- TG/ExpDat_2.csv
- water capacity/
- water capacity/water capacity.xlsx
- XPS/
- XPS/1.xls
- XPS/2.xls
- XRD/
- XRD/JHC220518.csv
