# Supplementary material for: Facile fabrication of a novel self-healing and flame-retardant hydrogel/MXene coating for wood
Source: Sci Rep. 2023 Feb 1;13:1826. doi: 10.1038/s41598-023-28228-5 (PMC9892570; doi:10.1038/s41598-023-28228-5)
Supplement: Supplementary file 2 — Supplementary Information 2. [file 41598_2023_28228_MOESM2_ESM.zip › CCT/0.1.csv]

Exported data
Parameter	Value	Time (s)	HRR (kW/m²)	EHC (MJ/kg)	SEA (m²/kg)	MLR (g/s)	Specific MLR (g/s·m²)	COY (kg/kg)	CO2Y (kg/kg)	THR (MJ/m²)	MFR (g/s)	k (1/m)	V stack (l/s)	V smoke (l/s)	SPR (m²/s)	RSR ((m²/s)/m²)	TSP (m²)	TSR (m²/m²)	COP (g/s)	CO2P (g/s)	O2C (g/s)	TOC (g)	ARHE(kW/m²)	Specimen mass (g)	Oxygen (%)	DPT (Pa)	CO (%)	CO2 (%)	PDM (-)	PDC (-)	APT (kPa)	Cold Trap TC (K)	Stack TC (K)	Smoke TC (K)	Cone Heater TC (K)	Soot MFM (g/s)	Spare TC (K)	HFM (kW/m²)
Peaks		0	-1.66935804223236	0	0	-0.0128633666666663	-1.45513197586723	0	0	0	23.7155010714923	-0.00186330614643	23.1241998304202	23.3867482042575	-4.35766716740037E-05	-0.00492948774592802	0	0	0.000278791060506313	-0.000332353243344929	-0.000703777554910911	0	0	18.36	20.95439979	94.172698	0.00282265	0.0431466	0.991816	0.991605	100.8432	275.182	344.377	348.287	1175.591	0	0	0
peak HRR (kW/m²)	355.723158547291	5	-1.69035209593685	-0.644679876958483	-4.18323903535875	0.0231784999999993	2.62200226244336	0.0022713792023162	-0.0144157316732402	0	23.1437729870653	-0.00424470396796762	22.5728864449073	22.8428664785038	-9.69612059810597E-05	-0.010968462215052	0	0	5.26471628408844E-05	-0.000334135036588187	-0.000808209653594957	0	0	18.35089	20.95487457	89.711321	0.0018423	0.04311875	0.992635	0.992154	100.8413	275.181	344.471	348.591	1173.485	0	0	0
peak EHC (MJ/kg)	50.8390590329065	10	-1.40555821514448	-0.17424609342683	17.3440588252526	0.0713079666666663	8.06651206636497	0.00304146499480006	-0.00261038058114383	0	23.6587495195721	0.0528646417344482	23.0933136123256	23.3950241219529	0.00123676956857581	0.139906059793644	0.00309192392143953	0.349765149484109	0.000216880684467035	-0.000186140931467517	-0.00056270256584333	0	0	18.108069	20.95386651	93.821859	0.00255498	0.0435511	0.986347	0.992319	100.8355	275.205	344.742	349.246	1170.376	0	0	0
peak MLR (g/s)	0.2236165	15	0.321637428710313	0.0493230923230903	15.4332240366319	0.0576459166666666	6.52103129713423	0.00878626954902183	0.0105590297029207	0.000804093571775782	23.6264040110376	0.0380151412174165	23.0792009156161	23.40284208404	0.000889662346713678	0.100640536958561	0.00840800370966325	0.951131641364621	0.000506492562233783	0.000608684946335424	0.000612535070837945	0.00153133767709486	0.0536062381183855	17.710795	20.94936709	93.636331	0.00382379	0.04576435	0.988452	0.992752	100.8418	275.211	345.003	349.841	1169.412	0	0	0
peak SEA (m²/kg)	254.877139668563	20	-0.0468595455903524	-0.00696686253133438	47.6619945447719	0.0594583833333331	6.72606146304673	0.0121637367684511	0.0293766961522824	0.00160818714355156	23.404709979224	0.12204504627832	22.8825218486792	23.2201570525988	0.00283390514207428	0.320577504759534	0.0177169224316331	2.00417674565986	0.000723236123544327	0.00174669086088926	0.000669564859519218	0.00473658750298777	0.0804093571775782	17.517718	20.94912431	91.967238	0.00480237	0.04898031	0.979306	0.993049	100.8351	275.175	345.303	350.398	1170.474	0	0	0
peak COY (kg/kg)	1.22426470237414	25	1.80577387073242	0.184908549104751	113.750941936319	0.0863293833333332	9.76576734539969	0.0162883630320361	0.0389324792027713	0.0061226218203826	23.3716710613456	0.422800067743156	22.8717929256262	23.2262230310562	0.00982004867094821	1.11086523427016	0.0493518069641894	5.58278359323409	0.00140616433606514	0.00336101692121306	0.00219312571186681	0.0118933139314528	0.244904872815304	17.086837	20.94322023	91.794354	0.00782836	0.05353291	0.946742	0.99357	100.8423	275.204	345.629	350.985	1171.99	0	0	0
peak CO2Y (kg/kg)	4.52361272709511	30	1.78590342392877	0.173804492812326	130.058374221098	0.0908341666666669	10.2753582202112	0.0285209922258088	0.0598765070210545	0.0151018150570356	23.3810633107763	0.507394460264723	22.9053462584722	23.2831553466929	0.0118137440403949	1.33639638466006	0.103436288742547	11.7009376405596	0.00259068056133783	0.00543883261816832	0.00296628424129639	0.0247918388143609	0.503393835234519	16.683908	20.94023057	91.965961	0.0130644	0.05937752	0.938026	0.993978	100.8356	275.202	345.997	351.704	1172.741	0	0	0
		35	0.106264025621081	0.01648442432319	257.700586320073	0.0569855499999999	6.44632918552036	0.0524517571063709	0.112434575855831	0.0198322336809102	23.297872426948	0.632181949546455	22.8471338015424	23.229403587539	0.0146852096467718	1.6612228107208	0.169683672960464	19.1949856290118	0.00298899222717295	0.00640714614416123	0.0023564455976844	0.0380986634118128	0.566635248026005	16.220078	20.94255882	91.405848	0.01487314	0.06216742	0.92506	0.994306	100.8407	275.179	346.35	352.145	1172.959	0	0	0
Time To Peaks		40	2.58197765090984	0.246661458884156	127.302692581454	0.0925344499999999	10.4676979638009	0.0274116500659583	0.0658870289097863	0.0265528378722375	23.2347980391869	0.507783884369762	22.8085682487738	23.1986185543572	0.0117798846415439	1.33256613592126	0.235846408681254	26.6794579956169	0.00253652196244591	0.00609681998230117	0.00347753649805068	0.0526836186511506	0.663820946805937	16.033696	20.93816665	91.004511	0.0128955	0.06133758	0.939078	0.995137	100.8415	275.19	346.704	352.633	1172.512	0	0	0
t peak HRR (s)	90	45	1.97722827241128	0.14043638093969	65.9140092195214	0.1244599	14.0791742081448	0.0208616141214411	0.0468844423313408	0.0379508526805403	23.7971783002772	0.345044666842021	23.3837430079122	23.7756203309665	0.00820365099606072	0.928014818558905	0.285805247775265	32.3309103818173	0.00259643440739315	0.00583523300411446	0.00313563547949642	0.0692165485950183	0.843352281789784	15.304274	20.93978723	95.557656	0.01288906	0.06020607	0.957578	0.996059	100.8413	275.183	347.047	352.863	1172.496	0	0	0
t peak EHC (s)	140	50	0.0207104124253532	0.00335837543747022	100.593911388713	0.0545144666666666	6.16679487179486	0.0478262326187788	0.0951256853845962	0.0429456993926319	23.3675718954323	0.235047303968767	22.9715908623288	23.3307225255316	0.0054838234292696	0.620342016885701	0.320023933838591	36.2018024704289	0.00260722156388866	0.00518572600504238	0.00197354694492734	0.0819895046560777	0.858913987852637	14.909543	20.94406927	92.178716	0.01314421	0.05867353	0.970975	0.997388	100.8427	275.183	347.198	352.626	1172.992	0	0	0
t peak MLR (s)	90	55	1.46687379803359	0.271510202695531	133.273037517804	0.0477593999999999	5.40264705882352	0.0444858301217997	0.105773127028411	0.0466646599187792	23.4427269987143	0.271890908842662	23.0528400966028	23.4102726535483	0.00636504030802778	0.720027184166038	0.349646093181835	39.5527254730582	0.00212461655511908	0.0050516610830007	0.00255017014379974	0.0932987973778954	0.848448362159622	14.694448	20.94186741	92.802262	0.01097851	0.05825035	0.968093	0.99862	100.8416	275.184	347.309	352.694	1172.811	0	0	0
t peak SEA (s)	110	60	2.58523278430897	0.594282948045804	124.015527366266	0.0384555166666668	4.35017156862747	0.0644310405807405	0.131521137939093	0.0567949263746356	23.4587539612291	0.20362215369171	23.0785636526755	23.421229434492	0.00476908117955893	0.539488821217073	0.377481396900801	42.701515486516	0.00247772895490335	0.00505771331203577	0.00329916780481466	0.107922142249431	0.946582106243927	14.425956	20.9389842	92.969332	0.01252858	0.05825764	0.976609	0.999582	100.8417	275.183	347.459	352.618	1173.522	0	0	0
t peak COY (s)	275	65	2.40522382183849	0.685296069085088	221.536354865482	0.0310262666666665	3.50975867269983	0.101809081843652	0.185635715059241	0.0692710678900043	23.3475705035334	0.294495812258206	22.9783708751717	23.339707175161	0.00687344602241772	0.777539142807434	0.406587714905743	45.9940853965773	0.00315875572236964	0.00575958319828532	0.00357611948075216	0.125110360463348	1.0657087367693	14.301142	20.9378499	92.126999	0.01559676	0.06030359	0.96713	1.000205	100.8412	275.184	347.598	353.064	1173.07	0	0	0
t peak CO2Y (s)	140	70	22.2106453293322	3.51002017804298	172.613016103267	0.0559375999999999	6.32778280542985	0.0773296742072276	0.136166306983222	0.130810740767931	23.5678495923935	0.40982996111043	23.2058434263364	23.5599120752823	0.00965555784957809	1.09225767529164	0.447910224585732	50.6685774418249	0.00432563638393421	0.00761681641350467	0.0151072917403242	0.171818888516039	1.8687248681133	14.070426	20.89369349	93.916805	0.02058565	0.06533796	0.954995	1.000748	100.8355	275.202	347.758	353.064	1172.594	0	0	0
		75	182.53206457871	16.2409731553077	55.2318952791612	0.0993526333333334	11.2389856711916	0.0511505553430173	0.374207603746332	0.642667515538037	23.3181267827027	0.234607692410263	22.9775184657791	23.3898308431404	0.00548743423997557	0.620750479635245	0.485767704809617	54.9510978291421	0.00508194236979117	0.0371785108455547	0.107774862085942	0.479024273081704	8.56890020717383	13.711784	20.53336672	92.007404	0.0241427	0.14899739	0.974771	1.001237	100.8341	275.21	348.024	354.269	1172.702	0	0	0
Test Results (between 74 and 325 s)		80	255.708646250697	15.3910860085495	89.9064957065854	0.146868416666667	16.6140742835596	0.028200905221341	0.85878067662638	1.73826929261156	22.2074630198159	0.575309075683101	22.0885008511712	22.951879660157	0.0132044246724747	1.49371319824374	0.532497352090742	60.2372570238396	0.00414182229842509	0.126127758240045	0.161140649118866	1.15131305109372	21.7283661576444	13.067348	20.2949351	84.234729	0.02089236	0.417841	0.937832	1.001509	100.8358	275.205	351.291	365.022	1171.894	0	0	0
mean HRR (kW/m²)	56.5443053024393	85	298.486853998322	13.0284566262456	81.4142030096658	0.202527733333333	22.9103770739065	0.0180544812571661	0.926609450284065	3.1237580432341	21.8890990706434	0.706306467093568	22.0839567837155	23.3448719003491	0.0164886339966874	1.86523009012301	0.606729998763648	68.6346152447565	0.003656533165523	0.187664111651278	0.193789303790976	2.03863793336833	36.7500946262836	12.237676	20.15037752	83.010068	0.01888037	0.60828893	0.92428	1.001912	100.8409	275.183	356.327	376.672	1173.848	0	0	0
mean EHC (MJ/kg)	14.2251686858237	90	355.723158547291	14.0624360078887	83.9947554181956	0.2236165	25.2959841628959	0.0150717440988877	1.03057117693283	4.75928307459813	21.3978872543426	0.803107938704415	21.8857880886088	23.3874082421266	0.0187826132249729	2.12473000282499	0.694908116817799	78.6095154771265	0.00337029066428891	0.230452719586601	0.231838749500548	3.10270806659714	52.8809230510904	11.089667	19.97103223	80.419076	0.01789366	0.75284017	0.914545	1.002378	100.8416	275.183	361.236	386.021	1174.401	0	0	0
mean MLR (g/s)	0.0351137895	95	337.709952213505	13.545974376284	125.899546639378	0.22038695	24.9306504524887	0.0195597900647492	1.2662873458783	6.49286585150012	21.4457068245652	1.1574497951126	22.2492947565467	23.9721992326553	0.0277466170902352	3.13875758939312	0.811231192605819	91.7682344576718	0.00431072247501038	0.279073205981714	0.229296364140109	4.25554585069878	68.3459563315802	10.042	19.9839493	81.937481	0.02239175	0.90046157	0.878544	1.002679	100.8411	275.182	366.417	394.791	1174.341	0	0	0
mean SEA (m²/kg)	97.6071574059505	100	218.483867175558	9.56884352701062	148.746860503246	0.2018423	22.8328393665158	0.0239244262633036	1.25695805805189	7.88335039997278	20.8390822241629	1.26562285873617	21.9238082268284	23.7222393973945	0.0300234084417543	3.39631317214415	0.955656256435792	108.105911361515	0.00482896122316561	0.253707305440727	0.159810456904001	5.22831290330905	78.8335039997278	8.91893	20.2575859	78.454991	0.02556828	0.84528478	0.867869	1.002806	100.8411	275.182	371.567	402.047	1173.44	0	0	0
mean COY (kg/kg)	0.117127178755687	105	149.004305379901	10.287001353106	170.101062914829	0.1280449	14.4847171945702	0.0359722308270992	1.43437845001906	8.80207083136143	21.1476406494921	0.912186316023906	22.3599792904494	23.8773298921666	0.021780573590823	2.46386579081708	1.08516621151724	122.756358768918	0.00460606069903284	0.183664845194846	0.111096576866436	5.90558048773515	83.829246012966	8.094997	20.47621254	81.200614	0.02412878	0.61562554	0.903833	1.003053	100.8408	275.183	373.43	398.771	1172.296	0	0	0
mean CO2Y (kg/kg)	1.26350127731786	110	96.1030725492823	13.0013606812587	254.877139668563	0.06534325	7.39177036199095	0.0517489762130738	1.98053302973902	9.41483927618439	21.9920151494747	0.681648626084101	23.2403682178134	24.4326769237749	0.0166545006566479	1.88399328695111	1.18125389713591	133.626006463339	0.00338144628993493	0.129414464895494	0.0735046049048666	6.3670834421634	85.5894479653126	7.624181	20.64918796	87.76756	0.01750612	0.43133809	0.927838	1.002941	100.837	275.209	373.231	392.379	1171.892	0	0	0
Total heat release (MJ/m²)	14.6479331003799	115	74.7516834316776	10.6101125261349	99.5327948371737	0.0622806666666666	7.04532428355957	0.0287580799438163	1.2774061945348	9.84197616613679	22.0367271373781	0.258124850751315	23.1871628444113	24.0153894505415	0.00619896881765573	0.701240816476893	1.23838757082167	140.089091721909	0.00179107239095417	0.0795577093997571	0.0536827698528542	6.6850518790577	85.5824014446677	7.366702	20.73121775	87.744661	0.01001134	0.28166008	0.97406	1.003197	100.8404	275.208	371.621	384.895	1172.113	0	0	0
Total oxygen consumed (g)	10.1621708883897	120	63.5556380776555	13.8030464384641	69.3326366410857	0.0407034666666667	4.60446455505279	0.0278591698281883	1.44767954844548	10.1877444699101	22.1675431150051	0.118846772041484	23.1904281623223	23.7455222044019	0.00282207866443254	0.319239667922233	1.26094018952689	142.640292932906	0.00113396479046267	0.0589255762441657	0.0441870779261479	6.92972649850521	84.8978705825843	7.013165	20.77129128	88.277967	0.00689659	0.21900579	0.989596	1.003117	100.835	275.214	369.48	378.324	1172.518	0	0	0
Mass lost (g)	9.143277	125	54.9453493435818	17.0806748641341	42.3305366487369	0.0284366333333332	3.21681372549018	0.0321615560581523	1.69667206208046	10.4839969384632	22.1514502506172	0.0513150955804115	23.0522932486219	23.4577746736744	0.00120373794948336	0.136169451299022	1.27100473106168	143.77881573096	0.000914566377055119	0.0482476413162925	0.0377812720527979	7.13464737345257	83.8719755077057	6.943709	20.79733507	87.68843	0.00587628	0.18740944	0.997163	1.003023	100.8411	275.188	367.546	374.011	1172.613	0	0	0
Average specific MLR (g/s·m²)	9.1938431372549	130	49.6593589172944	7.33991972968477	3.85271486566056	0.0598083833333333	6.76565422322775	0.0118584348446597	0.69779587785541	10.7455087091154	22.5154056880668	0.00976001776564929	23.3193598622491	23.6090397673707	0.000230424647559458	0.0260661366017487	1.27459013755429	144.184404700711	0.000709233816922762	0.0417340433511962	0.0338292685900584	7.31367372505972	82.6577593008877	6.682445	20.81571787	90.161763	0.00486427	0.16605372	1.001722	1.002839	100.8353	275.184	365.794	370.338	1172.528	0	0	0
Total smoke release (m²/m²)	101.592715885017	135	46.2106904290513	22.8799748737862	11.5785991679087	0.0178541500000001	2.01970022624436	0.0593952303748459	2.04081660748539	10.9851838324813	22.390689926205	0.00886194811789231	23.0855860751149	23.3273816979742	0.000206726046333718	0.0233852993590179	1.27568301428902	144.308033290613	0.00106045135239706	0.0364370458325356	0.0312813019917606	7.47645015151426	81.3717320924539	6.42714	20.82526042	88.763491	0.00650438	0.15116429	1.001557	1.002571	100.8404	275.205	364.144	367.958	1172.498	0	0	0
Total smoke production (m²)	0.898079608423553	140	43.3365596594477	50.8390590329065	14.4489029839174	0.00753545000000004	0.85242647058824	0.152005647810024	4.52361272709511	11.2090519577025	22.566137002154	0.00465154785973714	23.1791994754204	23.4070441223652	0.000108878985990161	0.0123166273744526	1.27647202686983	144.397288107447	0.00114543095879005	0.034087457524389	0.0293907685369253	7.62813032783598	80.0646568407323	6.469116	20.83382655	89.821778	0.0068557	0.14347945	1.001349	1.001881	100.8389	275.214	362.778	366.344	1172.561	0	0	0
MARHE (kW/m²)	85.5894479653126	145	43.2381583408906	12.7971086119798	12.915881771872	0.0298681	3.3787443438914	0.0314877604386915	1.09547336695761	11.4254887527034	22.8438853545858	0.016342546053309	23.3934101608281	23.6054313135828	0.000385772848350451	0.0436394624830827	1.27770865645568	144.537178332091	0.000940479577558882	0.0327197080716267	0.0290503380742697	7.77423309436397	78.7964741565749	6.308326	20.83660876	91.767627	0.00586417	0.13833044	0.999018	1.000884	100.8399	275.183	361.679	364.957	1172.666	0	0	0
		150	41.6914708648918	9.27689018364807	19.6470503917582	0.0397280333333333	4.49412141779789	0.0318929653047179	0.799905972787585	11.6378128257178	23.1211665385436	0.0327355340985713	23.6115690752418	23.8437738793305	0.000780538672865448	0.0882962299621548	1.28062443525872	144.867017563204	0.00126704478872468	0.0317786911504376	0.0281936811132984	7.91734314233289	77.5854188381188	6.18406	20.84134275	93.747692	0.00727359	0.13452156	0.996011	0.999741	100.8403	275.211	360.674	364.221	1172.762	0	0	0
Test Averages		155	36.1715539099173	9.28986507518907	40.7315515200885	0.0344199333333333	3.8936576168929	0.0389863535339691	0.849030249621747	11.8324703876548	22.2005051368866	0.0613299715801364	22.6231679708815	22.8595783067141	0.00140197728788468	0.158594715824058	1.2860807251606	145.484244927669	0.00134190768954898	0.0292235645899638	0.0248189907891012	8.04987482208888	76.3385186300312	5.938778	20.85052454	86.246657	0.00785727	0.13069832	0.99166	0.998629	100.8373	275.209	359.907	363.668	1172.792	0	0	0
HRR(60) (kW/m²)	172.375271949054	160	34.507499382619	0	0	-0.0263331333333333	-2.97886123680241	0	0	12.0091680208862	23.1080349781313	0.0318606501711829	23.5041390345683	23.7629065609693	0.000757101652989549	0.0856449833698585	1.29147842251278	146.094844175654	0.00133645843839435	0.0281832501704238	0.023756425598624	8.1713133630582	75.0573001305386	5.896414	20.85866061	93.268149	0.00758742	0.12433333	0.99378	0.997402	100.8409	275.213	359.237	363.192	1172.511	0	0	0
HRR(120) (kW/m²)	102.296146578077	165	31.3444390590166	10.0630536779443	5.42872038942105	0.0275348666666667	3.11480392156863	0.0573045267553864	0.887926720532755	12.1737978669903	22.4898150806151	0.00647144467108732	22.8343136586945	23.0982569875249	0.000149479092093324	0.0169093995580683	1.29374487437549	146.351230132974	0.001577872503606	0.0244489438596401	0.0215559485935919	8.28459429853874	73.7805931332744	6.072354	20.86495881	88.18604	0.00886178	0.11561225	0.995641	0.996377	100.8474	275.192	358.593	362.738	1172.807	0	0	0
HRR(180) (kW/m²)	72.8802586925212	170	28.9083341467282	7.8172537719583	0.683892245984583	0.0326904666666667	3.69801659125189	0.0623715541539379	0.706981329121536	12.3244298000046	22.7442292858946	0.000959072700981977	23.0453569404213	23.3108049557246	2.23567566709508E-05	0.0025290448722795	1.2941744639974	146.39982624405	0.0020389552120175	0.0231115495736033	0.0202076516004102	8.38900329902374	72.4966458823802	5.67268	20.87129495	90.007906	0.01087687	0.11094222	0.995263	0.995372	100.8403	275.191	357.859	361.981	1171.781	0	0	0
HRR(240) (kW/m²)	58.2647369507343	175	26.5841989818498	0	0	-0.01049035	-1.18669117647059	0	0	12.4631611328261	22.9383507828764	-0.00563104624448111	23.2114582812977	23.4916418101949	-0.000132282521391993	-0.014964086130316	1.29423035588908	146.406148856231	0.00219789460722824	0.0212737774747441	0.018725164889465	8.48633534024843	71.218063616149	5.800998	20.87782532	91.430398	0.0115149	0.10510369	0.995674	0.995034	100.8342	275.204	357.388	361.702	1172.726	0	0	0
HRR(300) (kW/m²)		180	24.1422249326172	6.9502951379879	5.62426626203225	0.0307062166666666	3.47355392156862	0.0813384261430503	0.625783444713257	12.5899771926122	22.930573731615	0.00736450698434465	23.1696326074993	23.450305471922	0.000172699938432985	0.0195361921304282	1.29466210573516	146.454989336557	0.00249759533647416	0.0192154420397783	0.0171993420993361	8.57614660772043	69.9443177367347	5.686994	20.88382311	91.234703	0.01286973	0.09921699	0.993726	0.994562	100.8402	275.203	356.865	361.188	1173.922	0	0	0
HRR(360) (kW/m²)		185	23.9039133740683	16.6630116950732	-3.92581032031908	0.0126814166666668	1.43454939668176	0.251943534379692	1.42611940262694	12.710092538379	23.1745823631488	-0.00210455535920314	23.3818677499839	23.6557504693614	-4.97848364262668E-05	-0.00563176882650077	1.29509385558124	146.503829816883	0.00319500093594155	0.0180852143611302	0.0171739358748461	8.66207980265589	68.7032029101565	5.557445	20.88463717	93.050157	0.01586291	0.09542674	0.994664	0.994425	100.8404	275.19	356.342	360.516	1172.942	0	0	0
EHC(60) (MJ/kg)	12.550763529663	190	19.9585545389703	0	0	-0.00899039999999995	-1.01701357466063	0	0	12.8197487081616	22.9733610831055	0.00125220133592207	23.1514620115721	23.4333090644185	2.93432209155395E-05	0.00331936888184836	1.29516721363353	146.512128239087	0.00361722159373753	0.0166802480338136	0.0149755972107861	8.74245363536997	67.4723616219029	5.566629	20.89271095	91.333259	0.01788819	0.09185185	0.993047	0.993189	100.8402	275.184	355.921	360.254	1171.607	0	0	0
EHC(120) (MJ/kg)	13.3758346560369	195	19.4240041593132	21.4507881905532	27.5593382705037	0.00800474999999992	0.905514705882343	0.425075595402544	1.85819412367853	12.9182051049073	23.030859887838	0.00940198661559158	23.1830619647537	23.4637233640575	0.000220605613020812	0.0249553860883272	1.29579208571837	146.582815126513	0.00340262387229848	0.0148743794115155	0.0143254384162018	8.81570622443744	66.2472056661911	5.598963	20.89541344	91.686827	0.01688405	0.0865723	0.990548	0.991612	100.8356	275.212	355.517	359.821	1172.858	0	0	0
EHC(180) (MJ/kg)	13.5999302490807	200	18.0335343627378	5.10219153221514	-0.7999716008724	0.0312447000000001	3.53446832579186	0.112726860884025	0.433226289021757	13.0118489512124	22.7718354468593	-0.00107917859359752	22.8947299890604	23.1610160042701	-2.49948726777779E-05	-0.00282747428481651	1.29634359975093	146.645203591734	0.00352211695026312	0.0135360254325981	0.013409833387517	8.88504440394673	65.059244756062	5.479714	20.89841238	89.528139	0.01760042	0.08318793	0.990102	0.98998	100.8391	275.193	355.089	359.219	1172.986	0	0	0
EHC(240) (MJ/kg)	14.1124309362032	205	15.7004594282583	20.5792665393522	-5.89344292296714	0.00674426666666671	0.762926093514334	0.605380502959781	1.78837703665311	13.0961839356899	23.1101741304635	-0.00169212048909479	23.2113383704541	23.4894328822489	-3.97469506572701E-05	-0.00449626138656902	1.29634359975093	146.645203591734	0.00408284754676158	0.0120612916357318	0.0121376022981635	8.94891299316093	63.883824076536	5.34241	20.90417555	92.114796	0.01987518	0.07841564	0.988623	0.988432	100.8392	275.214	354.729	358.979	1173.033	0	0	0
EHC(300) (MJ/kg)		210	14.5109088557175	21.8062015363829	3.01916942020527	0.00588256666666672	0.665448717948724	0.688835202994427	1.82283362410589	13.1717123563998	22.9191660058263	0.000763220136991889	22.9988580799014	23.2704360531144	1.7760465392319E-05	0.00200910241994559	1.29638800091441	146.650226347784	0.00405211900396162	0.0107229403160446	0.0112727222926362	9.00743880463793	62.7224397923801	5.388887	20.90719499	90.517193	0.01988879	0.07485892	0.986771	0.986857	100.8335	275.214	354.411	358.596	1172.99	0	0	0
EHC(360) (MJ/kg)		215	13.2322206559672	12.3067114088408	14.4806062560497	0.00950480000000005	1.07520361990951	0.471643624508279	0.998557137774086	13.241070180179	22.9884796809326	0.00590450309710813	23.0469983400501	23.3102200267982	0.000137635266342502	0.0155696002649889	1.29677649024374	146.694173104496	0.00448287832222631	0.00949108588311518	0.0105590624458001	9.06201826648402	61.5863729310653	5.277003	20.91013914	90.980981	0.02177124	0.07123958	0.984521	0.985185	100.8381	275.214	354.082	358.126	1172.919	0	0	0
MLR(60) (g/s)	0.119871882638889	220	12.7141275678557	0	0	-0.00284478333333344	-0.321808069381611	0	0	13.3059360507386	22.9058924558221	0.00552028092677064	22.9384532102624	23.1821805585078	0.000127972149178084	0.0144764874635841	1.29744050878255	146.769288323817	0.00509372269719016	0.00880822535797827	0.0104133197162266	9.11444922188909	60.4815275033572	5.309412	20.91056515	90.227171	0.02460145	0.06937563	0.983287	0.983907	100.8448	275.182	353.685	357.443	1172.906	0	0	0
MLR(120) (g/s)	0.0675309434027778	225	12.6835526183489	11.4741973156751	29.3490603533024	0.00977171666666665	1.10539781297134	0.551829613981197	0.875308009695692	13.3694302512041	22.969525991411	0.0123441155272513	22.9839671846974	23.2329891576469	0.000286790702205371	0.0324423871273044	1.298477415911	146.886585510295	0.00539232263610028	0.00855326186681021	0.0104759920693058	9.16667250135292	59.4196900053516	5.276898	20.91043218	90.65735	0.02588197	0.06857502	0.981907	0.983292	100.8407	275.211	353.405	357.234	1172.518	0	0	0
MLR(180) (g/s)	0.0470948888888889	230	13.071663949997	5.51576400842846	-6.86060152429366	0.0209496833333333	2.36987368024132	0.248435320864644	0.421268984229088	13.433818292625	23.117898423297	-0.0061477136574665	23.1180980637106	23.3790051746435	-0.000143727429410136	-0.016258758983047	1.29919439266652	146.967691478113	0.00520464130092933	0.00882545181775437	0.01065569451927	9.21950171782436	58.4079056201086	5.21736	20.90999354	91.775434	0.0248867	0.06919259	0.983274	0.982584	100.8388	275.195	353.186	357.172	1172.993	0	0	0
MLR(240) (g/s)	0.0363398741319444	235	12.5228821788065	0	0	-0.0200975333333334	-2.2734766214178	0	0	13.497804657947	22.9843096672558	-0.00314746091630219	22.972403714679	23.2456646869111	-7.31648210755188E-05	-0.00827656347008131	1.29919439266652	146.967691478113	0.00517552607979051	0.00904294952615748	0.010377626821818	9.27208502117708	57.4374666295616	5.12689	20.9108461	90.670059	0.02489102	0.06996137	0.982379	0.982026	100.8372	275.181	353	357.199	1173.082	0	0	0
MLR(300) (g/s)		240	12.9574284083091	0	0	-0.0174935833333333	-1.97891214177978	0	0	13.5615054344148	23.0742546851999	-0.000142685449364536	23.0481903638427	23.3293805859786	-3.32876315230665E-06	-0.000376556917681748	1.29919439266652	146.967691478113	0.00580088282841648	0.00910625710669993	0.0108710559580684	9.3252067281268	56.5062726433949	5.366329	20.90906983	91.325174	0.02760268	0.070041	0.982043	0.982027	100.8372	275.213	352.784	357.088	1173.042	0	0	0
MLR(360) (g/s)		245	13.6951205046218	7.65894004307312	-3.31783083210282	0.015807	1.7881221719457	0.371507595449489	0.577232007104136	13.6281368066971	23.0991067863708	-0.00224719515436512	23.0610457044462	23.3379605955345	-5.24449519630493E-05	-0.00593268687364811	1.29919439266652	146.967691478113	0.00587242056127006	0.00912430633629506	0.0113039278961303	9.38064418776229	55.6250481906004	5.262798	20.90741951	91.474528	0.02789495	0.07006448	0.982205	0.981953	100.8381	275.214	352.601	356.835	1172.93	0	0	0
SEA(60) (m²/kg)	108.435677773602	250	13.0963888823888	15.0122315294407	-4.70707462085849	0.00771184999999999	0.872381221719456	0.726820283311701	1.15038057568684	13.6951155801646	22.9001537535416	-0.0015697525435557	22.8515923205684	23.124825351544	-3.63002534148675E-05	-0.00410636350846918	1.29919439266652	146.967691478113	0.00560512900185734	0.00887156244261052	0.0108327652509024	9.43598592062988	54.7804623206585	5.255009	20.90889697	89.862989	0.02691641	0.06956399	0.98199	0.981814	100.8315	275.215	352.434	356.648	1172.903	0	0	0
SEA(120) (m²/kg)	99.7327617754251	255	13.3030111285057	16.8464914729379	24.4440122037057	0.0069806	0.789660633484162	0.876738452050434	1.30725021956238	13.7611140801919	23.4763362752203	0.00720080764439701	23.4199724010735	23.6964907293363	0.000170633871589188	0.0193024741616728	1.29962097734549	147.015947663517	0.00612016043838325	0.00912539088267712	0.0111905271555843	9.49104415164609	53.9651532556543	5.18475	20.90856847	94.415369	0.02856373	0.06964981	0.981071	0.981878	100.8374	275.213	352.335	356.495	1172.88	0	0	0
SEA(180) (m²/kg)	95.1179971294857	260	12.9055109935978	0	0	-0.0155811166666666	-1.7625697586727	0	0	13.8266353854971	23.0942567132987	0.0238233773449746	23.0331213291752	23.3257368101661	0.00055569782987815	0.0628617454613292	1.30143680659916	147.221358212575	0.00609705785235143	0.00910603060748081	0.0109596543729459	9.54641960546742	53.1793668672966	5.204656	20.90875952	91.344579	0.02890627	0.07001786	0.979074	0.981741	100.837	275.204	352.248	356.723	1172.824	0	0	0
SEA(240) (m²/kg)	97.1554872895037	265	12.734502318371	8.54767335103851	43.2803967316318	0.0131700166666667	1.48982088989442	0.44860068409284	0.694177518080744	13.890735418777	23.2105830645756	0.0243383604476572	23.1390191217857	23.4199648543049	0.000570003546295536	0.0644800391737032	1.30425106003959	147.539712674162	0.00590807848618076	0.0091423294827487	0.0107982421354472	9.6008143467384	52.417869504819	5.27881	20.90960425	92.226768	0.02792755	0.06999073	0.978811	0.981535	100.8364	275.187	352.094	356.369	1173.449	0	0	0
SEA(300) (m²/kg)		270	14.2400201261026	2.81652941520953	11.9591242481816	0.0446939333333334	5.05587481146305	0.131874997116206	0.204357727388851	13.9581717248882	23.1532552910153	0.0228778384517295	23.0721002624741	23.3632343807756	0.000534500301873278	0.0604638350535382	1.30701231966001	147.85207235973	0.00589401232944522	0.00913355064406882	0.0116109587998849	9.65683734907673	51.6969323144008	5.072622	20.90632282	91.732913	0.0279299	0.07002996	0.978688	0.981248	100.8362	275.208	351.945	356.386	1172.667	0	0	0
SEA(360) (m²/kg)		275	13.6665650429943	23.5551565431433	182.064724026446	0.00512891666666664	0.580194193061837	1.22426470237414	1.90748284549471	14.027938187811	23.2160685967998	0.0398647820891292	23.1291060241441	23.4240537270098	0.000933794797471302	0.10563289564155	1.31068305740838	148.267314186468	0.00627915163641837	0.00978332055763852	0.0115497593897392	9.71473914455079	51.0106843193126	4.918679	20.90668423	92.209044	0.02957407	0.07180162	0.976683	0.981139	100.8355	275.214	351.86	356.347	1172.727	0	0	0
COY(60) (kg/kg)	0.0246517762398373	280	14.8364090685542	0	0	-0.0179766	-2.03355203619909	0	0	14.0991956230898	23.1899760559784	0.0291074032129206	23.100616142332	23.3848580808127	0.000680672493235139	0.0769991508184546	1.31471922563514	148.723894302618	0.00613089550916947	0.00993777925458345	0.0121518010637425	9.7739930456845	50.3542700824637	5.005244	20.90428372	91.991957	0.02894447	0.07227116	0.977715	0.98097	100.8371	275.215	351.822	356.151	1172.883	0	0	0
COY(120) (kg/kg)	0.0365491203678969	285	15.0154022213158	0	0	-0.00115409999999991	-0.130554298642523	0	0	14.1738251513145	22.9101391637902	0.0344832583085339	22.8179006443941	23.1042263412291	0.000796709004943434	0.0901254530478998	1.31841267938059	149.141705812284	0.00599051109970357	0.0101015299934757	0.0122171584723472	9.83491544452472	49.7327198291737	5.047521	20.90344617	89.769624	0.02864477	0.07308602	0.977119	0.980974	100.8354	275.185	351.761	356.175	1172.937	0	0	0
COY(180) (kg/kg)	0.0693965250156096	290	15.813487468964	21.130012025662	114.382086900455	0.00661576666666672	0.748389894419312	0.957131899181083	1.54220081841345	14.2508973755402	23.1272779002403	0.0324356930316507	23.0330519571857	23.3300147785156	0.000756725197779806	0.0856023979388921	1.3222962648874	149.581025439751	0.00633216131420562	0.0102028407677658	0.0128033104625217	9.89746661686189	49.1410254328973	5.024762	20.90160532	91.474912	0.02991845	0.07310187	0.977477	0.981104	100.8344	275.184	351.744	356.279	1172.925	0	0	0
COY(240) (kg/kg)	0.110092098990925	295	15.9080589003253	0	0	-0.0047296833333334	-0.535032051282059	0	0	14.3302012414634	22.962379957403	0.0307370200062958	22.8671354431404	23.1741388196025	0.000712303968526799	0.080577372005294	1.32596883780316	149.996474864611	0.00628834306005308	0.0101294278831003	0.0128253765573241	9.96153833441151	48.576953360893	5.005577	20.9011585	90.168461	0.02992444	0.07309996	0.977557	0.980994	100.8366	275.212	351.718	356.44	1172.836	0	0	0
COY(300) (kg/kg)		300	15.0046965512171	0	0	-0.0141369333333335	-1.59920060331827	0	0	14.4074831300923	23.0298401730873	0.0289579108341366	22.938749889058	23.2652390634269	0.000673712718333586	0.0762118459653378	1.32943387952031	150.388447909538	0.00608123181147855	0.0105217193514343	0.0123117647425439	10.0243811876612	48.0249437669743	5.066638	20.90332522	90.716579	0.02891157	0.07413594	0.977638	0.980876	100.8345	275.212	351.786	356.793	1173.859	0	0	0
COY(360) (kg/kg)		305	14.7727198661868	7.09258721708267	33.3900183543098	0.0184123	2.08283936651584	0.34224233387194	0.550932913335374	14.4819266711358	23.0093741858972	0.0264633227624131	22.914455935398	23.2316644612091	0.000614787034945058	0.0695460446770428	1.33265512890351	150.752842636144	0.00630146852395031	0.0101439420802049	0.0122146363905367	10.0856971904939	47.4817267906092	5.098748	20.90366426	90.539971	0.02992559	0.07308218	0.977757	0.980716	100.8281	275.194	351.726	356.595	1172.75	0	0	0
CO2Y(60) (kg/kg)	1.13621006447332	310	14.1529774104117	6.709244831577	36.8852210269401	0.01864775	2.10947398190045	0.366216522036181	0.572275668647057	14.5542409143273	23.2804702119621	0.0292488112871442	23.1867407026019	23.5163875089667	0.000687826380405122	0.0778084140729776	1.33591166244189	151.121228783019	0.00682911414880019	0.0106716536000131	0.012167103840532	10.1466515410716	46.9491642397655	4.921914	20.90440859	92.695243	0.03193943	0.07423609	0.977464	0.980734	100.8343	275.208	351.761	356.762	1172.818	0	0	0
CO2Y(120) (kg/kg)	1.20786637080573	315	14.6324103443809	0	0	-0.0153651833333333	-1.73814291101056	0	0	14.6262043837143	23.1523417169507	0.0329415609087418	23.0591280657696	23.3823063071444	0.000770249667403655	0.0871323153171555	1.33955685256141	151.533580606494	0.00664732356968004	0.0106127301513066	0.0123467896481894	10.2079362747934	46.4323948689342	4.952523	20.90344432	91.677719	0.03129538	0.07423555	0.977033	0.980715	100.8341	275.187	351.761	356.691	1172.863	0	0	0
CO2Y(180) (kg/kg)	1.21964095661897	320	16.0521647547082	0	0	-0.00376331666666681	-0.425714555052806	0	0	14.702915821462	22.926338197698	0.0235322525063858	22.8309835252952	23.1367260672587	0.00054445927998581	0.0615904162879876	1.34284362492988	151.905387435507	0.00627953047017088	0.0104889207284675	0.0129548782182777	10.2711904444595	45.9466119420687	5.015703	20.90056775	89.884604	0.02992921	0.07417753	0.978195	0.980827	100.835	275.185	351.714	356.424	1172.791	0	0	0
CO2Y(240) (kg/kg)	1.25508714274133	325	14.2790431196329	2.76553153840207	15.6437197014533	0.0456428499999998	5.16321832579183	0.145285522392238	0.234737732944865	14.7787438411478	23.3869585487936	0.0302478887525326	23.2929327420796	23.6057451023153	0.000714023951775474	0.0807719402460944	1.34598983300929	152.261293326842	0.00663124530572054	0.0107140991341425	0.0121648547602257	10.3339897769058	45.4730579727626	4.927149	20.90463269	93.545718	0.03092646	0.07421817	0.977496	0.980878	100.8352	275.211	351.763	356.487	1172.911	0	0	0
CO2Y(300) (kg/kg)
CO2Y(360) (kg/kg)
User-defined Test Averages
HRR(74-325) (kW/m²)	56.5443053024393
EHC(74-325) (MJ/kg)	14.2251686858237
MLR(74-325) (g/s)	0.0351137895
SEA(74-325) (m²/kg)	97.6071574059505
COY(74-325) (kg/kg)	0.117127178755687
CO2Y(74-325) (kg/kg)	1.26350127731786
HRR(74-325) (kW/m²)	56.5443053024393
EHC(74-325) (MJ/kg)	14.2251686858237
MLR(74-325) (g/s)	0.0351137895
SEA(74-325) (m²/kg)	97.6071574059505
COY(74-325) (kg/kg)	0.117127178755687
CO2Y(74-325) (kg/kg)	1.26350127731786
C-factor	0.045351
Time to ignition (s)	74
