# Supplementary material for: Facile fabrication of a novel self-healing and flame-retardant hydrogel/MXene coating for wood
Source: Sci Rep. 2023 Feb 1;13:1826. doi: 10.1038/s41598-023-28228-5 (PMC9892570; doi:10.1038/s41598-023-28228-5)
Supplement: Supplementary file 2 — Supplementary Information 2. [file 41598_2023_28228_MOESM2_ESM.zip › CCT/0.2.csv]

Exported data
Parameter	Value	Time (s)	HRR (kW/m²)	EHC (MJ/kg)	SEA (m²/kg)	MLR (g/s)	Specific MLR (g/s·m²)	COY (kg/kg)	CO2Y (kg/kg)	THR (MJ/m²)	MFR (g/s)	k (1/m)	V stack (l/s)	V smoke (l/s)	SPR (m²/s)	RSR ((m²/s)/m²)	TSP (m²)	TSR (m²/m²)	COP (g/s)	CO2P (g/s)	O2C (g/s)	TOC (g)	ARHE(kW/m²)	Specimen mass (g)	Oxygen (%)	DPT (Pa)	CO (%)	CO2 (%)	PDM (-)	PDC (-)	APT (kPa)	Cold Trap TC (K)	Stack TC (K)	Smoke TC (K)	Cone Heater TC (K)	Soot MFM (g/s)	Spare TC (K)	HFM (kW/m²)
Peaks		0	0.436412211318986	0	0	-0.0268925500000014	-3.04214366515852	0	0	0	21.0158559618692	-0.0532947679327867	20.6190851756211	20.7210753116643	-0.00110432490005294	-0.124923631227709	0	0	-4.97475659791274E-05	0.000223955607067817	0.000179225238931546	0	0	17.17	20.94929362	93.930426	-0.00115304	0.03901435	1.009223	1.0031	100.724	275.177	346.515	348.229	1175.718	0	0	0
peak HRR (kW/m²)	311.225119522388	5	0.347481013669559	0.156433037520492	-59.4804322600558	0.0196360833333337	2.2212763951735	-0.00452341498782069	0.0110185747322621	0.00195973306247136	20.6267734209126	-0.057383351342532	20.2618190091308	20.3536861691709	-0.00116796272456117	-0.132122480153978	0	0	-8.88221536520979E-05	0.000216361651657265	0.000115592406731406	0.000737044114157379	0.391946612494273	17.178405	20.94955829	90.594023	-0.00135354	0.03900335	1.009499	1.002906	100.725	275.181	346.934	348.507	1172.663	0	0	0
peak EHC (MJ/kg)	40.5261669615636	10	2.38303134768513	0.42787484222873	-16.4051839755959	0.0492340166666664	5.56945889894417	0.00216634982065966	0.00970275196143382	0.00878601396585808	20.7358477526606	-0.0394303658666429	20.4054232110467	20.4840377085496	-0.00080769310127422	-0.0913679978816991	0	0	0.000106658103176187	0.000477705451781763	0.00134026694565781	0.00437669249513042	0.878601396585808	17.001857	20.94421517	91.718558	-0.0003764	0.03982916	1.007061	1.002537	100.7236	275.181	347.555	348.894	1169.382	0	0	0
peak MLR (g/s)	0.215951416666667	15	4.69654788415841	0.520684086789625	14.7808284537007	0.0797364166666667	9.01995663650075	0.0100458642336349	0.0276396694355812	0.0264849620454669	20.4518761370734	0.0582522680733846	20.1568991727311	20.2321786814905	0.0011785702962628	0.133322431703937	0.00294642574065701	0.333306079259842	0.000801021216309874	0.00220388819864444	0.00313770468822203	0.01557162157983	1.76566413636446	16.692829	20.93617906	89.360727	0.00314163	0.04540476	0.995539	1.002183	100.7249	275.208	348.089	349.389	1168.696	0	0	0
peak SEA (m²/kg)	191.630946340669	20	3.75409320419091	0.399893284358718	60.121203329095	0.0829876000000001	9.3877375565611	0.0251839661812082	0.0536659072376132	0.0476115647663402	20.6315997968347	0.244129830997383	20.3686714785068	20.4371352448406	0.00498931437339361	0.564402078438191	0.018366137414798	2.07761735461516	0.00208995691185964	0.00445360484347216	0.00347501589623399	0.0321034230409701	2.38057823831701	16.239433	20.9348202	91.093088	0.00956634	0.05251911	0.974126	1.001663	100.7243	275.205	348.682	349.854	1170.649	0	0	0
peak COY (kg/kg)	16.7024957627743	25	0.609391602037508	0.0604117532964373	74.0944571551246	0.0891717499999999	10.0873020361991	0.0314913898268605	0.0594892530352694	0.0585202767819112	20.0150638263662	0.332650027738186	19.7963750970468	19.8621129081121	0.00660713240982248	0.747413168531955	0.0473572543728383	5.35715547204053	0.00280814234079335	0.00530476079934778	0.00217847693801577	0.0462371551265945	2.34081107127645	15.863198	20.94021388	85.887996	0.01359933	0.05575535	0.96377	1.001082	100.7242	275.202	349.324	350.484	1172.886	0	0	0
peak CO2Y (kg/kg)	21.7299270740105	30	3.39311852301556	0.288786424178696	46.2681424069518	0.103866266666667	11.7495776772247	0.0243870459678528	0.052602121510361	0.0685265520945439	20.6218129592712	0.234456873067833	20.4368995863256	20.4971564899331	0.00480569921741176	0.543631133191376	0.0758893334409239	8.58476622634885	0.00253299141970926	0.00546358598002756	0.00360714109447438	0.0607012002078198	2.28421840315146	15.344065	20.93423304	91.354863	0.0117928	0.05574901	0.973748	1.000169	100.7251	275.177	350.016	351.048	1173.736	0	0	0
		35	4.97787868540156	0.587733735163891	71.9675275923244	0.0748714000000001	8.46961538461539	0.0321197013251269	0.0796698562945621	0.0894540451155867	20.2156908939754	0.267812556775688	20.0528499929387	20.1197046555552	0.00538830954537596	0.609537278888683	0.101374355347893	11.467687256549	0.00240484700579411	0.00596499367857268	0.00449708147419595	0.0809617566294956	2.55582986044534	14.88019	20.92993037	87.872809	0.0113925	0.05773158	0.969347	0.999448	100.7246	275.178	350.338	351.506	1173.547	0	0	0
Time To Peaks		40	1.67379071376271	0.412942172087143	101.979341354354	0.0358314333333335	4.05332956259428	0.0739303339243335	0.159442431371242	0.106083218613497	20.2190078759464	0.181378023127439	20.0764632863485	20.1461340691115	0.00365406597111579	0.413355879085496	0.123980294139123	14.0249201514844	0.00264902983132084	0.00571305085018324	0.00275648323020466	0.0990956683904972	2.65208046533744	14.607345	20.93772572	87.990719	0.01263927	0.05690835	0.978171	0.998641	100.724	275.202	350.693	351.91	1171.232	0	0	0
t peak HRR (s)	95	45	1.21918403114224	0.246365865170148	31.0231318902096	0.0437462666666667	4.94867269984918	0.0472783662139554	0.107325906691332	0.11331565547576	20.2603513216625	0.06716674205428	20.1272099500305	20.2056279491347	0.00135714620050428	0.153523325848901	0.136508324568173	15.4421181638204	0.00206825201596002	0.0046951077343608	0.00212471810021175	0.111298671716538	2.51812567723911	14.461722	20.94057332	88.393507	0.0096475	0.05356388	0.990259	0.997883	100.7299	275.18	350.862	352.229	1172.271	0	0	0
t peak EHC (s)	165	50	2.19825713208195	0.287049884537114	29.8878119268868	0.0676976166666664	7.65810143288082	0.0223753904594377	0.0606723054855106	0.12185925838382	20.7674343737591	0.0975898250598883	20.6481893237411	20.733038855128	0.00202333363483181	0.228883895342965	0.144959524156513	16.3981362168001	0.00151476060609	0.00410737047904098	0.00234798048613659	0.122480418182409	2.4371851676764	14.146207	20.93983202	92.951122	0.00663387	0.051329	0.986371	0.997424	100.7246	275.181	351.155	352.598	1172.436	0	0	0
t peak MLR (s)	100	55	2.15555836029763	0.273997274737972	24.4676014150184	0.0695449833333334	7.86707956259427	0.0217811015238188	0.0577222742413729	0.132743797114769	20.7740960437046	0.0819941436339811	20.6504012694378	20.7526886335929	0.0017015989326141	0.192488567037794	0.154271855575128	17.451567372752	0.00151476634245562	0.00401429460007837	0.00231053793030241	0.134126714223507	2.41352358390489	13.815862	20.93999844	92.990899	0.00663148	0.05102997	0.987715	0.997006	100.7257	275.207	351.08	352.819	1172.834	0	0	0
t peak SEA (s)	120	60	3.29814907493629	1.03918019211683	122.215275477589	0.0280563833333333	3.17379901960784	0.0536428870986372	0.151877068923892	0.146378065702854	20.6508307684414	0.166155061823836	20.5335416015098	20.6368592106068	0.00342891861798818	0.387886721491875	0.167098149451633	18.9025055940762	0.00150502540354608	0.00426112126527181	0.00296669668377621	0.147319800758703	2.4396344283809	13.502322	20.93706238	91.916019	0.00662771	0.05189247	0.977721	0.996448	100.7246	275.179	351.177	352.944	1173.224	0	0	0
t peak COY (s)	250	65	52.226157845604	17.8708432042701	161.030631652027	0.0258342166666666	2.92242269984916	0.0700111566825735	0.288260041813727	0.285188833004205	20.1010100696122	0.206968521253338	19.9901446879025	20.1001592071894	0.00416010022806865	0.470599573310933	0.186070696566775	21.0487213310832	0.00180868339082155	0.0074469723765582	0.0302669279166589	0.230403862259791	4.387520507757	13.483341	20.81377574	87.101099	0.00839591	0.06269435	0.973221	0.996495	100.7239	275.207	351.235	353.168	1173.135	0	0	0
t peak CO2Y (s)	250	70	115.880205237272	13.1650489270747	18.3211409413958	0.0778106499999999	8.80210972850678	0.0216692643104468	0.457484148850566	0.705454740711395	20.0921784666655	0.0708124254889788	20.0733510955721	20.1317759637183	0.00142557988539162	0.161264692917604	0.200034896850426	22.6283819966545	0.00168609954101767	0.0355971389867592	0.0693603954428426	0.479472170658545	10.0779248673057	13.169422	20.6376034	87.425218	0.00776913	0.15490893	0.988474	0.996499	100.7235	275.187	352.852	353.879	1174.14	0	0	0
		75	158.696398432682	10.9485054489419	38.4621694118343	0.128134033333333	14.4948001508295	0.00962911767210434	0.599001385748095	1.39189624988628	19.374358291237	0.25186414665317	19.6045935006836	19.5673459798739	0.00492831289748828	0.557501458991887	0.215919628807626	24.4252973764283	0.001233817684768	0.0767524635281591	0.0989333859659413	0.900206624180504	18.5586166651504	12.702715	20.48786717	82.333198	0.00567675	0.29902453	0.967785	0.996022	100.7228	275.181	357.38	356.701	1173.119	0	0	0
Test Results (between 66 and 315 s)		80	208.050572161758	12.3803655269436	80.5046160237098	0.14855515	16.8048812217195	0.00811436381154829	0.741066574641874	2.30876367637238	19.0780966481094	0.614253201557194	19.5785184302281	19.4697809938579	0.0119593753090946	1.35287051007858	0.258138849324083	29.2012272991044	0.00120543053317913	0.11008925615591	0.131159244220696	1.4754381996471	28.8595459546547	11.925953	20.32779861	80.966373	0.00562515	0.41806941	0.928411	0.995867	100.7301	275.205	362.447	360.434	1173.233	0	0	0
mean HRR (kW/m²)	58.3609008917683	85	251.654538981658	13.3502879621848	90.5927642269744	0.166635066666667	18.8501206636501	0.00926016776369785	0.862810107180921	3.45802645423092	18.6949287197281	0.781242486571325	19.4957502524414	19.3229779050186	0.0150959313064795	1.70768453693207	0.325777115863018	36.852614916631	0.00154306867264831	0.143774419730767	0.160470468863667	2.20451248235801	40.6826641674226	11.223631	20.17313147	79.004819	0.00762656	0.54443244	0.910489	0.995444	100.7229	275.183	368.312	365.048	1173.64	0	0	0
mean EHC (MJ/kg)	12.8451503420523	90	308.398569151431	13.9403106170345	114.738810266381	0.195565466666667	22.122790346908	0.0110977893337984	0.940187910439879	4.85815922456364	18.6906616322317	1.14564862894843	19.8111526221629	19.5862399757937	0.022438948974523	2.53834264417681	0.419614316565525	47.4676828694032	0.00217034435003264	0.183868287459533	0.198191595284567	3.10116764272859	53.979546939596	10.250059	19.99028174	80.264635	0.01109881	0.68571995	0.873351	0.99541	100.723	275.203	374.356	370.106	1173.838	0	0	0
mean MLR (g/s)	0.03979745	95	311.225119522388	13.5191583110994	96.3034056221268	0.203506016666667	23.0210426093514	0.0137700856337728	1.05931849366824	6.40721844624819	17.8165865952723	1.03245849772239	19.2414803954951	18.9821891270471	0.0195983224695933	2.21700480425264	0.524707495175815	59.3560514904769	0.002802295276488	0.215577687027757	0.204723818902025	4.10845617819507	67.4444046973493	9.293667	19.91000953	74.310948	0.01535556	0.83460894	0.884593	0.995276	100.7228	275.181	381.429	376.289	1173.928	0	0	0
mean SEA (m²/kg)	65.0329405421197	100	269.50523317802	11.032232610778	90.1715931733508	0.215951416666667	24.4288932880845	0.0166556635881176	1.04816129422034	7.85904432799921	17.4871346676738	1.02733272427544	19.2283100332461	18.9546023685842	0.0194726832888754	2.20279222724835	0.622385009571987	70.4055440692293	0.00359681414737742	0.226351916382049	0.183403222954756	5.07877378283702	78.5904432799921	8.220169	20.0007706	72.886918	0.02036003	0.89015827	0.885094	0.995257	100.7236	275.181	388.349	382.821	1173.603	0	0	0
mean COY (kg/kg)	0.106807096613141	105	214.220275503667	10.3415123575462	115.521474754109	0.18311705	20.7145984162896	0.0226193650759057	1.15154598172501	9.06835809970342	17.8086861833587	1.08067442976451	19.791841140374	19.5747683909127	0.021153951668622	2.39298095798891	0.723951596965731	81.8949770323225	0.00414199140557287	0.210867703112838	0.150697089647533	5.91402456434274	86.3653152352707	7.194872	20.18414125	76.402557	0.02314149	0.81755685	0.87957	0.995088	100.7147	275.205	392.513	388.208	1173.061	0	0	0
mean CO2Y (kg/kg)	1.06844249992822	110	159.215967559938	10.683229200934	131.788282775808	0.131745666666667	14.9033559577677	0.0279798779541852	1.28240363740135	10.0019487073624	18.0701001605777	0.867168745508032	20.1256502587814	20.0220951955344	0.017362535173154	1.96408768927082	0.820242814070171	92.7876486504718	0.0036862276743261	0.1689511221452	0.113970661009434	6.57569394098516	90.9268064305676	6.416784	20.37918483	78.831592	0.02018554	0.65362548	0.901324	0.99514	100.7198	275.2	393.359	391.335	1172.435	0	0	0
Total heat release (MJ/m²)	14.7186866261904	115	104.004615238706	8.83898429042066	163.208924578011	0.104016566666667	11.7665799396682	0.0255185599583472	1.22731637575516	10.660000164359	18.1927413658109	0.840121059893968	20.1619508627888	20.2071258469657	0.0169764319839637	1.92041085791444	0.906090231962965	102.498895018435	0.00265435299314475	0.127661235619828	0.0770846964168092	7.05333233455077	92.6956536031221	5.85361	20.56655007	79.509773	0.01417842	0.50011532	0.903844	0.994845	100.7206	275.179	391.412	392.289	1172.457	0	0	0
Total oxygen consumed (g)	10.0665049854131	120	73.1716005790874	12.0225670305163	191.630946340669	0.0538019	6.08618778280543	0.0367221045411842	1.64120298807658	11.1029407039035	18.9284575630947	0.49133314410984	20.7788974008724	20.9839477257434	0.0103101090119261	1.16630192442602	0.974306584452689	110.215676974286	0.00197571899631434	0.0882998390441976	0.0540167758657992	7.38108601525729	92.5245058658627	5.394813	20.69176441	85.256508	0.00988476	0.34531409	0.940318	0.994581	100.7207	275.182	387.71	391.536	1172.316	0	0	0
Mass lost (g)	10.154056	125	59.4208290694848	10.6776334918838	70.2701314536436	0.0491944333333333	5.56498114630467	0.023923800880492	1.21102163190548	11.434421778025	18.8168605957706	0.16649324817388	20.4229268101859	20.7629999116275	0.00345689929712084	0.391051956687878	1.00872410522531	114.109061677071	0.00117691782749531	0.0595755229359987	0.041848140425129	7.62074830598461	91.4753742241997	5.260098	20.74876642	83.301911	0.00555917	0.24667377	0.975143	0.993859	100.7274	275.189	383.328	389.711	1172.382	0	0	0
Average specific MLR (g/s·m²)	11.4864886877828	130	52.7987730098098	9.97350292387233	22.4365055456649	0.0467981166666667	5.29390460030166	0.0142534943245266	0.999495813870562	11.7149707832232	19.3717888965212	0.049409349802193	20.8012705031802	21.2507593870773	0.00104998620411834	0.118776719922889	1.0199913189784	115.383633368598	0.000667036690306866	0.0467745217053596	0.0360901164354818	7.81559394813614	90.1151598709476	4.896802	20.78143686	87.347284	0.00265225	0.19721703	0.988192	0.993783	100.7204	275.209	379.245	387.44	1172.499	0	0	0
Total smoke release (m²/m²)	94.6318538373218	135	43.6145575142526	25.1323928956203	-20.8726997670908	0.0153408666666667	1.73539215686275	0.0541681073894078	2.4522948630398	11.9560041095333	19.0937961239901	-0.015374467642463	20.3160337701193	20.8270823775339	-0.000320205304100306	-0.0362223194683604	1.0226162844887	115.680575168405	0.00083098571304659	0.0376203285212454	0.0297539225489728	7.98020404559727	88.5629934039507	4.821188	20.80901822	84.085483	0.00359196	0.16797885	0.996003	0.994256	100.7222	275.185	375.791	385.244	1172.558	0	0	0
Total smoke production (m²)	0.836545587921925	140	37.7771274512269	11.0476368068031	-21.9466858574878	0.0302281666666668	3.41947586727	0.0287471985369069	1.05882366404909	12.159483321947	19.7435546799979	-0.0309808980549299	20.8425305185309	21.4134553719159	-0.000663408077881119	-0.0750461626562351	1.0226162844887	115.680575168405	0.000868975108573381	0.0320062981874866	0.0257287385074758	8.11891069823839	86.8534522996218	4.69142	20.83211334	89.200155	0.00364282	0.14499851	0.998205	0.99468	100.7273	275.201	372.842	383.055	1172.6	0	0	0
MARHE (kW/m²)	92.6956536031221	145	34.5785308254474	11.5431085754351	-22.9512331194238	0.0264811	2.99559954751131	0.04574853023254	1.01485734259618	12.3403724676387	19.7884922354431	-0.0284790133312952	20.7351612471682	21.3411150270048	-0.000607773899358773	-0.0687527035473725	1.0226162844887	115.680575168405	0.00121147140394091	0.0268745387750237	0.0233395293123819	8.24158136778804	85.1060170181982	4.537494	20.84330954	88.942624	0.00542217	0.12768957	0.998267	0.995026	100.7183	275.184	370.079	380.894	1172.627	0	0	0
		150	29.6377324192074	26.5643960686143	-82.814144872332	0.0098627333333334	1.11569381598794	0.146723256722029	2.40507965752308	12.5009131257504	19.8524395400528	-0.0383548570758114	20.6801356812433	21.2951863042908	-0.00081677382710385	-0.0923952293103902	1.0226162844887	115.680575168405	0.00144709235484759	0.023720659307575	0.0202581529752083	8.35057557350701	83.3394208383358	4.44094	20.85770236	88.993253	0.00662903	0.11694662	1.000454	0.996082	100.7245	275.21	367.908	378.85	1172.608	0	0	0
Test Averages		155	22.7851004807883	8.40671000955095	-29.2276832989127	0.0239594666666666	2.71034690799396	0.0685967634582835	0.825642428603965	12.6319702080004	19.8918804619617	-0.0329850723782336	20.6065499152177	21.2302006105735	-0.000700279703744186	-0.0792171610570346	1.0226162844887	115.680575168405	0.00164354186751996	0.0197819522467224	0.01600072373555	8.44122276528391	81.4965819870991	4.406214	20.87725794	88.852764	0.00763528	0.10375985	1.000704	0.996942	100.7118	275.197	365.872	376.945	1172.684	0	0	0
HRR(60) (kW/m²)	183.491934041863	160	19.6703405804389	21.0383064815226	-141.369023610429	0.00826519999999998	0.934977375565608	0.200955510818852	1.92825820456482	12.7381088106534	20.0877020531245	-0.0547716097944233	20.7143668046547	21.3330091689926	-0.00116844325394491	-0.132176838681551	1.0226162844887	115.680575168405	0.00166093748801997	0.0159374397123691	0.0137247893359943	8.51553654796277	79.6131800665839	4.232944	20.88822285	90.196926	0.00764154	0.09052662	1.003907	0.997648	100.7246	275.184	364.201	375.078	1172.743	0	0	0
HRR(120) (kW/m²)	104.006934847828	165	16.2301797391428	40.5261669615636	-272.734713366245	0.00354029999999996	0.400486425339362	0.561927520052253	3.53699869017328	12.8278601114524	19.9245516998531	-0.0458281624556878	20.466018504643	21.069199679654	-0.000965562705730506	-0.109226550422003	1.0226162844887	115.680575168405	0.00198939199924097	0.0125220364628203	0.0114607942104428	8.57850050682886	77.744606736075	4.311094	20.89800135	88.391751	0.00941614	0.07967314	1.003205	0.997969	100.7211	275.175	362.781	373.473	1172.766	0	0	0
HRR(180) (kW/m²)	73.8935455099626	170	14.5809498038117	6.58847444083948	-52.3859886199304	0.0195638	2.21309954751131	0.11841215021678	0.528634805900812	12.9048879353098	19.7405984472028	-0.0493239631961485	20.2039575877198	20.7783182403035	-0.00102486900416259	-0.1159354077107	1.0226162844887	115.680575168405	0.00231659162441103	0.0103421056156823	0.0103602537565774	8.63305312674641	75.9111055018222	4.175892	20.90256232	86.454296	0.01122625	0.07279118	1.003689	0.998052	100.7232	275.187	361.473	371.749	1172.447	0	0	0
HRR(240) (kW/m²)	59.2068522447305	175	14.1500048694696	0	0	-0.00973491666666662	-1.10123491704373	0	0	12.976715321993	19.822982037566	-0.0428951077033686	20.2244027705933	20.7861184599605	-0.000891622790074982	-0.100862306569568	1.0226162844887	115.680575168405	0.00278611599696081	0.00906340790617912	0.0101157425979559	8.68424311763275	74.152658982817	4.162216	20.9038762	86.902948	0.01362501	0.06840273	1.003469	0.998566	100.7164	275.188	360.335	370.343	1172.604	0	0	0
HRR(300) (kW/m²)		180	14.7707754967018	9.01855568487469	-63.6139484036329	0.0144783333333333	1.63782051282051	0.223639537954479	0.586761132047576	13.0490172729084	20.2503304569934	-0.0435406157583724	20.6106942272114	21.1532136970331	-0.00092102394963726	-0.104188229596975	1.0226162844887	115.680575168405	0.00323792777701758	0.00849532325682878	0.0105441283834129	8.73589279508617	72.4945404050467	4.215748	20.90293618	90.472075	0.01562537	0.06592155	1.003953	0.998974	100.7172	275.211	359.468	368.93	1172.594	0	0	0
HRR(360) (kW/m²)		185	13.5945013585706	10.3287979507002	-113.102775472528	0.0116349833333333	1.3161745852187	0.291808683249936	0.699011354473241	13.1199304650466	20.0047399745735	-0.0631627545017391	20.3232368134329	20.8342545849607	-0.0013159489075766	-0.148862998594638	1.0226162844887	115.680575168405	0.00339518916613494	0.00813298545910689	0.00991101595784547	8.78703065593931	70.9185430543058	4.045847	20.90522217	88.128343	0.01664122	0.06506849	1.006907	0.999671	100.7158	275.189	358.806	367.828	1172.546	0	0	0
EHC(60) (MJ/kg)	11.7646068374716	190	12.9480816030851	0	0	-0.00357914999999998	-0.404881221719454	0	0	13.1862869224507	20.2607329722047	-0.0488927030121575	20.5464190825852	21.0341457741758	-0.0010284162424512	-0.116336679010317	1.0226162844887	115.680575168405	0.00363219089466429	0.00787679681919649	0.00961241085812132	8.83583922297923	69.4015101181617	4.11364	20.90712276	90.236265	0.01762905	0.06389829	1.005512	0.999914	100.7176	275.21	358.163	366.665	1172.562	0	0	0
EHC(120) (MJ/kg)	12.183437773411	195	12.3322980910488	6.08931506909168	-71.7880271487636	0.0179030833333334	2.02523567119156	0.200048446569841	0.415642167014578	13.2494878716861	19.9719698870998	-0.0621446905998801	20.2235004908742	20.6812041378543	-0.00128522703237992	-0.145387673346144	1.0226162844887	115.680575168405	0.00358148400964375	0.00744127635290928	0.00919172341822776	8.8828495586701	67.9460916496721	4.043451	20.90840844	87.552197	0.01763454	0.06283311	1.007362	1.000239	100.7159	275.178	357.631	365.725	1172.619	0	0	0
EHC(180) (MJ/kg)	12.5119818007589	200	14.4721226754764	0	0	-0.00607986666666661	-0.687767722473599	0	0	13.3164989236024	20.3546894559407	-0.0642666888205124	20.5893127822072	21.0276052119874	-0.00135137456079938	-0.152870425429794	1.0226162844887	115.680575168405	0.00384792403410647	0.0073187158960728	0.010442516918569	8.9319351595121	66.5824946180118	3.981831	20.90362966	90.843979	0.01863942	0.06197581	1.007727	1.000359	100.7253	275.199	357.254	364.859	1172.874	0	0	0
EHC(240) (MJ/kg)	12.6931043118977	205	13.23425330258	18.788521376136	-183.632765254815	0.00622671666666658	0.704379713423821	0.661889045322671	1.144249278744	13.3857648635475	19.7967555142212	-0.0560316838054046	20.003199342828	20.4068327471526	-0.00114342919995823	-0.129347194565411	1.0226162844887	115.680575168405	0.0041213955499947	0.00712491605477646	0.00984842290769987	8.98266250907777	65.2964139685244	4.06556	20.90503723	85.838733	0.02061874	0.06199845	1.007116	1.000693	100.7243	275.207	356.866	364.067	1172.762	0	0	0
EHC(300) (MJ/kg)		210	12.1831579538264	8.31931789106982	-115.639802948099	0.0129456666666666	1.46444193061839	0.379598086932895	0.581872710106643	13.4493083916885	20.2773987331393	-0.0717684443175746	20.4750181830856	20.8592279880101	-0.0014970343423651	-0.169347776285645	1.0226162844887	115.680575168405	0.00491415030073759	0.00753273014747053	0.00964874664923613	9.03140543297011	64.0443256747073	3.92572	20.90699586	89.996652	0.02415107	0.06276059	1.009009	1.000774	100.717	275.207	356.625	363.317	1172.632	0	0	0
EHC(360) (MJ/kg)		215	13.6524172651154	0	0	-0.01155455	-1.3070757918552	0	0	13.5138973297359	20.3991315546362	-0.0698352872542305	20.5789927727888	20.9508386077838	-0.0014631078323916	-0.165509935790905	1.0226162844887	115.680575168405	0.00542843636497834	0.00730950128328311	0.0106174651814659	9.08207096254686	62.8553364173762	3.968166	20.90295456	90.996693	0.02660844	0.06189453	1.008749	1.000737	100.7157	275.18	356.297	362.735	1172.733	0	0	0
MLR(60) (g/s)	0.1368772625	220	13.4560787807271	5.51671740032268	-57.7467678152139	0.02156205	2.43914592760181	0.263576240062983	0.331210619826796	13.5816685698505	19.895404451638	-0.061050796915064	20.061078868431	20.3951259915954	-0.00124513869497003	-0.140852793548646	1.0226162844887	115.680575168405	0.00568324406705005	0.00714157994523638	0.0105871931257613	9.13508260831493	61.734857135684	3.979419	20.90189949	86.516088	0.02862945	0.06193613	1.007642	1.000642	100.7167	275.155	356.124	362.054	1172.811	0	0	0
MLR(120) (g/s)	0.0757398611111112	225	13.7222160321654	11.6205115577605	-88.5603530808205	0.0104388166666667	1.18086161387632	0.560699246987501	0.71345514142122	13.6496143068827	19.8112162964911	-0.0455742522924433	19.9702437601933	20.2848152903046	-0.000924465289745954	-0.104577521464474	1.0226162844887	115.680575168405	0.00585303664444057	0.00744762742118685	0.0108459719429215	9.18866552098664	60.6649524750343	3.801879	20.9005125	85.759911	0.02964119	0.06305317	1.005697	1.000477	100.728	275.181	356.018	361.626	1172.879	0	0	0
MLR(180) (g/s)	0.0525019414351852	230	14.142261586337	0	0	-0.0125427166666666	-1.41885935143288	0	0	13.719275500929	20.1310630343071	-0.0561130033789799	20.2875850454783	20.585689638776	-0.00115512487225927	-0.130670234418469	1.0226162844887	115.680575168405	0.00610116439164303	0.00817269095005898	0.0112817948580548	9.24398493798908	59.6490239170825	3.889147	20.89934026	88.529269	0.03043032	0.0650304	1.006444	1.000016	100.7225	275.202	355.929	361.159	1172.846	0	0	0
MLR(240) (g/s)	0.0412872239583333	235	13.6672403457549	11.0553005345149	-113.854138081572	0.01092855	1.2362613122172	0.585303363183365	0.771671987376499	13.7887992557592	20.3251592927397	-0.0599140617349681	20.4780686121131	20.7674226166705	-0.00124426064073137	-0.140753466146082	1.0226162844887	115.680575168405	0.00639651706971757	0.00843325589764345	0.0111784244502853	9.30013548625993	58.6757415138689	3.872319	20.900285	90.222066	0.03163364	0.06561894	1.006306	0.999445	100.7171	275.206	355.84	360.868	1172.879	0	0	0
MLR(300) (g/s)		240	14.2614218264836	4.96965234432059	-37.9526940925215	0.0253681666666666	2.86970211161387	0.250877848086586	0.33385934287296	13.8586209111898	20.2232710139546	-0.0466434227969146	20.3688289070551	20.6415012333054	-0.0009627902691881	-0.108912926378744	1.0226162844887	115.680575168405	0.00636431106323519	0.00846939945322506	0.0114952610724088	9.35681970006666	57.7442537966242	3.790376	20.89861613	89.290916	0.03163292	0.06587413	1.004542	0.999206	100.7155	275.18	355.725	360.487	1172.888	0	0	0
MLR(360) (g/s)		245	15.2039776629236	0	0	-0.00129081666666666	-0.146019984917043	0	0	13.9322844099133	20.2446309972746	-0.0409376651830284	20.3783626407421	20.6431261310986	-0.000845081385885938	-0.0955974418423007	1.0226162844887	115.680575168405	0.00641464586721977	0.00847985224023483	0.0120301063436599	9.41563311860683	56.866466979238	3.667424	20.89627913	89.427063	0.03185568	0.06587903	1.00373	0.999049	100.7158	275.178	355.516	360.135	1172.874	0	0	0
SEA(60) (m²/kg)	99.1168967180867	250	14.3994313736139	0	-2533.26098798739	0.000395400000000023	0.044728506787333	16.7024957627743	21.7299270740105	14.0062929325047	19.9989552803807	-0.0491427667164503	20.1394445310605	20.3824786754421	-0.00100165139465027	-0.11330898129528	1.0226162844887	115.680575168405	0.00660416682460135	0.00859201316506427	0.0116844418399906	9.47491948906596	56.0251717300186	3.772077	20.89718284	87.306105	0.03323807	0.06658675	1.00452	0.998899	100.7198	275.208	355.664	359.956	1172.848	0	0	0
SEA(120) (m²/kg)	85.3632286991417	255	14.2417160640544	8.58079914618568	-72.6007972886916	0.0146719166666667	1.65971907993967	0.466701902739574	0.591259451275192	14.0778958010988	19.922957049499	-0.052477943052801	20.0640970300267	20.2979153866891	-0.00106519284775324	-0.120496928478874	1.0226162844887	115.680575168405	0.00684741142516981	0.00867490939748868	0.0117072944674185	9.53339882983448	55.2074345141131	3.648478	20.89687729	86.648936	0.0346308	0.06696843	1.004798	0.998795	100.7144	275.209	355.685	359.83	1172.464	0	0	0
SEA(180) (m²/kg)	74.7413711233803	260	14.5845630221107	0	0	-0.00657023333333335	-0.743239064856714	0	0	14.1499614988142	20.1723339205886	-0.0546240510039555	20.3131843893467	20.5394201537273	-0.00112194633406887	-0.126917006116388	1.0226162844887	115.680575168405	0.00693409631488202	0.00912748754717912	0.0119962064751251	9.59265758219084	54.4229288415932	3.662532	20.89623847	88.822701	0.0346358	0.06809068	1.005163	0.998913	100.7166	275.182	355.649	359.61	1172.774	0	0	0
SEA(240) (m²/kg)	65.1142500672668	265	14.5202283317132	10.5808402639749	-89.8676075221477	0.01213125	1.37231334841629	0.571052256030083	0.750074964956917	14.2227234771988	20.1513065729235	-0.0531639832395645	20.2843646791922	20.5064847914127	-0.00109020641375305	-0.123326517392879	1.0226162844887	115.680575168405	0.00692757768096493	0.00909934691863357	0.0119543832087063	9.65253405640042	53.6706546309389	3.671379	20.89637016	88.604226	0.03463944	0.06802985	1.005089	0.999006	100.7153	275.153	355.515	359.408	1171.908	0	0	0
SEA(300) (m²/kg)		270	14.8887499537417	9.67026885681399	-65.0494203585282	0.0136104333333334	1.53964177978884	0.510403777798112	0.671961090111908	14.2962459229124	20.2075425995906	-0.0430890436668911	20.3368525129151	20.5470050810623	-0.000885350799161726	-0.100152805335037	1.0226162844887	115.680575168405	0.0069468165908027	0.00914568161956214	0.0121695739803852	9.71284394937315	52.9490589737498	3.561071	20.89555571	89.081405	0.03463896	0.06809805	1.004261	0.999332	100.7219	275.172	355.443	359.116	1172.874	0	0	0
SEA(360) (m²/kg)		275	14.5795175816868	0	0	-0.011062	-1.25135746606335	0	0	14.369916591751	19.7844248393099	-0.0610119365737532	19.9148923906795	20.1125781375649	-0.00122710734166376	-0.138813047699521	1.0226162844887	115.680575168405	0.00699354442173216	0.00920989728728061	0.0120307911220922	9.77334486212934	52.2542421518219	3.564665	20.89502487	85.406556	0.03564341	0.06894865	1.006265	0.999279	100.7156	275.179	355.512	359.041	1173.19	0	0	0
COY(60) (kg/kg)	0.016538628401147	280	14.6493282069261	26.2198065099113	-198.324746526601	0.00493901666666664	0.558712292609349	1.47716968280289	1.89465305866464	14.4429887062225	20.0827789890935	-0.0479925561685692	20.2148159884776	20.4100241101311	-0.000979529228507319	-0.110806473813045	1.0226162844887	115.680575168405	0.00729576568285814	0.00935772303429557	0.0122094006775091	9.83394534162835	51.5821025222234	3.625446	20.89503757	88.000151	0.03665648	0.06897794	1.004374	0.998885	100.7219	275.188	355.505	358.938	1172.784	0	0	0
COY(120) (kg/kg)	0.0281043661015999	285	15.5547964972524	13.2312247907411	-92.4209121174251	0.0103924166666667	1.17561274509804	0.722064372139573	0.926473810468876	14.518499017983	20.2231717309891	-0.0467423989657398	20.3535550725124	20.5482955237632	-0.000960476627437665	-0.108651202198831	1.0226162844887	115.680575168405	0.00750399381542951	0.00962830186914693	0.0128254176065386	9.89653238733847	50.9421018174842	3.522659	20.89266246	89.223522	0.03746039	0.06964558	1.003172	0.997832	100.7172	275.197	355.46	358.861	1172.813	0	0	0
COY(180) (kg/kg)	0.0610416567324513	290	15.2603305125262	7.47563497373659	-46.3668673563197	0.0180454666666667	2.04134238310709	0.42128950247812	0.543528886040435	14.5955368355074	19.9727724772565	-0.0412394299688589	20.1090061418101	20.2891203866797	-0.000836711759316223	-0.09465065150636	1.0226162844887	115.680575168405	0.0076023656739855	0.00980823239541314	0.0127320263881017	9.96042599732507	50.3294373638187	3.521364	20.89236603	87.060023	0.03845071	0.07063127	1.001724	0.997018	100.722	275.185	355.592	358.777	1172.812	0	0	0
COY(240) (kg/kg)	0.102269921322802	295	15.8991116138402	7.52665002979357	-11.4554204369367	0.0186734	2.11237556561086	0.414960558355774	0.537123950383316	14.6734354408234	20.2556063019749	-0.0103987357971836	20.3814385739089	20.5709282512043	-0.000213911647987094	-0.0241981502247844	1.0226162844887	115.680575168405	0.00774872449040074	0.0100299303750878	0.0131704409298568	10.02518216562	49.7404591214351	3.355554	20.89121262	89.48905	0.03864828	0.0709003	0.997736	0.996552	100.7213	275.205	355.377	358.681	1172.825	0	0	0
COY(300) (kg/kg)		300	15.9440172719472	0	0	-0.01577125	-1.78407805429864	0	0	14.7530432630378	20.1386715545218	-0.0565946874069117	20.2674837352209	20.4465851537711	-0.00115716809531648	-0.130901368248471	1.0226162844887	115.680575168405	0.00785397334189142	0.00997815127716245	0.0132289283068659	10.0911805887118	49.1768108767927	3.371334	20.89060802	88.474979	0.03941837	0.07092031	1.002718	0.996259	100.7205	275.18	355.442	358.583	1172.819	0	0	0
COY(360) (kg/kg)		305	15.898008504297	11.117444491485	-83.8078752321938	0.01264125	1.4300056561086	0.619977351741926	0.813435727568132	14.8326483274784	19.9794957251763	-0.0522296742919611	20.105253262373	20.2841836013906	-0.00105943630277897	-0.119845735608481	1.0226162844887	115.680575168405	0.00783728869770763	0.0102828443911207	0.0132441887188807	10.1573633812761	48.631633860585	3.442823	20.89006519	87.073076	0.0396533	0.07218372	1.001992	0.996034	100.7149	275.19	355.406	358.569	1172.752	0	0	0
CO2Y(60) (kg/kg)	0.999051865487697	310	17.0823722830182	3.80997185521412	-25.2174234881967	0.0396349833333335	4.48359539969836	0.19663319016273	0.269968981842375	14.9150992794467	20.3705870482144	-0.0483438166314412	20.4973066372384	20.6746638827489	-0.000999492159664291	-0.113064723943924	1.0226162844887	115.680575168405	0.00779355321488002	0.0107002160958396	0.013934299677003	10.2253096022658	48.1132234820862	3.273241	20.88815073	90.508665	0.03865256	0.07288183	1.001456	0.995943	100.7165	275.21	355.38	358.455	1172.767	0	0	0
CO2Y(120) (kg/kg)	1.04064896271335	315	18.428099616148	0	0	-0.103058383333333	-11.6581881598794	0	0	15.0038754591946	20.3136768021042	-0.0378394396248506	20.4471168389597	20.6200675041714	-0.000780251799384437	-0.0882637782109092	1.0226162844887	115.680575168405	0.00777236936091724	0.0110027900568154	0.0147053984857964	10.2969088476728	47.63135066411	3.329285	20.88454142	90.034806	0.03865556	0.07395893	1.000135	0.995823	100.7155	275.21	355.503	358.51	1172.832	0	0	0
CO2Y(180) (kg/kg)	1.05236318622594
CO2Y(240) (kg/kg)	1.05690902967082
CO2Y(300) (kg/kg)
CO2Y(360) (kg/kg)
User-defined Test Averages
HRR(66-315) (kW/m²)	58.3609008917683
EHC(66-315) (MJ/kg)	12.8451503420523
MLR(66-315) (g/s)	0.03979745
SEA(66-315) (m²/kg)	65.0329405421197
COY(66-315) (kg/kg)	0.106807096613141
CO2Y(66-315) (kg/kg)	1.06844249992822
HRR(66-315) (kW/m²)	58.3609008917683
EHC(66-315) (MJ/kg)	12.8451503420523
MLR(66-315) (g/s)	0.03979745
SEA(66-315) (m²/kg)	65.0329405421197
COY(66-315) (kg/kg)	0.106807096613141
CO2Y(66-315) (kg/kg)	1.06844249992822
C-factor	0.040365
Time to ignition (s)	66
