# Supplementary material for: Facile fabrication of a novel self-healing and flame-retardant hydrogel/MXene coating for wood
Source: Sci Rep. 2023 Feb 1;13:1826. doi: 10.1038/s41598-023-28228-5 (PMC9892570; doi:10.1038/s41598-023-28228-5)
Supplement: Supplementary file 2 — Supplementary Information 2. [file 41598_2023_28228_MOESM2_ESM.zip › CCT/0.3.csv]

Exported data
Parameter	Value	Time (s)	HRR (kW/m?	EHC (MJ/kg)	SEA (m?kg)	MLR (g/s)	Specific MLR (g/s�m?	COY (kg/kg)	CO2Y (kg/kg)	THR (MJ/m?	MFR (g/s)	k (1/m)	V stack (l/s)	V smoke (l/s)	SPR (m?s)	RSR ((m?s)/m?	TSP (m?	TSR (m?m?	COP (g/s)	CO2P (g/s)	O2C (g/s)	TOC (g)	ARHE(kW/m?	Specimen mass (g)	Oxygen (%)	DPT (Pa)	CO (%)	CO2 (%)	PDM (-)	PDC (-)	APT (kPa)	Cold Trap TC (K)	Stack TC (K)	Smoke TC (K)	Cone Heater TC (K)	Soot MFM (g/s)	Spare TC (K)	HFM (kW/m?
Peaks		0	0.117609777	0.012683014	6.36553749	0.08197345	9.273014706	0.001840436	0.00182409	0	20.64761264	0.025768797	20.17635724	20.2494926	0.000521805	0.059027723	0	0	0.000150867	0.000149527	5.66E-05	0	0	18.44	20.94961011	90.30305	-0.00038389	0.03895912	0.990236	0.993154	100.7312	275.182	345.122	346.373	1173.571	0	0	0
peak HRR (kW/m?	365.6138947	5	0.124741847	0.031035157	20.67712009	0.03553125	4.019372172	-0.001223926	0.004449167	0.000294024	20.1992388	0.037018986	19.77990992	19.84613826	0.000734684	0.083109041	0.003141222	0.35534191	-4.35E-05	0.000158084	-0.000148779	0.000141401	0.058804888	18.177179	20.95052474	86.606229	-0.00136205	0.03899758	0.987724	0.991908	100.7318	275.161	345.851	347.009	1171.114	0	0	0
peak EHC (MJ/kg)	38.72167679	10	1.087676906	0.223750013	14.36573976	0.04297235	4.861125566	0.003480142	0.003612999	0.003013217	20.29571804	0.030912569	19.91622093	19.97018072	0.00061733	0.069833665	0.006521256	0.737698674	0.00014955	0.000155259	0.000586499	0.001607648	0.301321671	17.994882	20.94724243	87.619581	-0.0003775	0.03898597	0.98755	0.991042	100.7313	275.204	346.579	347.518	1169.177	0	0	0
peak MLR (g/s)	0.256224617	15	0.999875957	0.146140333	20.16616568	0.0604823	6.84188914	0.002503925	0.011709038	0.008232099	20.74323063	0.059668937	20.38044444	20.44105613	0.001219696	0.13797467	0.01111382	1.257219511	0.000151443	0.00070819	0.00062175	0.00462827	0.548806591	17.725565	20.94714504	91.638899	-0.0003845	0.04072935	0.985281	0.992017	100.725	275.209	347.006	348.038	1169.641	0	0	0
peak SEA (m?kg)	611.0101001	20	2.261344184	0.325391359	32.35776872	0.061434583	6.949613499	0.01174656	0.027288352	0.016385149	20.20746595	0.099711184	19.8871776	19.93643997	0.001987886	0.224873986	0.019132776	2.164341152	0.000721645	0.001676449	0.001683244	0.010390755	0.819257461	17.405429	20.94231846	87.111366	0.00255328	0.04394229	0.981687	0.992928	100.7317	275.184	347.585	348.446	1171.296	0	0	0
peak COY (kg/kg)	4.313294864	25	1.645213977	0.179329283	84.95879415	0.081100483	9.174262821	0.018940731	0.039802671	0.026151545	20.54853469	0.339289545	20.25460722	20.30772647	0.006890199	0.779434306	0.041327989	4.675111884	0.001536102	0.003228016	0.001904028	0.019358935	1.046061785	17.090493	20.94147108	90.218271	0.00659045	0.04882085	0.953739	0.991414	100.7308	275.183	348.131	349.044	1173.975	0	0	0
peak CO2Y (kg/kg)	6.440903319	30	0.724337176	0.063930024	73.79966848	0.100158583	11.33015649	0.019388228	0.038876451	0.032075423	20.39537321	0.366076757	20.1539345	20.19158577	0.00739167	0.836161793	0.077032663	8.714102131	0.001941897	0.00389381	0.001664998	0.028281499	1.06918075	16.600381	20.9424689	89.100741	0.00870585	0.05104683	0.951019	0.991615	100.726	275.183	349.002	349.654	1173.399	0	0	0
		35	1.397385467	0.183903417	73.68209308	0.067170517	7.598474736	0.029508552	0.067085394	0.037379729	20.65939984	0.241485357	20.4537932	20.4950906	0.004949264	0.559871523	0.107884999	12.20418542	0.001982105	0.004506161	0.002139327	0.037792312	1.06799226	16.15121	20.94048519	91.597027	0.00878127	0.0528369	0.964734	0.991706	100.7325	275.178	349.668	350.374	1172.953	0	0	0
Time To Peaks		40	1.491840214	0.218494351	64.15408767	0.060357933	6.827820513	0.029316261	0.076457083	0.044602793	20.88054826	0.186702766	20.68976757	20.73996135	0.003872208	0.438032596	0.12993868	14.69894572	0.001769469	0.004614792	0.002122445	0.048446743	1.115069833	15.90068	20.94065764	93.645589	0.0076232	0.05302725	0.97045	0.991361	100.731	275.212	349.956	350.805	1172.418	0	0	0
t peak HRR (s)	95	45	0.96942057	0.115963321	36.46157583	0.0738999	8.359717195	0.020395458	0.063468499	0.050755945	20.08891563	0.134844118	19.92669777	19.98238292	0.002694507	0.304808462	0.146355468	16.55604836	0.001507222	0.004690316	0.001749598	0.05812685	1.127909895	15.523116	20.941975	86.772407	0.00661865	0.05384782	0.976317	0.991466	100.7298	275.209	350.331	351.31	1172.356	0	0	0
t peak EHC (s)	220	50	3.212345791	0.526075053	49.60803584	0.05397925	6.10625	0.024837543	0.088495613	0.061210361	20.54067385	0.130938729	20.38678874	20.45082151	0.002677805	0.302919069	0.159786246	18.07536719	0.001340712	0.004776927	0.002916007	0.069790863	1.224207224	15.197105	20.93700854	90.772297	0.0056098	0.05378738	0.976585	0.991296	100.7301	275.187	350.537	351.638	1172.63	0	0	0
t peak MLR (s)	95	55	3.233586807	0.477965324	59.31930717	0.0598054	6.765316742	0.025421343	0.085043596	0.077325193	20.27728597	0.175521637	20.13519171	20.21183804	0.003547615	0.401313902	0.175349795	19.83594962	0.001520334	0.005086066	0.003046655	0.084697518	1.405912594	14.956604	20.93625845	88.502474	0.00661344	0.0549895	0.971729	0.991401	100.7247	275.193	350.708	352.043	1173.077	0	0	0
t peak SEA (s)	260	60	3.769584381	0.575878053	80.07170201	0.0578649	6.545803167	0.029951318	0.092291608	0.094833121	20.44986564	0.227138574	20.31356812	20.3987414	0.004633341	0.524133601	0.195802184	22.14956837	0.00173313	0.005340445	0.003460372	0.100965086	1.580552011	14.607339	20.93454206	90.046428	0.007624	0.05566882	0.966115	0.9915	100.737	275.182	350.829	352.3	1172.96	0	0	0
t peak COY (s)	260	65	10.77771866	2.635902102	235.7863828	0.036145133	4.088815988	0.058689128	0.167981291	0.131201378	20.40097186	0.418427612	20.27193179	20.36799197	0.00852253	0.964087132	0.228691863	25.8701202	0.002121326	0.006071706	0.007541278	0.128469211	2.018482742	14.393312	20.91639952	89.64701	0.00961259	0.05806895	0.945433	0.991701	100.7295	275.21	350.949	352.612	1172.767	0	0	0
t peak CO2Y (s)	260	70	110.2837203	12.25512018	159.7021382	0.079551083	8.998991327	0.039181527	0.189404141	0.433854976	20.73873227	0.613188609	20.61607014	20.71871185	0.012704478	1.437158157	0.281759383	31.87323342	0.003116933	0.015067305	0.063730043	0.306647513	6.197928222	14.162663	20.67171075	92.678267	0.01440156	0.08629581	0.924882	0.991961	100.7248	275.178	351.094	352.842	1173.444	0	0	0
		75	212.7096664	13.24469124	77.36459155	0.14197035	16.05999434	0.019500629	0.490304792	1.241338442	19.39874716	0.564028042	19.47850172	19.4732838	0.010983478	1.242474903	0.340979274	38.57231607	0.002768511	0.069608743	0.128309355	0.786746006	16.55117923	13.567904	20.35117428	81.906628	0.01361784	0.27463108	0.930034	0.991903	100.7301	275.178	354.635	354.54	1172.952	0	0	0
Test Results (between 69 and 305 s)		80	280.0875772	14.26668247	82.95379791	0.1735494	19.63228507	0.013484083	0.808499765	2.473331551	18.94207652	0.746726619	19.45292855	19.27958838	0.014396582	1.628572608	0.404429424	45.74993485	0.002340154	0.140314649	0.176051552	1.547648272	30.91664439	12.77714	20.10860797	79.873441	0.01163526	0.52597802	0.911057	0.992147	100.7293	275.184	362.708	359.476	1172.267	0	0	0
mean HRR (kW/m?	63.80474108	85	321.0529815	13.3169707	85.84232716	0.213119667	24.10855958	0.013051183	0.896248815	3.976182948	18.51896176	0.953679994	19.44322683	19.18325671	0.018294688	2.069534859	0.486157599	54.99520352	0.002781464	0.191008249	0.206535413	2.504115682	46.77862292	11.827349	19.94039427	78.050339	0.01439124	0.71726507	0.89018	0.992593	100.734	275.212	370.81	365.852	1174.671	0	0	0
mean EHC (MJ/kg)	12.4002301	90	356.9259766	12.43710533	63.50868952	0.253694533	28.69847662	0.015242371	0.871503093	5.671130343	17.75236335	0.859764068	19.0633497	18.73980078	0.016111807	1.822602641	0.572173838	64.72554727	0.003866906	0.22109557	0.231492068	3.599184384	63.01255937	10.651187	19.76955702	73.357616	0.02138433	0.85811478	0.900229	0.993091	100.7295	275.185	379.265	372.828	1174.661	0	0	0
mean MLR (g/s)	0.045250702	95	365.6138947	12.61403713	91.7477364	0.256224617	28.98468514	0.017505265	1.031532588	7.477480022	17.70382472	1.232170839	19.43213878	19.07854645	0.023508029	2.659279252	0.671223428	75.930252	0.00448528	0.264304042	0.242868415	4.785085591	78.71031602	9.34746	19.70815775	74.572297	0.02505783	1.02098099	0.863005	0.993384	100.7287	275.204	387.662	380.608	1174.231	0	0	0
mean SEA (m?kg)	95.38264233	100	249.1830892	10.43292552	118.135667	0.211137183	23.88429676	0.023190473	1.27314365	9.014472481	17.65400117	1.285554349	19.73904586	19.40239399	0.024942832	2.821587329	0.792350579	89.63241845	0.004896371	0.268807964	0.17886125	5.839409752	90.14472481	8.1597	20.03282295	75.536894	0.02753961	1.04054352	0.858054	0.993724	100.7276	275.205	394.896	388.161	1173.891	0	0	0
mean COY (kg/kg)	0.073358133	105	162.4366496	9.867233318	164.2307232	0.1455261	16.46222851	0.031022995	1.415803423	10.04352183	17.96463001	1.194902072	20.207573	20.00151913	0.023899857	2.703603694	0.914457301	103.445396	0.004514655	0.206036351	0.121581354	6.590516261	95.65258884	7.26893	20.33727984	78.69049	0.02484659	0.79326316	0.867126	0.993889	100.729	275.203	397.279	393.228	1172.845	0	0	0
mean CO2Y (kg/kg)	1.037716641	110	103.2023566	10.19122178	211.7180505	0.089519083	10.12659314	0.032143196	1.615474578	10.70761934	18.32327808	0.926688172	20.47263439	20.45219351	0.018952806	2.143982558	1.021588957	115.5643616	0.002877429	0.144615803	0.079265218	7.09263269	97.34199404	6.691178	20.55830345	81.314261	0.01509866	0.55788948	0.894575	0.994424	100.7231	275.181	394.612	394.218	1173.051	0	0	0
Total heat release (MJ/m?	15.29676775	115	73.0463515	9.975412735	166.7926464	0.064732133	7.322639517	0.026881459	1.393569992	11.14824111	18.95220325	0.51179133	20.92462882	21.09618352	0.010796844	1.221362424	1.095963081	123.9777241	0.001740094	0.090208759	0.054127183	7.426113692	96.94122708	6.33085	20.69135328	85.962153	0.00835451	0.35172755	0.938339	0.994809	100.7306	275.206	389.94	393.137	1171.603	0	0	0
Total oxygen consumed (g)	10.36313846	120	55.19041909	9.769633897	89.41751897	0.04993875	5.649179864	0.021397323	1.187438402	11.46883304	19.15180344	0.210616534	20.86486909	21.20156017	0.004465399	0.505135648	1.134118688	128.2939693	0.001068556	0.05929919	0.039434398	7.660017645	95.57360867	6.026205	20.76348703	86.619397	0.00462984	0.24224972	0.971406	0.995051	100.7309	275.187	384.774	390.983	1171.743	0	0	0
Mass lost (g)	10.919803	125	48.33709497	15.62511133	67.53397084	0.027347	3.093552036	0.032321374	1.564411419	11.72765183	19.12311539	0.087799511	20.58113653	21.03487221	0.001846852	0.208919853	1.149899315	130.079108	0.000883893	0.042781959	0.033118391	7.841399619	93.8212146	5.833074	20.79310232	85.313511	0.00363998	0.18571283	0.985122	0.995048	100.7306	275.209	380.111	388.491	1172.051	0	0	0
Average specific MLR (g/s�m?	10.40228912	130	44.78991581	8.667013985	32.5939288	0.045683883	5.167860106	0.019419677	0.778025683	11.96046935	19.20575562	0.070948589	20.45870618	20.98727061	0.001489017	0.168440864	1.158238987	131.0225098	0.000887166	0.035543235	0.030085547	7.999409466	92.0036104	5.705295	20.80807009	85.172497	0.00363704	0.16027508	0.987061	0.99509	100.7249	275.209	376.224	385.944	1172.446	0	0	0
Total smoke release (m?m?	121.3379269	135	42.67337467	9.603180896	22.68704406	0.03928205	4.443670814	0.023078182	0.825643708	12.17912758	19.628686	0.041788637	20.73999725	21.32621859	0.000891194	0.100813756	1.164189514	131.6956464	0.000906558	0.032432977	0.028463851	8.145782962	90.21575984	5.40439	20.81860323	88.244925	0.00363628	0.14722289	0.990365	0.995102	100.7318	275.188	373.179	383.727	1172.41	0	0	0
Total smoke production (m?	1.072627274	140	41.46445284	36.20669944	77.22433065	0.0101237	1.145214932	0.107438818	2.963406888	12.38947215	19.572095	0.036955789	20.55601431	21.15489835	0.000781796	0.088438457	1.168371988	132.1687769	0.001087678	0.030000642	0.027506705	8.28570935	88.49622963	5.337766	20.82265015	87.209951	0.00460698	0.13935866	0.991072	0.995263	100.7311	275.188	370.938	381.745	1172.523	0	0	0
MARHE (kW/m?	97.34199404	145	44.23849922	14.77253267	26.5815126	0.026472667	2.994645551	0.049445365	1.13323631	12.60372953	20.04121035	0.032640644	20.93198925	21.55850592	0.000703684	0.079602208	1.172085686	132.5888786	0.001308951	0.029999787	0.029105618	8.427240157	86.9222726	5.249765	20.8184065	90.933575	0.00561413	0.13699459	0.991949	0.995653	100.7303	275.21	368.881	379.922	1173.781	0	0	0
		150	43.79822709	9.791570628	22.61918593	0.0395418	4.473054299	0.032127286	0.744625357	12.82382134	19.44850112	0.042933672	20.24112913	20.83221149	0.000894403	0.101176847	1.176080904	133.0408262	0.001270371	0.029443827	0.028769089	8.571926925	85.49214229	5.075717	20.81596661	85.331757	0.00561483	0.13811555	0.990952	0.995822	100.7305	275.212	367.577	378.311	1172.711	0	0	0
Test Averages		155	42.43142401	22.6458504	98.44506992	0.016563467	1.873695324	0.087371575	1.843611889	13.03939547	19.76882058	0.0772836	20.51589922	21.09880532	0.001630592	0.184456067	1.182393391	133.7549085	0.001447176	0.030536604	0.028256294	8.714490384	84.12513207	4.896358	20.82048397	87.914626	0.00643019	0.14013903	0.987729	0.996484	100.7315	275.203	366.53	376.944	1172.843	0	0	0
HRR(60) (kW/m?	192.1102396	160	37.08966297	17.8709803	105.8637815	0.01834665	2.075412896	0.072479109	1.583375344	13.23819819	19.54639784	0.093403351	20.23930184	20.79417626	0.001942246	0.219711057	1.191325484	134.7653263	0.001329749	0.029049633	0.025070116	8.847806409	82.73873868	4.883018	20.83376601	85.753544	0.00589512	0.13628934	0.986249	0.996824	100.7299	275.203	365.703	375.729	1172.801	0	0	0
HRR(120) (kW/m?	112.6108089	165	32.53958465	10.20640835	40.9495833	0.028183267	3.188152338	0.046171888	0.955325077	13.41227131	19.91501416	0.054645545	20.56730465	21.11961773	0.001154093	0.13055351	1.199066331	135.6409877	0.001301275	0.026924181	0.02225206	8.966111849	81.28649277	4.701981	20.84872283	88.78668	0.00561707	0.12745529	0.99101	0.997213	100.7308	275.209	364.751	374.546	1173.035	0	0	0
HRR(180) (kW/m?	79.16620649	170	26.34117053	12.17707677	42.03396267	0.019122483	2.163176848	0.07766029	1.194550179	13.5594732	19.78074624	0.038440911	20.38405732	20.9098518	0.000803794	0.090926895	1.203961048	136.1946887	0.001485058	0.022842766	0.018324974	9.067554434	79.76160703	4.6215	20.86600603	87.402352	0.00662365	0.11448036	0.992938	0.997306	100.7302	275.209	363.955	373.343	1172.546	0	0	0
HRR(240) (kW/m?		175	22.04569932	7.287720931	13.78458984	0.026741417	3.025047134	0.0564927	0.713519995	13.68044037	20.1266896	0.017379693	20.68259657	21.20977945	0.000368619	0.041699034	1.206892081	136.5262535	0.001510695	0.019080535	0.015420138	9.151917216	78.17394497	4.49521	20.88051088	90.23338	0.00662193	0.1008723	0.995726	0.997704	100.7236	275.211	362.938	372.189	1172.806	0	0	0
HRR(300) (kW/m?		180	18.08761628	11.46827608	44.18960086	0.013942333	1.577187029	0.120166628	1.12542462	13.78077366	19.90974198	0.029459719	20.41162756	20.91351031	0.000616106	0.069695265	1.209353895	136.8047393	0.001675403	0.015691045	0.012813592	9.222501542	76.55985366	4.376199	20.89160508	88.091313	0.00756193	0.09034837	0.99479	0.998142	100.7374	275.202	362.086	370.989	1172.63	0	0	0
HRR(360) (kW/m?		185	16.6422899	11.34622823	32.43294991	0.012966233	1.466768477	0.144475158	0.997259743	13.86759842	19.88886618	0.020189066	20.33723479	20.82975013	0.000420533	0.047571629	1.211945494	137.0979065	0.001873299	0.012930703	0.011684341	9.283746375	74.95999149	4.344058	20.89668311	87.678224	0.00859993	0.08126908	0.99568	0.997978	100.7293	275.207	361.145	369.891	1172.773	0	0	0
EHC(60) (MJ/kg)	12.04810659	190	15.1791565	14.98168858	66.94847238	0.008956517	1.013180618	0.236091944	1.291711358	13.94715204	20.18941248	0.028442238	20.60768562	21.08220545	0.000599625	0.067830895	1.214495889	137.3864128	0.002114561	0.011569234	0.010773806	9.339891743	73.40606337	4.248824	20.90155681	90.186746	0.00969061	0.07619423	0.995085	0.998322	100.7293	275.186	360.5	368.801	1172.832	0	0	0
EHC(120) (MJ/kg)	12.04957495	195	13.95185266	28.89216152	121.8078661	0.004268783	0.482894042	0.582819879	2.380586343	14.01997956	20.15234399	0.024776341	20.52106353	20.98660971	0.000519971	0.058820293	1.217294881	137.7030408	0.002487932	0.010162207	0.01003846	9.391922409	71.8973311	4.254184	20.90477074	89.642766	0.01162632	0.07166874	0.996075	0.998897	100.7361	275.185	359.645	367.804	1172.808	0	0	0
EHC(180) (MJ/kg)	12.18908841	200	12.61524033	11.95086762	61.86544988	0.009331433	1.055592006	0.308366048	1.00645154	14.0863973	20.27121075	0.027425287	20.60382216	21.04967257	0.000577293	0.065304674	1.220038042	138.0133532	0.002877497	0.009391635	0.009346139	9.440383907	70.43198648	4.194598	20.90812642	90.535165	0.01353863	0.06897248	0.996016	0.99914	100.7286	275.21	358.978	366.746	1172.169	0	0	0
EHC(240) (MJ/kg)		205	12.42470061	13.82947141	117.3236826	0.00794205	0.898421946	0.390241926	1.111979812	14.14899715	20.32992402	0.044241209	20.62550787	21.06159774	0.000931791	0.105406171	1.223810752	138.4401303	0.003099321	0.008831399	0.009244298	9.486860001	69.01949829	4.166377	20.90870036	90.892955	0.01462449	0.06707087	0.993975	0.999009	100.7355	275.188	358.318	365.894	1172.736	0	0	0
EHC(300) (MJ/kg)		210	11.98850966	6.645825103	58.60615533	0.015946617	1.803915913	0.215135803	0.52707902	14.21003017	20.19945808	0.04477198	20.46317611	20.87399069	0.00093457	0.105720576	1.228476653	138.9679472	0.003430688	0.008405127	0.009073054	9.532653381	67.66681035	4.106254	20.90920187	89.598879	0.01642261	0.06586671	0.993868	0.998962	100.7303	275.181	357.794	364.977	1172.711	0	0	0
EHC(360) (MJ/kg)		215	11.72875466	11.03168291	98.96812255	0.009398583	1.06318816	0.397502489	0.829130551	14.26932333	19.99291816	0.045101141	20.23820269	20.62387179	0.00093016	0.105221736	1.233138478	139.495303	0.00373596	0.007792653	0.008959631	9.577735095	66.36894574	4.023955	20.90929536	87.707745	0.0181829	0.06413353	0.993762	0.998893	100.7328	275.178	357.516	364.329	1172.79	0	0	0
MLR(60) (g/s)	0.140781358	220	11.77587223	38.72167679	197.5663693	0.002688383	0.304115762	1.517691728	2.794289717	14.3280849	20.30934946	0.025395122	20.53948241	20.91480948	0.000531134	0.060083047	1.236791714	139.9085649	0.004080137	0.007512122	0.009076917	9.622826465	65.12765865	4.012019	20.90940464	90.422253	0.01963419	0.06282484	0.995875	0.998767	100.7312	275.194	357.185	363.712	1172.822	0	0	0
MLR(120) (g/s)	0.081999274	225	11.04436627	6.128973462	53.68132123	0.015929617	1.801992836	0.26546811	0.450417967	14.3851355	20.09525969	0.041398759	20.30134561	20.65576072	0.000855123	0.096733356	1.240257357	140.3006059	0.004228805	0.007174986	0.008686729	9.66723558	63.93393555	3.976412	20.91073115	88.431759	0.0206205	0.06198008	0.994227	0.998938	100.723	275.164	356.805	363.034	1172.871	0	0	0
MLR(180) (g/s)	0.057072875	230	11.83014499	0	0	-0.00263825	-0.29844457	0	0	14.44232178	20.32561061	0.040081809	20.50701048	20.84776289	0.000835616	0.094526703	1.244484204	140.7787561	0.004474584	0.006997828	0.009183666	9.711911568	62.79270338	3.887213	20.90896163	90.351584	0.02162425	0.06114018	0.994272	0.998833	100.7288	275.209	356.335	362.256	1172.797	0	0	0
MLR(240) (g/s)		235	11.59348673	0	0	-0.0022544	-0.255022624	0	0	14.50088086	20.19593301	0.032209499	20.37160093	20.68885021	0.000666377	0.075382069	1.248239188	141.203528	0.004798023	0.006951933	0.009175869	9.757810407	61.70587598	3.981284	20.90873398	89.182347	0.02342642	0.06113611	0.99521	0.998877	100.7295	275.203	356.255	361.803	1172.733	0	0	0
MLR(300) (g/s)		240	11.87977199	8.864990092	63.27930115	0.011846283	1.3400773	0.426583487	0.589723673	14.559564	20.28486142	0.036116242	20.4567081	20.75588405	0.000749625	0.084799155	1.251779193	141.6039811	0.005053429	0.006986034	0.009437305	9.804343343	60.66485001	3.8927	20.90774771	89.949263	0.02462067	0.06114743	0.9948	0.998911	100.7223	275.178	356.175	361.384	1171.519	0	0	0
MLR(360) (g/s)		245	12.66814365	19.79012669	113.7710644	0.0056587	0.640124434	0.890763238	1.230326519	14.62093379	20.2305346	0.031131495	20.39269887	20.67990384	0.000643796	0.072827638	1.255262745	141.9980481	0.005040562	0.006962049	0.009858259	9.852582253	59.67728078	3.885044	20.90575124	89.427663	0.02462408	0.06113027	0.995476	0.999021	100.7294	275.178	356.014	361.028	1172.867	0	0	0
SEA(60) (m?kg)	103.635032	250	12.46719746	13.62338744	79.97623669	0.008089767	0.915131976	0.618361225	0.912066216	14.68377214	20.07485293	0.031558054	20.23309782	20.50155225	0.000646989	0.073188812	1.258489708	142.3630892	0.005002398	0.007378403	0.009797788	9.901722369	58.73508858	3.82807	20.90568184	88.044974	0.0246273	0.06267082	0.995293	0.998886	100.7281	275.18	355.967	360.69	1172.888	0	0	0
SEA(120) (m?kg)	94.08429025	255	12.06609196	9.298047184	66.23978621	0.011471683	1.297701735	0.438985536	0.670187291	14.74510537	20.20599305	0.036852654	20.35428714	20.61946069	0.000759882	0.085959485	1.262006886	142.7609599	0.005035903	0.007688176	0.009639073	9.95031452	57.82394262	3.803766	20.90667952	89.150937	0.02463153	0.06352276	0.9948	0.998995	100.7274	275.19	355.775	360.41	1172.828	0	0	0
SEA(180) (m?kg)	94.51076835	260	11.54842433	0	611.0101001	0.001210183	0.136898567	4.313294864	6.440903319	14.80414166	20.15898446	0.035981052	20.30173945	20.55065671	0.000739434	0.083646407	1.265755176	143.1849747	0.005219878	0.007794674	0.009446059	9.998027349	56.93900638	3.727862	20.90744546	88.713909	0.0256353	0.06392882	0.994902	0.998998	100.73	275.205	355.684	360.045	1172.754	0	0	0
SEA(240) (m?kg)		265	12.80442905	11.62747595	89.00669255	0.0097348	1.101221719	0.534812982	0.797750075	14.86502379	20.1043534	0.042303513	20.24313535	20.48204261	0.000866462	0.098016103	1.269769918	143.6391309	0.005206297	0.007765937	0.01012071	10.04694427	56.0944294	3.771681	20.90429281	88.218101	0.02563821	0.0639039	0.994391	0.999206	100.7282	275.182	355.621	359.818	1172.744	0	0	0
SEA(300) (m?kg)		270	13.37795286	30.18045409	180.4874279	0.003918467	0.44326546	1.319403836	2.120680823	14.93047975	19.96291219	0.034796646	20.10066124	20.3247744	0.000707234	0.080003843	1.273704158	144.0841808	0.00517004	0.008309817	0.010502208	10.09850156	55.29807314	3.644001	20.90224023	86.980932	0.02564013	0.06587699	0.995429	0.999392	100.7285	275.203	355.62	359.585	1172.75	0	0	0
SEA(360) (m?kg)		275	13.10111881	8.364036806	54.12837612	0.01384665	1.566363122	0.38850979	0.631437273	14.99667743	20.18500194	0.036478293	20.3273125	20.54637492	0.000749497	0.084784692	1.277345985	144.4961521	0.005379559	0.008743291	0.010498982	10.15100454	54.53337246	3.716966	20.90277862	88.940297	0.0264188	0.06698886	0.995208	0.999362	100.729	275.202	355.673	359.506	1172.817	0	0	0
COY(60) (kg/kg)	0.020234048	280	12.90426256	21.38948361	158.5433219	0.005333167	0.603299397	1.011420406	1.693403212	15.06169088	20.09353472	0.041362309	20.23298159	20.44223298	0.000845538	0.09564909	1.281333572	144.9472366	0.005394074	0.009031202	0.010441681	10.2033562	53.79175314	3.52525	20.90282243	88.126403	0.02661894	0.06806159	0.994894	0.999604	100.7344	275.18	355.634	359.312	1172.839	0	0	0
COY(120) (kg/kg)	0.025682497	285	13.80769556	18.08511064	116.2042027	0.0067492	0.763484163	0.804992372	1.348955314	15.12847077	20.24090144	0.03808947	20.38435114	20.59060969	0.000784285	0.088720068	1.28540813	145.4081595	0.005433055	0.009104369	0.010959657	10.25685954	53.0823536	3.652472	20.90084859	89.436863	0.02661598	0.06808413	0.995237	0.999575	100.7286	275.184	355.686	359.285	1172.975	0	0	0
COY(180) (kg/kg)	0.04731093	290	15.31358276	6.867245842	34.60638652	0.019712717	2.229945324	0.276164805	0.472836051	15.20127397	20.27577542	0.033084988	20.42268716	20.61919716	0.000682186	0.07717035	1.289074308	145.8228855	0.005443959	0.009320883	0.011817118	10.31380148	52.41818611	3.448039	20.89710508	89.759448	0.02662385	0.06873597	0.995775	0.999544	100.7332	275.205	355.742	359.165	1172.901	0	0	0
COY(240) (kg/kg)		295	15.09539801	0	0	-0.01285445	-1.454123303	0	0	15.27729642	20.21456005	0.050333223	20.36320319	20.5555713	0.001034628	0.117039384	1.293366343	146.3084099	0.005622765	0.00978909	0.011840226	10.37294484	51.7874455	3.50423	20.89684186	89.227804	0.02762257	0.07035188	0.993771	0.999499	100.7277	275.183	355.78	359.141	1173	0	0	0
COY(300) (kg/kg)		300	14.69980852	19.53683197	110.1918406	0.00665135	0.752415158	0.861500423	1.489383552	15.35178444	20.09416242	0.035884084	20.23702732	20.42477912	0.000732924	0.082910011	1.297785225	146.8082834	0.005730141	0.009906411	0.011685421	10.43175896	51.1726148	3.522077	20.89722152	88.146778	0.02834745	0.07092707	0.995404	0.999491	100.7277	275.186	355.694	358.994	1172.979	0	0	0
COY(360) (kg/kg)		305	15.77406792	29.78496051	145.3846434	0.00468165	0.529598416	1.239978104	2.051555967	15.42796913	20.15816583	0.033227771	20.29258197	20.48407096	0.00068064	0.076995477	1.301319136	147.2080471	0.005805143	0.009604667	0.012254065	10.49160767	50.58350534	3.473509	20.89483534	88.670292	0.02863856	0.06983895	0.995697	0.999482	100.7273	275.211	355.538	358.893	1172.929	0	0	0
CO2Y(60) (kg/kg)	1.018866941
CO2Y(120) (kg/kg)	1.02174115
CO2Y(180) (kg/kg)	1.026899282
CO2Y(240) (kg/kg)
CO2Y(300) (kg/kg)
CO2Y(360) (kg/kg)
User-defined Test Averages
HRR(69-305) (kW/m?	63.80474108
EHC(69-305) (MJ/kg)	12.4002301
MLR(69-305) (g/s)	0.045250702
SEA(69-305) (m?kg)	95.38264233
COY(69-305) (kg/kg)	0.073358133
CO2Y(69-305) (kg/kg)	1.037716641
HRR(69-305) (kW/m?	63.80474108
EHC(69-305) (MJ/kg)	12.4002301
MLR(69-305) (g/s)	0.045250702
SEA(69-305) (m?kg)	95.38264233
COY(69-305) (kg/kg)	0.073358133
CO2Y(69-305) (kg/kg)	1.037716641
C-factor	0.040365
Time to ignition (s)	69
