# Supplementary material for: Facile fabrication of a novel self-healing and flame-retardant hydrogel/MXene coating for wood
Source: Sci Rep. 2023 Feb 1;13:1826. doi: 10.1038/s41598-023-28228-5 (PMC9892570; doi:10.1038/s41598-023-28228-5)
Supplement: Supplementary file 2 — Supplementary Information 2. [file 41598_2023_28228_MOESM2_ESM.zip › CCT/0g.CSV]

Exported data
Parameter	Value	Time (s)	HRR (kW/m?	EHC (MJ/kg)	SEA (m?kg)	MLR (g/s)	Specific MLR (g/s�m?	COY (kg/kg)	CO2Y (kg/kg)	THR (MJ/m?	MFR (g/s)	k (1/m)	V stack (l/s)	V smoke (l/s)	SPR (m?s)	RSR ((m?s)/m?	TSP (m?	TSR (m?m?	COP (g/s)	CO2P (g/s)	O2C (g/s)	TOC (g)	ARHE(kW/m?	Specimen mass (g)	Oxygen (%)	DPT (Pa)	CO (%)	CO2 (%)	PDM (-)	PDC (-)	APT (kPa)	Cold Trap TC (K)	Stack TC (K)	Smoke TC (K)	Cone Heater TC (K)	Soot MFM (g/s)	Spare TC (K)	HFM (kW/m?
Peaks		0	0.255634464	0.047407082	3.755089655	0.047668167	5.392326546	0.000991541	-0.003820652	0	21.05069734	0.008757989	20.34071161	20.43828142	0.000178998	0.02024867	0	0	4.73E-05	-0.000182123	4.58E-07	0	0	18.34	20.94830014	92.815914	-0.00138139	0.03981433	0.994462	0.995457	100.7545	275.179	341.271	342.908	1174.486	0	0	0
peak HRR (kW/m?	343.9694686	5	0.231846308	0.057920954	7.38049012	0.0353848	4.00280543	0.001327023	-0.005599594	0.000639086	20.91509763	0.012843533	20.24267024	20.33374887	0.000261157	0.029542666	0.001100389	0.124478339	4.70E-05	-0.000198141	-0.000266623	1.14E-06	0.127817232	18.130155	20.94945596	91.773546	-0.00138141	0.03976024	0.993439	0.994897	100.7593	275.181	341.828	343.366	1170.787	0	0	0
peak EHC (MJ/kg)	72.11272215	10	0.603180023	0.196228052	15.97810225	0.027173033	3.073872549	0.001787736	-0.008069121	0.002147036	20.91665624	0.021330889	20.26911175	20.35421562	0.000434174	0.04911465	0.002838715	0.321121628	4.86E-05	-0.000219262	0.000185331	0.000464471	0.214703622	17.979366	20.94750012	91.900271	-0.00137341	0.03969383	0.991118	0.993535	100.7598	275.181	342.249	343.686	1169	0	0	0
peak MLR (g/s)	0.255636983	15	2.313702925	0.412875861	15.67892584	0.049538217	5.603870664	0.004640763	0.01028479	0.009439244	20.66615263	0.03859641	20.03116146	20.12378915	0.000776706	0.087862673	0.005865914	0.663564935	0.000229895	0.00050949	0.001300628	0.004179368	0.629282906	17.820366	20.94260563	89.733701	-0.00046328	0.04200615	0.988476	0.992842	100.7602	275.183	342.331	343.914	1170.033	0	0	0
peak SEA (m?kg)	2611.955035	20	4.032129308	0.566774197	20.26173077	0.062889283	7.114172323	0.013544199	0.027660321	0.025303824	21.05794748	0.062093509	20.4401334	20.52140001	0.001274246	0.144145444	0.010993293	1.243585227	0.000851785	0.001739538	0.002666481	0.014097141	1.265191209	17.49207	20.93684077	93.301705	0.00256905	0.04582012	0.985607	0.99262	100.7516	275.204	342.821	344.184	1171.865	0	0	0
peak COY (kg/kg)	9.606946789	25	2.785211825	0.380069154	70.04382234	0.064781033	7.328171192	0.025825322	0.047414903	0.042347177	20.75102997	0.224072943	20.17177391	20.25015219	0.004537511	0.513293121	0.025522686	2.88718164	0.001672991	0.003071586	0.002516314	0.027054129	1.69388708	17.20408	20.93732626	90.734733	0.00672301	0.05012503	0.967852	0.992935	100.75	275.178	343.324	344.658	1173.012	0	0	0
peak CO2Y (kg/kg)	18.35007374	30	1.768855638	0.176377216	65.73989944	0.088654783	10.02882164	0.021835698	0.039561954	0.053732346	20.76713367	0.287193221	20.22823522	20.29350315	0.005828157	0.659293726	0.051436855	5.818648758	0.001935839	0.003507356	0.002133026	0.03867748	1.791078189	16.822435	20.93900533	91.059313	0.00802531	0.05149842	0.961271	0.993317	100.7582	275.18	344.018	345.128	1173.065	0	0	0
		35	1.426597455	0.147286124	81.41636424	0.085623283	9.68589178	0.019629218	0.047509789	0.061720978	21.17602327	0.33638854	20.6561334	20.72346585	0.006971136	0.788590093	0.083435087	9.438358307	0.001680718	0.004067944	0.001928981	0.048832497	1.763456526	16.350148	20.940057	94.816354	0.00659343	0.05302599	0.956072	0.99351	100.7589	275.185	344.512	345.635	1172.476	0	0	0
Time To Peaks		40	3.526386319	0.425800154	64.88860202	0.073211	8.28178733	0.019678709	0.066013567	0.074103438	20.6684476	0.234579602	20.18946012	20.25137483	0.004750559	0.537393602	0.112739327	12.75331755	0.001440698	0.004832919	0.003096965	0.061397361	1.852585946	15.979901	20.93473956	90.452876	0.00559417	0.05577222	0.967117	0.993372	100.7594	275.212	344.998	346.056	1172.371	0	0	0
t peak HRR (s)	75	45	4.379534168	0.503438481	61.92580021	0.076901317	8.699243967	0.021615736	0.085479253	0.093868239	20.94359469	0.231784565	20.4757241	20.54569759	0.004762176	0.538707644	0.136521165	15.44357066	0.001662279	0.006573467	0.003912214	0.078920308	2.085960868	15.601205	20.93139442	92.956617	0.00659347	0.06103933	0.967825	0.993782	100.7587	275.189	345.293	346.473	1172.529	0	0	0
t peak EHC (s)	270	50	3.683841026	0.481148111	124.4956585	0.067682183	7.656355581	0.032082013	0.11414621	0.114026677	20.84700277	0.411583541	20.40094568	20.47248528	0.008426138	0.953183029	0.169491949	19.17329734	0.002171381	0.007725665	0.003910381	0.098476794	2.280533541	15.223551	20.93132404	92.189984	0.00915669	0.06477233	0.9479	0.993512	100.7572	275.189	345.626	346.838	1172.679	0	0	0
t peak MLR (s)	75	55	5.231622126	0.700359152	141.7252311	0.066034033	7.469913273	0.039552893	0.119429952	0.136315335	20.43781043	0.465744905	20.01190861	20.09402257	0.009358689	1.058675185	0.213954015	24.20294288	0.002611837	0.007886441	0.004953665	0.120636908	2.478460635	14.913427	20.9263637	88.656931	0.01160077	0.06577833	0.941302	0.992717	100.7528	275.179	345.823	347.242	1172.825	0	0	0
t peak SEA (s)	250	60	41.52152492	4.703132839	148.2665981	0.078043783	8.828482278	0.043651472	0.118355545	0.253198203	20.80281555	0.565253429	20.38821462	20.47097048	0.011571286	1.308969033	0.266278952	30.12205342	0.003406726	0.009236914	0.025257704	0.19616533	4.219970042	14.538608	20.83840542	91.93717	0.01532001	0.06960503	0.930217	0.992237	100.7544	275.203	346.144	347.549	1172.888	0	0	0
t peak COY (s)	250	65	236.266214	17.14519238	43.02566624	0.121818017	13.78031863	0.034207922	0.2675872	0.94766755	20.31034775	0.261895796	19.94265348	20.01292653	0.005241301	0.59290739	0.308310421	34.87674448	0.004167141	0.032596942	0.136350983	0.600187047	14.57950076	14.083703	20.34065174	87.799111	0.01960199	0.14600577	0.963319	0.992562	100.7507	275.204	346.789	348.011	1172.971	0	0	0
t peak CO2Y (s)	250	70	343.5356664	14.61716223	63.94929836	0.207759567	23.50221342	0.017422413	0.65891987	2.397172251	19.27134204	0.692180903	19.36170401	19.19451759	0.013286079	1.502950058	0.354628871	40.1163881	0.003619673	0.136896907	0.211422451	1.469620631	34.24531787	13.268386	19.95529583	80.880784	0.0178083	0.50787857	0.91703	0.992451	100.7548	275.203	354.839	351.775	1173.409	0	0	0
		75	343.9694686	11.8945626	54.80021055	0.255636983	28.91821078	0.014839953	0.827280862	4.115935088	17.90255311	0.768189096	18.57236243	18.23634387	0.014008961	1.58472404	0.422866468	47.83557335	0.003793641	0.211483584	0.222759319	2.555075055	54.87913451	12.060732	19.82205481	72.07289	0.02029807	0.81780577	0.907987	0.99123	100.7515	275.182	366.397	359.768	1174.659	0	0	0
Test Results (between 64 and 310 s)		80	255.9580414	10.19847377	70.13164142	0.2218635	25.097681	0.018198199	1.097790933	5.615753863	17.79734561	0.837523759	19.02200773	18.57816122	0.015559651	1.760141564	0.496787998	56.19773736	0.004037516	0.243559739	0.178525359	3.558286749	70.19692329	10.820414	20.04036131	73.384004	0.02184452	0.94101169	0.899918	0.99023	100.757	275.186	377.486	368.678	1174.677	0	0	0
mean HRR (kW/m?	64.14620786	85	292.3403687	13.12236187	81.51560848	0.196937783	22.27802979	0.016573094	1.099231379	6.986499889	18.2527065	0.827087363	19.78994851	19.40968266	0.016053503	1.816007154	0.575820885	65.13810915	0.003263868	0.216480191	0.194429395	4.490673633	82.19411634	9.838146	19.98414567	78.299998	0.01687652	0.82090735	0.901022	0.990264	100.7557	275.179	382.928	375.57	1173.198	0	0	0
mean EHC (MJ/kg)	12.50920732	90	329.1538368	13.16354161	103.0642127	0.22104385	25.00496041	0.014105333	0.992280808	8.540235402	17.89907662	1.182672272	19.57894703	19.26291071	0.02278171	2.577116558	0.672908919	76.12091843	0.003117897	0.21933757	0.215352672	5.515128801	94.89150447	8.799508	19.85929055	75.964341	0.01639855	0.84683394	0.865376	0.990499	100.7556	275.186	386.33	380.094	1172.069	0	0	0
mean MLR (g/s)	0.045064307	95	192.5789243	9.666353218	110.4738156	0.176115817	19.9226037	0.01879149	1.318961501	9.844567305	17.8017357	0.999505241	19.75931803	19.46581715	0.019456186	2.200926048	0.778503661	88.06602495	0.003309479	0.232289982	0.141564962	6.407422885	103.6270243	7.709751	20.22851133	76.247238	0.01760986	0.89912689	0.883559	0.990379	100.7567	275.208	392.021	386.198	1172.601	0	0	0
mean SEA (m?kg)	87.0511993	100	133.3040533	9.737244586	157.3752311	0.121020667	13.69012066	0.024220997	1.426671203	10.65927475	18.35179457	0.941459135	20.36155078	20.22993317	0.019045655	2.154485904	0.874758265	98.95455482	0.002931241	0.1726567	0.09994848	7.01120649	106.5927475	7.055885	20.45534344	80.998916	0.0149025	0.65953968	0.88945	0.990396	100.7524	275.21	391.861	389.328	1173.025	0	0	0
mean COY (kg/kg)	0.072962465	105	111.3283823	9.446271008	88.67519345	0.104183217	11.78543175	0.020131114	1.10990082	11.27085584	18.57819403	0.451427997	20.40533347	20.46498434	0.009238467	1.04507544	0.94546857	106.9534582	0.002097324	0.115633038	0.079018772	7.45862462	107.3414842	6.456111	20.56332081	82.174488	0.01005979	0.44999659	0.940443	0.990191	100.7601	275.21	387.918	389.052	1173.491	0	0	0
mean CO2Y (kg/kg)	1.064992852	110	99.21864497	13.43370771	107.418639	0.06529045	7.385797511	0.017950925	1.366623481	11.79722341	18.81250009	0.339592115	20.43763607	20.65245622	0.007013411	0.793372317	0.986098266	111.5495776	0.001172024	0.089227462	0.068046135	7.826286887	107.2474855	6.031628	20.6209088	83.34259	0.00482848	0.3525221	0.952468	0.990127	100.7542	275.181	383.693	387.726	1172.317	0	0	0
Total heat release (MJ/m?	16.41029027	115	84.68506337	13.45459996	73.32740598	0.05564015	6.294134615	0.014311504	1.371647023	12.25698268	19.07679615	0.195487292	20.54613956	20.8706552	0.004079948	0.461532564	1.013831664	114.6868398	0.000796294	0.076318646	0.05799131	8.1413805	106.5824581	5.766688	20.67315159	84.962149	0.00270264	0.30366523	0.968505	0.990367	100.7546	275.189	380.386	386.394	1172.429	0	0	0
Total oxygen consumed (g)	11.09488941	120	70.30132518	10.37916443	45.65079654	0.059876083	6.773312594	0.013134542	1.081130332	12.64444865	19.24903453	0.130289903	20.57130048	20.97929943	0.002733391	0.309207115	1.030865011	116.613689	0.000786445	0.06473385	0.048367739	8.407278122	105.3704054	5.457928	20.72086586	85.83423	0.00261111	0.26170217	0.976214	0.990846	100.7565	275.211	377.444	384.93	1172.61	0	0	0
Mass lost (g)	11.560953	125	56.76062309	17.25345775	51.65557065	0.029081933	3.289811463	0.020336639	1.792523578	12.96210352	19.00450691	0.072858204	20.14774076	20.61873306	0.001502244	0.169937088	1.041454097	117.8115495	0.000591429	0.052130051	0.038986074	8.625662654	103.6968282	5.20492	20.76262184	82.998984	0.00160439	0.22090428	0.98323	0.991444	100.7658	275.187	374.429	383.182	1172.651	0	0	0
Average specific MLR (g/s�m?	9.097739917	130	48.57678119	14.10476108	44.84138403	0.03044495	3.443998869	0.020034688	1.424135645	13.22544703	19.64670525	0.064355413	20.67470532	21.21334697	0.001365194	0.154433676	1.048622691	118.6224764	0.000609955	0.043357738	0.033190317	8.806103632	101.7342079	5.130049	20.79539259	88.047874	0.00159671	0.18561896	0.984603	0.991865	100.7625	275.209	371.663	381.346	1172.674	0	0	0
Total smoke release (m?m?	114.1206184	135	40.05121084	8.588186302	39.16251416	0.04122555	4.663523756	0.014799123	0.854691499	13.44701701	19.66160435	0.076465358	20.53116853	21.11408642	0.001614496	0.182635315	1.056071916	119.4651489	0.000610102	0.035235127	0.027305036	8.957342014	99.60753341	4.888572	20.82260171	87.502898	0.00159505	0.15832124	0.983065	0.991686	100.7602	275.213	368.803	379.274	1172.535	0	0	0
Total smoke production (m?	1.008826267	140	30.70118243	12.47152431	67.41348847	0.02176145	2.461702489	0.036519815	1.284883648	13.62389799	19.54345707	0.070294657	20.26774256	20.86951311	0.001467015	0.165951952	1.063775695	120.336617	0.000794724	0.027960931	0.021173655	9.078538741	97.31355709	4.753841	20.85023863	85.861127	0.00259127	0.13453914	0.983748	0.991676	100.7599	275.19	366.272	377.147	1172.714	0	0	0
MARHE (kW/m?	107.3414842	145	25.56674167	0	418.6964923	0.0024747	0.279943439	0.544886481	8.815910445	13.7645678	20.02128918	0.048721426	20.63182342	21.26678742	0.001036148	0.117211336	1.070033603	121.0445253	0.001348431	0.021816734	0.017655721	9.175612181	94.92805382	4.668789	20.86848311	89.54049	0.00535062	0.11209587	0.985514	0.991012	100.7533	275.21	363.953	375.154	1172.729	0	0	0
		150	22.98828033	7.480472943	43.49961028	0.02716625	3.073105204	0.065492931	0.647979994	13.88595536	19.94430732	0.056097403	20.43503607	21.06552571	0.001181721	0.133678879	1.075578277	121.6717508	0.001779197	0.017603187	0.015780006	9.259201499	92.57303572	4.677472	20.87668759	88.345449	0.00761085	0.09846917	0.984111	0.990435	100.7577	275.207	361.873	373.038	1172.588	0	0	0
Test Averages		155	22.59196594	8.067261003	43.11869425	0.024755983	2.800450603	0.088618877	0.641532517	13.99990597	20.23807086	0.0501722	20.64359961	21.27564009	0.001067446	0.120751773	1.081201194	122.3078274	0.002193847	0.015881768	0.015463857	9.337311158	90.32197403	4.426102	20.87914106	90.561656	0.00959554	0.0920283	0.98496	0.990619	100.758	275.209	360.26	371.29	1172.474	0	0	0
HRR(60) (kW/m?	200.2405995	160	21.85339442	12.734958	66.94753023	0.015169583	1.716016214	0.167281052	1.006542362	14.11101937	20.23547121	0.0479513	20.57351214	21.17911592	0.001015566	0.114883047	1.086408724	122.8969145	0.002537584	0.015268828	0.015103552	9.413729681	88.19387109	4.44232	20.88074382	90.242595	0.01135347	0.09004151	0.985358	0.990768	100.7608	275.211	359.083	369.653	1172.351	0	0	0
HRR(120) (kW/m?	114.0841123	165	21.19116888	28.51234875	220.0783428	0.006570133	0.743227753	0.418500781	2.279729375	14.21863078	19.97536051	0.069424295	20.2526112	20.82763751	0.001445944	0.163568332	1.0925625	123.5930429	0.002749606	0.014978126	0.014783602	9.488447567	86.1735199	4.272932	20.88131388	87.693109	0.01261986	0.08973039	0.983189	0.991014	100.7571	275.21	358.085	368.252	1172.886	0	0	0
HRR(180) (kW/m?	81.76291698	170	21.06485926	24.2888042	151.9024237	0.007666633	0.867266214	0.336053296	1.946578674	14.32427085	19.8288545	0.056519503	20.06853303	20.60492607	0.00116458	0.13173984	1.09908881	124.3313134	0.002576397	0.014923705	0.014639161	9.562004475	84.26041679	4.362287	20.88147827	86.258732	0.01182178	0.08991437	0.983997	0.990368	100.7528	275.188	357.452	367.006	1173.057	0	0	0
HRR(240) (kW/m?	65.13711626	175	20.92940606	7.935257437	31.72593759	0.023315683	2.637520739	0.117361417	0.645563912	14.42925652	19.97419075	0.035737871	20.18418155	20.69826467	0.000739712	0.083677818	1.10384954	124.8698575	0.002736362	0.015051764	0.014646901	9.63521963	82.45289438	4.180046	20.88192942	87.391693	0.01255213	0.0899759	0.986279	0.990312	100.7543	275.203	356.896	365.986	1173.077	0	0	0
HRR(300) (kW/m?		180	21.05779825	14.09905034	90.67430462	0.013203083	1.493561463	0.210649481	1.177501687	14.53422453	20.20265115	0.057343982	20.39216311	20.87717599	0.00119718	0.135427647	1.108691771	125.4176212	0.002781223	0.015546653	0.014808329	9.708857705	80.74569182	4.15923	20.88195675	89.30206	0.01262155	0.0910272	0.983808	0.990271	100.7498	275.202	356.496	364.975	1172.714	0	0	0
HRR(360) (kW/m?		185	20.35680138	33.71705879	215.6519722	0.005337183	0.603753771	0.48672717	2.932168087	14.63776103	20.29808706	0.054997655	20.45763186	20.92769434	0.001150974	0.130200691	1.114562157	126.081692	0.002597752	0.015649519	0.014368984	9.781800986	79.12303258	4.047417	20.88422782	90.011974	0.01161998	0.0911226	0.984328	0.990529	100.7568	275.204	355.959	364.138	1172.543	0	0	0
EHC(60) (MJ/kg)	11.96195627	190	19.63971733	36.14446142	321.3723542	0.004803367	0.54336727	0.601197267	3.172575518	14.73775232	20.22394876	0.074218112	20.36349902	20.79909077	0.001543669	0.174623219	1.121298766	126.8437518	0.002887771	0.015239043	0.01403053	9.85279977	77.56711749	4.09344	20.8855077	89.270543	0.01315133	0.08997288	0.982529	0.990891	100.751	275.211	355.62	363.227	1172.352	0	0	0
EHC(120) (MJ/kg)	12.05828793	195	19.47965924	6.175299701	43.38553937	0.027885317	3.154447587	0.106962638	0.535218535	14.83555076	20.27263823	0.058134795	20.39639512	20.81059223	0.00120982	0.13685741	1.128182488	127.6224534	0.002982687	0.014924738	0.013932616	9.922707635	76.07974751	3.973957	20.88609568	89.630022	0.0136	0.08883346	0.984645	0.991203	100.7601	275.214	355.339	362.555	1172.914	0	0	0
EHC(180) (MJ/kg)	12.24080522	200	18.58678127	14.86500811	106.2733083	0.011053283	1.250371418	0.288192444	1.297270123	14.93071687	20.30519728	0.056463142	20.41225028	20.8041733	0.001174669	0.132881107	1.134143709	128.2967997	0.003185473	0.014339094	0.013436704	9.991130936	74.65358433	3.859752	20.88840603	89.843759	0.01460828	0.08685766	0.985137	0.991509	100.7608	275.186	355.045	361.862	1173.212	0	0	0
EHC(240) (MJ/kg)	12.50854617	205	17.97475191	20.46676587	153.0607219	0.00776365	0.87824095	0.431123194	1.72484902	15.0221207	20.08029461	0.057853369	20.16654682	20.54002877	0.00118831	0.134424194	1.140051156	128.9650629	0.00334709	0.013391124	0.013024159	10.05728309	73.27863756	3.851032	20.88959476	87.779163	0.01562221	0.08427133	0.985377	0.991908	100.7531	275.209	354.7	361.269	1173.221	0	0	0
EHC(300) (MJ/kg)		210	17.41372016	14.3497151	108.192944	0.01072755	1.213523756	0.315462844	1.179561055	15.11059188	20.31081816	0.055973467	20.3765526	20.73563207	0.001160645	0.131294708	1.145923544	129.6293602	0.003384143	0.0126538	0.012619478	10.12139219	71.95519943	3.773237	20.8920645	89.711464	0.01561523	0.08138416	0.986297	0.992621	100.758	275.188	354.326	360.57	1172.792	0	0	0
EHC(360) (MJ/kg)		215	16.68272094	15.32767792	131.0899309	0.0096215	1.088404977	0.371784253	1.239760588	15.19583298	20.27364847	0.06103021	20.32255843	20.6665153	0.001261282	0.142678933	1.151978361	130.3142943	0.003577122	0.011928356	0.012187134	10.18340872	70.67829294	3.747656	20.89389163	89.310004	0.01663108	0.07910446	0.986252	0.993149	100.7582	275.181	354.035	360.027	1172.477	0	0	0
MLR(60) (g/s)	0.146734837	220	16.33535566	15.37377038	151.0717806	0.009392917	1.062547134	0.409050316	1.255204029	15.27837817	20.66717472	0.067479068	20.69655313	21.02881214	0.001419005	0.160520888	1.158679077	131.0722938	0.003842176	0.011790027	0.01207884	10.24407365	69.44717352	3.676397	20.89540195	92.719045	0.01760981	0.07792669	0.985658	0.993282	100.7569	275.189	353.685	359.363	1172.682	0	0	0
MLR(120) (g/s)	0.0829909	225	15.34065812	14.9065034	152.2165798	0.009097467	1.029125189	0.439335157	1.193234437	15.35756821	20.42281192	0.066727006	20.44074057	20.75299569	0.001384785	0.156649916	1.165688552	131.8652208	0.003996837	0.010855411	0.011457228	10.30291382	68.2558587	3.653602	20.89752396	90.49029	0.01862289	0.07536419	0.985958	0.993499	100.7584	275.212	353.493	358.893	1173.005	0	0	0
MLR(180) (g/s)	0.058847592	230	16.00983086	14.74515063	145.0030288	0.0095982	1.085769231	0.416935008	1.040586802	15.43594443	20.45551991	0.067051715	20.45922954	20.75663657	0.001391768	0.157439827	1.172629935	132.6504452	0.004001826	0.00998776	0.011691621	10.36078594	67.11280187	3.58438	20.89656799	90.717195	0.01861575	0.07251681	0.985719	0.993295	100.7518	275.209	353.247	358.382	1173.116	0	0	0
MLR(240) (g/s)	0.04590918	235	15.30362373	13.1487337	123.7896062	0.01028875	1.163885747	0.405432036	0.948999996	15.51422807	20.30628913	0.061869575	20.30508461	20.58589068	0.00127364	0.144076958	1.179293456	133.4042371	0.004171389	0.009764024	0.011340582	10.41836645	66.01799177	3.557368	20.89775252	89.376879	0.01962786	0.07202785	0.986366	0.993359	100.7552	275.179	353.162	358.046	1173.12	0	0	0
MLR(300) (g/s)		240	14.86117962	12.00603422	111.4758425	0.010942233	1.237809201	0.397614921	0.857411877	15.58964008	20.25152428	0.059466472	20.24848812	20.51230964	0.001219795	0.137985824	1.185527044	134.1093941	0.004350795	0.009382001	0.011112479	10.4744991	64.95683365	3.482417	20.89863532	88.887386	0.02060134	0.07087198	0.986739	0.993462	100.7613	275.209	353.13	357.731	1172.995	0	0	0
MLR(360) (g/s)		245	15.27983252	23.37805383	212.4200774	0.0057778	0.653597285	0.800872785	1.654575974	15.66499261	20.6014047	0.058861467	20.59458293	20.85100464	0.001227321	0.138837186	1.191644832	134.8014516	0.004627283	0.009559809	0.011474424	10.53096636	63.93874533	3.455223	20.8978886	91.968616	0.02161181	0.07092219	0.986684	0.993338	100.7552	275.198	353.066	357.462	1172.445	0	0	0
SEA(60) (m?kg)	82.57254133	250	15.01861459	0	2611.955035	0.000502733	0.056870287	9.606946789	18.35007374	15.74073872	20.6316438	0.062941291	20.61517332	20.86256638	0.001313117	0.148542631	1.197995926	135.5199012	0.004829732	0.009225194	0.011360825	10.58805448	62.96295489	3.423754	20.89846086	92.195694	0.02259242	0.06981008	0.986287	0.993401	100.7569	275.21	352.901	357.136	1172.478	0	0	0
SEA(120) (m?kg)	80.33367485	255	15.05761077	16.89061152	160.386429	0.007880667	0.89147813	0.616519014	1.177727739	15.81592929	20.75601905	0.060263662	20.7323383	20.97370038	0.001263952	0.142980994	1.204438598	136.2487102	0.004858581	0.00928128	0.011401199	10.64495954	62.02325211	3.434732	20.89858346	93.278631	0.02259109	0.06981158	0.987255	0.994072	100.7507	275.182	352.78	356.887	1172.394	0	0	0
SEA(180) (m?kg)	83.11013533	260	14.54417466	10.2918566	93.64259461	0.01249245	1.413173077	0.391846653	0.71874215	15.88993375	20.072177	0.057715681	20.05200439	20.26876254	0.001169825	0.132333194	1.210523042	136.9369957	0.004895125	0.00897885	0.011094139	10.70119789	61.11512981	3.348653	20.89827424	87.245309	0.02360398	0.06982259	0.988038	0.994571	100.7553	275.183	352.828	356.642	1172.795	0	0	0
SEA(240) (m?kg)	86.9604869	265	13.50823546	49.9934974	557.95128	0.002388567	0.270199849	2.050020196	3.753934872	15.96006478	20.07965238	0.065757188	20.05304783	20.26704404	0.001332704	0.150758352	1.216779365	137.6447246	0.00489661	0.008966524	0.010528442	10.75525434	60.22665953	3.327255	20.90084287	87.282343	0.02360224	0.06977123	0.987552	0.994995	100.7549	275.181	352.715	356.479	1173.013	0	0	0
SEA(300) (m?kg)		270	14.63681602	72.11272215	762.7878576	0.001794267	0.202971342	2.655792554	4.998080725	16.0304274	20.34889637	0.066683054	20.31634636	20.52462726	0.001368645	0.154824075	1.223532737	138.4086806	0.0047652	0.00896789	0.011090002	10.80930045	59.37195335	3.313485	20.89897296	89.614087	0.02260084	0.06938681	0.987657	0.995206	100.7548	275.181	352.618	356.233	1172.993	0	0	0
SEA(360) (m?kg)		275	15.19748916	11.70631814	122.3221142	0.01147635	1.298229638	0.431018102	0.809988115	16.10501317	20.28145855	0.068646216	20.24924611	20.44994577	0.001403811	0.158802194	1.230463877	139.1927463	0.004946515	0.009295707	0.011517227	10.86581852	58.56368424	3.296702	20.89690229	89.022105	0.02360577	0.07054697	0.987261	0.99503	100.7539	275.182	352.622	356.117	1172.892	0	0	0
COY(60) (kg/kg)	0.01762893	280	15.13134279	13.25611707	108.6581503	0.010090517	1.141461161	0.481152529	0.947319041	16.18083525	19.90364876	0.05465708	19.87491049	20.05992418	0.001096417	0.124029058	1.236714448	139.8998244	0.004855078	0.009558939	0.011487541	10.92333044	57.78869731	3.211885	20.89606162	85.74873	0.02360945	0.07198989	0.988564	0.994753	100.7547	275.205	352.673	355.956	1172.979	0	0	0
COY(120) (kg/kg)	0.02671143	285	15.63197915	57.26403069	516.4058064	0.00241315	0.272980769	2.124683825	4.141722229	16.25774355	20.22099708	0.061149735	20.19506406	20.37890539	0.001246165	0.140968854	1.242570902	140.5623192	0.005127181	0.009994597	0.011931846	10.98187891	57.04471422	3.203036	20.89489268	88.519228	0.02460504	0.07291174	0.9876	0.99452	100.7479	275.212	352.73	355.941	1173.036	0	0	0
COY(180) (kg/kg)	0.045611666	290	15.87850086	11.93070587	108.1389957	0.0117651	1.330893665	0.442469231	0.880906281	16.33651975	20.30636659	0.062190967	20.28245141	20.45740967	0.001272266	0.143921504	1.248866979	141.2745451	0.005205695	0.01036395	0.012152753	11.0420904	56.33282673	3.169588	20.89413255	89.277595	0.02489462	0.07397202	0.987144	0.994179	100.7528	275.203	352.767	355.81	1172.889	0	0	0
COY(240) (kg/kg)	0.070896077	295	15.89238212	34.83938482	347.8178586	0.004032467	0.456161388	1.282662017	2.584604398	16.41594696	20.38667866	0.0682878	20.35874375	20.53901179	0.001402564	0.158661077	1.255554054	142.0310016	0.005172292	0.010422331	0.012155527	11.1028611	55.64727783	3.103115	20.89433363	89.967835	0.02462077	0.07402816	0.986459	0.994181	100.7533	275.189	352.699	355.822	1172.773	0	0	0
COY(300) (kg/kg)		300	16.67782216	25.44306285	238.3553291	0.005794583	0.655495852	0.892262601	1.793956183	16.49737247	20.38226906	0.067284163	20.35105071	20.52741317	0.00138117	0.15624093	1.262513388	142.8182566	0.00517029	0.010395229	0.012578597	11.16469641	54.99124157	3.118423	20.89244319	89.914386	0.02461629	0.07394793	0.98632	0.993927	100.7531	275.183	352.642	355.698	1172.646	0	0	0
COY(360) (kg/kg)		305	16.60337093	6.322337343	53.18877841	0.023215117	2.626144419	0.22916503	0.459352021	16.58057545	20.1971917	0.060697641	20.17249012	20.34319094	0.001234784	0.139681414	1.269053272	143.5580624	0.005320093	0.010663911	0.012639096	11.22774064	54.36254247	3.035664	20.8916602	88.316188	0.02562359	0.07513097	0.986786	0.993649	100.7527	275.208	352.751	355.736	1172.592	0	0	0
CO2Y(60) (kg/kg)	1.025467764	310	16.56183831	0	0	-0.01419425	-1.605684389	0	0	16.66348848	20.17112689	0.058381921	20.15193998	20.31442476	0.001185995	0.134162346	1.275105219	144.2426718	0.005504715	0.01064511	0.012686541	11.29105474	53.75318863	2.977655	20.89137411	88.112361	0.02660521	0.07511453	0.986892	0.993493	100.7531	275.203	352.847	355.692	1172.693	0	0	0
CO2Y(120) (kg/kg)	1.042465051
CO2Y(180) (kg/kg)	1.053469313
CO2Y(240) (kg/kg)	1.065762819
CO2Y(300) (kg/kg)
CO2Y(360) (kg/kg)
User-defined Test Averages
HRR(64-310) (kW/m?	64.14620786
EHC(64-310) (MJ/kg)	12.50920732
MLR(64-310) (g/s)	0.045064307
SEA(64-310) (m?kg)	87.0511993
COY(64-310) (kg/kg)	0.072962465
CO2Y(64-310) (kg/kg)	1.064992852
HRR(64-310) (kW/m?	64.14620786
EHC(64-310) (MJ/kg)	12.50920732
MLR(64-310) (g/s)	0.045064307
SEA(64-310) (m?kg)	87.0511993
COY(64-310) (kg/kg)	0.072962465
CO2Y(64-310) (kg/kg)	1.064992852
C-factor	0.040365
Time to ignition (s)	64
