# Supplementary material for: Facile fabrication of a novel self-healing and flame-retardant hydrogel/MXene coating for wood
Source: Sci Rep. 2023 Feb 1;13:1826. doi: 10.1038/s41598-023-28228-5 (PMC9892570; doi:10.1038/s41598-023-28228-5)
Supplement: Supplementary file 2 — Supplementary Information 2. [file 41598_2023_28228_MOESM2_ESM.zip › CCT/pure wood.csv]

Exported data
Parameter	Value	Time (s)	HRR (kW/m²)	EHC (MJ/kg)	SEA (m²/kg)	MLR (g/s)	Specific MLR (g/s·m²)	COY (kg/kg)	CO2Y (kg/kg)	THR (MJ/m²)	MFR (g/s)	k (1/m)	V stack (l/s)	V smoke (l/s)	SPR (m²/s)	RSR ((m²/s)/m²)	TSP (m²)	TSR (m²/m²)	COP (g/s)	CO2P (g/s)	O2C (g/s)	TOC (g)	ARHE(kW/m²)	Specimen mass (g)	Oxygen (%)	DPT (Pa)	CO (%)	CO2 (%)	PDM (-)	PDC (-)	APT (kPa)	Cold Trap TC (K)	Stack TC (K)	Smoke TC (K)	Cone Heater TC (K)	Soot MFM (g/s)	Spare TC (K)	HFM (kW/m²)
Peaks		0	1.02389896828199	0	0	-0.0736772333333299	-8.3345286576165	0	0	0	23.6845489801535	-0.00294357977325131	23.1744247517202	23.3316140577427	-6.86784672176773E-05	-0.00776905737756531	0	0	-0.00044209539939953	0.0013753525473657	0.000837348234051335	0	0	15.97	20.94668794	94.254062	0.00077963	0.04623701	0.999823	0.999487	100.8453	275.181	345.576	347.92	1176.103	0	0	0
peak HRR (kW/m²)	399.376313200615	5	0.4386014784775	0.20420267705303	-5.14925454030043	0.018987199999999	2.14787330316731	-0.0109847484254732	0.0349081198791636	0.00365625111689873	23.219252823893	-0.00426825108257844	22.7186243272702	22.9063201569025	-9.77699258075873E-05	-0.0110599463583244	0	0	-0.000208569615304134	0.000662807453769622	0.000497505581264012	0.00333713453828837	0.731250223379745	16.038242	20.94794859	90.584995	0.00178092	0.04429402	0.999474	0.998987	100.8447	275.193	345.568	348.423	1173.956	0	0	0
peak EHC (MJ/kg)	74.8545070065625	10	-0.688963843974734	-1.05516375755578	14.2935348672831	0.00577203333333278	0.652944947209591	-0.0361986365231695	0.0474729264157999	0.00475275481309248	23.3764799314121	0.00357005212014943	22.8846400689659	23.1096793347821	8.25027597051124E-05	0.0093328913693566	0.000206256899262781	0.0233322284233915	-0.000208939736632932	0.000274015313702852	-0.000173978315971688	0.0045808984914484	0.475275481309248	15.956594	20.95056161	91.864813	0.00178553	0.04318684	0.998201	0.998608	100.8449	275.203	345.752	349.152	1170.869	0	0	0
peak MLR (g/s)	0.227865666666667	15	-0.849259856255617	-0.289641598389636	13.7415787264902	0.0259198166666666	2.93210595776772	-0.00827578931407964	-0.0017852743553604	0.00475275481309248	23.8530109893848	0.0151030019742502	23.3563453089906	23.5833380614304	0.000356179201301194	0.0402917648530762	0.00130296180177855	0.147393868979474	-0.000214506941792903	-4.62739839906431E-05	-0.000307302947166524	0.0045808984914484	0.316850320872832	15.962055	20.95105407	95.669629	0.00177986	0.04228775	0.9965	0.99822	100.8454	275.18	345.829	349.19	1169.978	0	0	0
peak SEA (m²/kg)	171.070694812511	20	-0.324225320371836	-0.0795812487361756	32.0059877917868	0.036015416666667	4.07414215686279	-0.00589767845026564	0.00496616392312527	0.00475275481309248	23.671723373934	0.0492117089847447	23.1852667523393	23.423469941001	0.00115270898614946	0.130396944134554	0.00507518227040518	0.574115641448549	-0.00021240734675234	0.000178858462926327	1.17212511175938E-05	0.00461020161924238	0.237637740654624	15.706826	20.94984315	94.247094	0.00178191	0.04291267	0.991817	0.997406	100.8457	275.188	345.925	349.479	1171.039	0	0	0
peak COY (kg/kg)	0.828091783022982	25	0.256912439806027	0.050056187735049	72.08041882612	0.0453711333333334	5.13248114630469	0.00906670764002236	0.0230646532491608	0.00539503591260754	23.4820670069975	0.140562019923251	23.0105446837645	23.2663865748947	0.00327037029328241	0.369951390642806	0.0161328804689848	1.82498647839195	0.000411366801229807	0.00104646945785477	0.000704370335768339	0.00640043058645721	0.215801436504302	15.595287	20.94717292	92.787445	0.0045212	0.04534824	0.981166	0.997041	100.8455	275.187	346.091	349.939	1172.705	0	0	0
peak CO2Y (kg/kg)	7.27165950585803	30	133.929436119394	10.5836965220354	64.6350504450399	0.11186415	12.6543156108597	0.00833958914363025	0.0371978291963347	0.340860907310608	23.8080135099091	0.306009687711041	23.3504387450327	23.6278303223817	0.00723034497824149	0.817912327855373	0.0423846686477946	4.7946457746374	0.000932901050901424	0.00416110354489315	0.074520346015614	0.194462221464913	11.3620302436869	15.183375	20.66657624	95.465005	0.00676153	0.05391761	0.962522	0.996749	100.8451	275.209	346.395	350.51	1172.015	0	0	0
		35	273.662806221404	14.6705374603974	7.66481303281402	0.164900516666667	18.6539046003017	0.00899721908773005	0.551691443294641	1.3598415131626	22.618394701496	0.055186603061575	22.2855738041567	22.9028706089083	0.00126393162926443	0.142978691093262	0.0636203601665594	7.19687332200898	0.00148364607612988	0.0909742040398654	0.16493476042911	0.793099987576722	38.8526146617887	14.496715	20.28985859	86.558873	0.00949244	0.30711403	0.989806	0.996063	100.8449	275.186	347.986	357.625	1173.401	0	0	0
Time To Peaks		40	167.209629337378	10.2622489820594	26.5446981143407	0.144035983333333	16.2936632730015	0.0117016542523432	1.19452291836349	2.46202260205956	21.5343330385041	0.16717227154652	21.6043321453263	22.8709681325445	0.00382339169518554	0.432510372758546	0.0763386684776844	8.6355959816385	0.00168545927686294	0.172054283160688	0.118295964841034	1.50117680075208	61.550565051489	13.630099	20.4526648	79.891075	0.01080295	0.5682259	0.976437	0.995255	100.8447	275.18	354.331	375.105	1173.471	0	0	0
t peak HRR (s)	70	45	142.63598066535	10.0918601539057	23.3214142267224	0.124942483333333	14.1337650829563	0.0109411772197904	1.16089801692275	3.23663662706638	22.3097751785089	0.121313912369576	22.6538531156972	24.0189715377013	0.00291383540833204	0.329619390082809	0.0931817362364783	10.5409203887419	0.0013670178524307	0.145045481131071	0.100638167615962	2.04851213189457	71.9252583792529	13.06311	20.54158703	86.788717	0.00904571	0.47027788	0.980446	0.994122	100.8454	275.207	358.63	380.241	1172.9	0	0	0
t peak EHC (s)	150	50	181.788282970873	13.1688306103849	21.2899743169146	0.122031216666667	13.8044362745098	0.00622439417583916	1.02007379248019	4.04769728615694	22.3146911143866	0.108252287319788	22.7836918627994	23.9998759658565	0.00259804146869517	0.293896093743798	0.106961428429046	12.0997090983084	0.000759570394290567	0.124480845986139	0.118837167931065	2.59720047076214	80.9539457231387	12.356694	20.46785775	87.305373	0.00622949	0.40953439	0.981297	0.993502	100.8446	275.191	360.606	379.855	1172.71	0	0	0
t peak MLR (s)	65	55	281.302442657619	17.5002856745272	34.1551502748512	0.1420956	16.0741628959276	0.00444483127326632	1.03883100839499	5.20542410022817	21.6518400517241	0.207335104580298	22.2304386194074	23.4079828460285	0.00485329657139514	0.549015449252844	0.125589773529272	14.2069879558	0.000631590966673541	0.147613315436491	0.17726389431342	3.33745312637335	94.644074549603	11.806024	20.20885364	82.654944	0.00572605	0.49108425	0.969685	0.992916	100.8512	275.184	362.621	381.829	1172.983	0	0	0
t peak SEA (s)	85	60	354.931438426093	16.2332288552204	44.3214003730094	0.193282183333333	21.8645003770739	0.00624041488612301	1.10340349015098	6.79600880293744	21.465347436769	0.362253483311573	22.2516813705116	23.6479079626075	0.00856653703248606	0.969065275168106	0.159139357538975	18.0021897668524	0.00120616101409569	0.213268235674002	0.228128531838503	4.35093419175316	113.266813382291	10.895284	19.98793346	82.021319	0.00852008	0.6962734	0.951346	0.991523	100.8454	275.184	366.121	389.094	1173.743	0	0	0
t peak COY (s)	225	65	366.051427067003	14.2008871393773	58.315829918648	0.227865666666667	25.7766591251886	0.00721754117263094	1.14932313896753	8.59846596667018	20.9915870708378	0.561923925263385	22.0304622486756	23.6476413696111	0.0132881754616327	1.50318726941546	0.213776138774272	24.1828211283113	0.00164462983099567	0.261891283276262	0.241643817467962	5.52536506501932	132.284091794926	9.897566	19.90794664	79.413599	0.01081108	0.86346795	0.928982	0.990543	100.8448	275.182	370.662	397.871	1174.613	0	0	0
t peak CO2Y (s)	110	70	399.376313200615	17.1231881181782	72.750245266261	0.206181616666667	23.3237122926093	0.0106029568998758	1.38920719407342	10.5120353173392	20.7000325966606	0.631995294007203	21.9806627834764	23.7339792307429	0.0149997631818942	1.69680578980704	0.284495985383089	32.1828037763676	0.00218613479506338	0.286428985159021	0.264065137702026	6.78963745294429	150.171933104846	8.685961	19.79523124	78.133595	0.01363017	0.95304365	0.920773	0.989677	100.8452	275.188	375.033	404.948	1174.137	0	0	0
		75	367.454899015922	14.7334562548141	111.477745164731	0.2204711	24.9401696832579	0.013726930649471	1.41875810435448	12.4291133478806	20.809840485178	1.01396114982363	22.3552784701593	24.2392138064293	0.0245776211019878	2.78027388031537	0.383439446092794	43.3755029516736	0.00302639149991259	0.312795159900947	0.250403901365638	8.07581005061346	165.721511305074	7.80338	19.86074425	79.886764	0.01774774	1.03162075	0.881008	0.989151	100.8449	275.183	379.412	411.386	1173.242	0	0	0
Test Results (between 32 and 245 s)		80	269.742863372649	10.9458949556996	125.859264445488	0.217846683333333	24.6432899698341	0.015978822002033	1.30944493575122	14.022107753852	20.7621575048966	1.12725516587851	22.515800931445	24.3228189642889	0.0274180233262224	3.10158634912018	0.51342855716332	58.0801535252624	0.00348093337671657	0.285258236261033	0.192320492902111	9.18262103628283	175.27634692315	6.512693	20.11145966	80.276028	0.02004606	0.94660789	0.869132	0.988523	100.8434	275.18	383.014	413.753	1172.26	0	0	0
mean HRR (kW/m²)	109.250305135377	85	158.539416544478	11.5317205890278	171.070694812511	0.121533333333333	13.7481146304676	0.0212310743102246	1.76940093361666	15.0928134536448	21.0021661419567	0.853232852524869	22.8371524936953	24.3670783593133	0.0207907917762139	2.35189952219614	0.633950594919411	71.7138682035532	0.0025802832311693	0.215041193465545	0.120316470475247	9.96421344472623	177.562511219351	5.739688	20.43135802	82.362977	0.01541364	0.71624915	0.896431	0.988164	100.8442	275.213	384.041	409.769	1172.117	0	0	0
mean EHC (MJ/kg)	15.9709122117812	90	124.06563240338	15.530156793741	64.8275924287676	0.0706200333333333	7.98869155354449	0.0171091432181077	1.97708480478142	15.7993260760145	21.6966313658003	0.186038915963084	23.5073954215678	24.6084358992274	0.00457812673823931	0.51788764007232	0.697372891205544	78.8883361092244	0.00120824826436754	0.139621794816491	0.0895784115232329	10.4889506497224	175.548067511272	5.247226	20.57618728	87.583605	0.00846809	0.46591802	0.967243	0.98801	100.8435	275.186	382.659	400.582	1172.205	0	0	0
mean MLR (g/s)	0.0608480341269841	95	115.171549305124	16.5646156926725	18.5005958278665	0.0614633333333332	6.95286576168928	0.0140174562397519	1.67045416981182	16.3974190302857	21.8674291603097	0.0468800611817132	23.5289913119298	24.2556912164822	0.00113710828823343	0.128632159302424	0.711660978771726	80.5046356076613	0.000861559585349284	0.1026716814572	0.0790127871869571	10.9104286464979	172.604410845113	4.971644	20.62283921	88.354166	0.00678375	0.35140805	0.982225	0.987497	100.8396	275.206	380.019	391.756	1172.074	0	0	0
mean SEA (m²/kg)	50.7109102829586	100	105.204947821689	12.9958456496429	17.7036873942478	0.0715622333333334	8.09527526395174	0.0119124635112959	1.23145195616064	16.9483602731028	21.640866137063	0.0535404240225903	23.1442834837449	23.6627824918421	0.00126691540816755	0.143316222643388	0.717671038012728	81.1845065625258	0.00085248249337018	0.0881254522255572	0.071357327752081	11.2863539338455	169.483602731028	4.605543	20.65143439	86.009094	0.00678303	0.31040746	0.981198	0.987215	100.8378	275.214	377.719	386.181	1172.332	0	0	0
mean COY (kg/kg)	0.0471689564065776	105	98.1505979504951	17.1454909796659	13.5323000943573	0.0506052166666668	5.72457202111615	0.0129900231291191	1.62765259353397	17.4567491375332	21.9358015828121	0.0288369791365605	23.324621614989	23.7474589495086	0.000684804978273307	0.0774666265015053	0.72255033897883	81.736463685388	0.000657362934954084	0.0823677121538487	0.0665513947659384	11.6311257401405	166.254753690793	4.294024	20.67527787	87.860589	0.00580849	0.28953017	0.983867	0.987112	100.8445	275.214	375.544	382.352	1173.39	0	0	0
mean CO2Y (kg/kg)	1.43883611327286	110	77.2238659676475	67.9288571690803	114.608281707315	0.0100496166666666	1.13683446455504	0.0826991707282051	7.27165950585803	17.8951852973286	22.0101553258707	0.0486832212878926	23.2872079226778	23.6584446861632	0.00115176929798385	0.130290644568309	0.727141774669473	82.2558568630626	0.000831094964469676	0.0730773905643955	0.0537689774909502	11.9319266707828	162.683502702987	4.12	20.72877128	88.016992	0.00661421	0.26091726	0.981446	0.986917	100.8393	275.18	373.675	379.632	1172.378	0	0	0
Total heat release (MJ/m²)	23.9615446842812	115	66.6555463289985	21.3917625389898	6.6380034317191	0.02754495	3.11594457013574	0.0392612558992592	2.15520247385729	18.2548838280702	22.0143476816438	0.00779738191090136	23.1646123612793	23.4493416785064	0.000182843472626531	0.0206836507496075	0.730478306595999	82.6332926013573	0.0010814493306823	0.0593649443822753	0.0460179919966748	12.1813940945018	158.738120244089	4.123613	20.76068206	87.570303	0.0077894	0.21988316	0.985687	0.986565	100.8434	275.178	371.637	376.205	1172.554	0	0	0
Total oxygen consumed (g)	16.2083985534169	120	63.9981806425405	13.7096143668786	-7.31125865264367	0.0412662166666668	4.66812405731525	0.0263169248332156	1.23564225184736	18.581518145499	22.108547913684	-0.0129143299309728	23.1369110624526	23.3622638788591	-0.000301707983666036	-0.0341298624056602	0.730935415277565	82.6850017282314	0.00108599992216786	0.0509902808872211	0.0433013242936671	12.4046923852277	154.845984545825	3.845232	20.77261039	87.839851	0.00778904	0.19419815	0.987411	0.985956	100.843	275.208	369.611	373.211	1172.805	0	0	0
Mass lost (g)	13.385513	125	57.8969569737831	21.5713979495978	-11.2293309144721	0.0237262833333333	2.68396870286576	0.0564960585084316	2.0126483072239	18.8862559895398	22.4177428908172	-0.0113217865843886	23.3479495810101	23.5325303947966	-0.000266430286920525	-0.0301391727285662	0.730935415277565	82.6850017282314	0.00134044149138762	0.047752663987548	0.0395810094611989	12.6118982196149	151.090047916319	3.748577	20.79007654	89.880737	0.00889261	0.18260021	0.986876	0.985601	100.8422	275.19	367.838	370.746	1172.604	0	0	0
Average specific MLR (g/s·m²)	11.5367489765137	130	51.8058879601619	29.151766561816	-9.24857652422354	0.01570965	1.77710972850678	0.156562403291606	2.7193120259303	19.1605131018747	22.5986070154175	-0.00616023192779466	23.4315741675891	23.5854594269768	-0.000145291900193768	-0.0164357353160371	0.730935415277565	82.6850017282314	0.00245954055886997	0.0427194401681559	0.0359345619001981	12.8006871480183	147.388562322113	3.595685	20.80596055	90.930406	0.01396372	0.16682077	0.985543	0.98485	100.8484	275.212	366.201	368.606	1172.611	0	0	0
Total smoke release (m²/m²)	77.9284602954677	135	50.5357903142574	10.9711753545151	-5.94438751583106	0.0407191000000001	4.60623303167421	0.0859586682651873	0.938957525445596	19.4163672975608	22.5776543725731	-0.0103289234030266	23.3103800132111	23.4342051200564	-0.000242050109695877	-0.0273812341284928	0.730935415277565	82.6850017282314	0.00350015960895699	0.0382335053743718	0.0349706241697149	12.9779501131931	143.824942944894	3.550814	20.80969139	90.376219	0.01874008	0.15386039	0.984963	0.983802	100.8496	275.19	364.645	366.582	1172.69	0	0	0
Total smoke production (m²)	0.688887589011935	140	52.0940031776165	8.62191220444453	-3.15235031168526	0.0534117	6.04204751131221	0.0742764450532312	0.702370984689848	19.6729417812904	22.6829382383659	-0.00717790516417998	23.3337265828096	23.4570372959051	-0.00016837238914264	-0.0190466503555022	0.730935415277565	82.6850017282314	0.00396723120024967	0.0375148283229587	0.0358971812215453	13.1551196266713	140.521012723503	3.205707	20.80664481	90.888599	0.02079488	0.151258	0.983789	0.982983	100.8427	275.191	363.316	365.236	1172.753	0	0	0
MARHE (kW/m²)	177.562511219351	145	53.0054985829544	21.3205235150424	-8.77650552440202	0.02197735	2.48612556561086	0.180739957146638	1.75543475973901	19.9356905356919	22.704522023043	-0.00823257398011604	23.2860513450178	23.4294078805227	-0.000192884333686717	-0.0218194947609408	0.730935415277565	82.6850017282314	0.00397218529719667	0.0385798041169503	0.0365583926824166	13.3362585614312	137.487520935806	3.071899	20.80414501	90.789204	0.02080025	0.15424143	0.983393	0.982469	100.8423	275.186	362.229	364.459	1172.81	0	0	0
		150	55.6151769393119	74.8545070065625	-52.8856021367903	0.00656791666666665	0.742976998491703	0.551313707720376	6.00736967641989	20.2072422244975	22.6735168126962	-0.0148665900475206	23.196281518868	23.3643509769651	-0.000347348227700927	-0.0392927859390189	0.730935415277565	82.6850017282314	0.00362098248949844	0.039455903420586	0.0379776755068654	13.5225987319044	134.714948163317	2.969067	20.79827989	90.3157	0.01922332	0.15693725	0.983422	0.981754	100.8426	275.204	361.326	363.944	1172.74	0	0	0
Test Averages		155	52.4654690290504	37.3623764247129	-27.7785506569794	0.0124134166666667	1.4042326546003	0.26423176792476	3.20709792691976	20.4774438394184	22.4173693968918	-0.0149191483170303	22.8987472504221	23.11303007207	-0.000344826723701193	-0.0390075479299992	0.730935415277565	82.6850017282314	0.00328001903182001	0.0398110428576579	0.0361751032071171	13.7079806786893	132.112540899474	2.976335	20.80382572	88.15001	0.01783927	0.15928839	0.982898	0.981225	100.845	275.184	360.767	364.143	1172.815	0	0	0
HRR(60) (kW/m²)	250.626291952052	160	48.2134622881851	16.3551176680931	-4.59403701276786	0.02605955	2.9479128959276	0.12059937062616	1.50641791223325	20.7291411677115	23.0182940133073	-0.00505117557076041	23.4738625113555	23.7011237402014	-0.000119718537236075	-0.0135428209543071	0.730935415277565	82.6850017282314	0.00314276532880096	0.039256572904738	0.033721588606473	13.8827224082233	129.557132298197	2.83527	20.81728668	92.786263	0.01682772	0.154652	0.981603	0.981037	100.8422	275.185	360.173	363.66	1172.844	0	0	0
HRR(120) (kW/m²)	159.313352718799	165	46.2120668205277	34.3934154502526	-6.11485679657756	0.0118777	1.34363122171946	0.314539172893527	3.03585204942629	20.9652049904833	22.8934725299778	-0.00309034984376445	23.2997702589354	23.5023341189863	-7.26304345727093E-05	-0.00821611250822503	0.730935415277565	82.6850017282314	0.00373600193387744	0.0360589398874706	0.032376774996774	14.0479683172314	127.061848427172	2.746328	20.82188066	91.598699	0.01958417	0.1460719	0.98069	0.980344	100.8434	275.182	359.451	362.576	1172.867	0	0	0
HRR(180) (kW/m²)	120.883895460207	170	42.8387150667026	17.1448601017743	-6.282766163059	0.0220879166666667	2.498633107089	0.188163367681346	1.51584909029322	21.1878319452014	22.4930221417381	-0.0060202065093682	22.8508166588386	23.0512383968643	-0.000138773215445801	-0.0156983275391177	0.730935415277565	82.6850017282314	0.00415613678506493	0.0334819483856392	0.0303067081410201	14.2046770250759	124.634305560008	2.692584	20.82793179	88.262359	0.021816	0.14037752	0.980809	0.980135	100.8408	275.188	358.801	361.948	1172.734	0	0	0
HRR(240) (kW/m²)		175	44.9843885035355	30.60382290911	-1.67153809226766	0.0129938666666667	1.46989441930618	0.31390235511309	2.56110312718227	21.407389704127	23.3012876749457	-0.000911298437154682	23.6327499789537	23.8338421461527	-2.17197430991803E-05	-0.00245698451348193	0.730935415277565	82.6850017282314	0.00407880534869215	0.0332786325541895	0.0314239762495502	14.3590037360523	122.32794116644	2.547509	20.82782215	94.562768	0.02081008	0.13640522	0.980277	0.980175	100.8434	275.204	358.207	361.255	1172.641	0	0	0
HRR(300) (kW/m²)		180	43.6387896316647	0	0	-0.00434093333333336	-0.491055806938163	0	0	21.628947649465	23.2281178947195	-0.00322479650431546	23.5236823414879	23.7317721290014	-7.65301358028148E-05	-0.00865725518131389	0.730935415277565	82.6850017282314	0.00406653412732242	0.0330886008225918	0.0306553846548445	14.5142021383133	120.160820274805	2.569993	20.83043262	93.830779	0.02081247	0.13616289	0.980554	0.980193	100.8423	275.213	357.677	360.841	1172.827	0	0	0
HRR(360) (kW/m²)		185	43.5338142485273	20.6992971641019	-10.2849728371087	0.0185918833333334	2.10315422322776	0.226071568491769	1.75252623650166	21.8468791591655	22.9048347306608	-0.00817922026049336	23.1667776492498	23.3783917028902	-0.000191217015074029	-0.0216308840581481	0.730935415277565	82.6850017282314	0.00420309622638266	0.0325827633276446	0.0305720245700631	14.6672706613756	118.091238698192	2.545232	20.82907602	91.121065	0.02168448	0.13603268	0.981235	0.980319	100.843	275.183	357.222	360.485	1172.729	0	0	0
EHC(60) (MJ/kg)	13.9560309053201	190	42.8631811218059	33.8881802594323	-20.9990030931814	0.0111812	1.26484162895927	0.342721470549577	2.90861794697138	22.0628716475913	22.8677663617136	-0.0100699075430571	23.1035157961393	23.3164060724035	-0.000234794053385479	-0.0265604132789004	0.730935415277565	82.6850017282314	0.00383203730650892	0.0325218389886763	0.0300504047142877	14.8188267345865	116.120377092586	2.413912	20.83094482	90.725175	0.02003739	0.1360091	0.981567	0.980439	100.8494	275.205	356.824	360.112	1172.78	0	0	0
EHC(120) (MJ/kg)	14.6696206691187	195	41.8851748535332	14.9420982542455	-5.31772687256047	0.0247799833333333	2.80316553544495	0.153184962339391	1.30051314325823	22.2747425375296	22.9207928043083	-0.00564194124581708	23.134244879424	23.3560006267282	-0.000131773183273267	-0.0149064686960709	0.730935415277565	82.6850017282314	0.0037959208136874	0.0322266940147199	0.0294583104295899	14.9675985224462	114.229448910408	2.414374	20.83355815	91.056501	0.01983437	0.13494515	0.98133	0.980698	100.8407	275.183	356.472	359.889	1172.749	0	0	0
EHC(180) (MJ/kg)	15.5157458398807	200	42.1703887464511	22.483842851675	-4.7112894653778	0.0165801833333333	1.87558634992458	0.252535454152087	1.91410370320301	22.4848814465296	22.9775193284668	-0.00333990458616106	23.1710713356578	23.3881061740603	-7.81140430723659E-05	-0.00883643021180609	0.730935415277565	82.6850017282314	0.0041870841280082	0.031736190318118	0.0296940688480867	15.1154794706404	112.424407232648	2.194001	20.83291664	91.427164	0.0215524	0.13331185	0.98086	0.980486	100.8485	275.205	356.158	359.494	1172.81	0	0	0
EHC(240) (MJ/kg)		205	42.2177510610302	0	0	-0.0161360666666667	-1.82534690799397	0	0	22.6958517960483	23.1018512409333	-0.0109162747141328	23.2814715725495	23.5092961260059	-0.000256633934847379	-0.0290309881049072	0.730935415277565	82.6850017282314	0.00410360029383011	0.0321904644556178	0.0297571666942193	15.2641075594961	110.711472175845	2.272743	20.83329895	92.359847	0.02107732	0.13411675	0.981769	0.980546	100.8478	275.187	355.929	359.412	1172.841	0	0	0
EHC(300) (MJ/kg)		210	42.6481346849026	17.1765101104009	-13.792515763192	0.0219491333333334	2.48293363499246	0.166080674396919	1.45537558767855	22.9080165104131	23.0837766832931	-0.0128861295332172	23.2472434635376	23.49299428568	-0.000302733767488404	-0.0342459012995932	0.730935415277565	82.6850017282314	0.0036453268664279	0.031944232824035	0.0297740015853476	15.412935480195	109.085792906729	2.275675	20.83314165	92.151906	0.01903888	0.13348656	0.982089	0.980645	100.8411	275.181	355.684	359.444	1172.807	0	0	0
EHC(360) (MJ/kg)		215	41.722339549756	24.170959821822	-10.9194458663233	0.0152590333333333	1.72613499245852	0.249137995637559	2.03488334369615	23.1189426959998	22.9581049797933	-0.00714017675009151	23.1042359521401	23.3355831777723	-0.000166620188455756	-0.0188484376081172	0.730935415277565	82.6850017282314	0.00380160498003336	0.0310503527709044	0.0291935786265863	15.5603544307249	107.529966027906	2.099602	20.83479093	91.086422	0.01983214	0.13142273	0.981623	0.980823	100.842	275.19	355.431	358.99	1173.827	0	0	0
MLR(60) (g/s)	0.158673985416667	220	39.6514530848839	31.7168091803726	-13.2856987080113	0.0110515166666666	1.25017156862745	0.39848394354747	2.79341675268759	23.3223771775864	22.9278012643291	-0.00630214362537704	23.0573151888048	23.2979648557461	-0.000146827120699899	-0.0166094027941062	0.730935415277565	82.6850017282314	0.00440385194351392	0.0308714917992727	0.0282735362567685	15.7040222179333	106.010805352665	2.125821	20.83827091	90.781455	0.02257087	0.13102698	0.98143	0.980724	100.8415	275.18	355.178	358.885	1172.741	0	0	0
MLR(120) (g/s)	0.0960069347222222	225	39.6461657858983	65.8274836211448	12.6534956955742	0.00532410000000006	0.602273755656116	0.828091783022982	5.64664241502726	23.5206212247633	22.8441291984309	0.00290183081859931	22.96049305641	23.2158525579811	6.73684764328071E-05	0.00762086837475194	0.731103836468647	82.7040538991683	0.00440884346199271	0.030063288881847	0.0281491427454752	15.8450789154389	104.536094332281	1.989453	20.83835496	90.070342	0.02266621	0.12902323	0.980677	0.981002	100.8419	275.185	354.982	358.93	1174.059	0	0	0
MLR(180) (g/s)	0.0684340854166666	230	39.2656517938365	27.0578765696996	-26.7331079081131	0.0128283666666667	1.45117269984917	0.349633661198241	2.35589966875476	23.7179007687127	23.2718667897118	-0.0145196819721912	23.3745295373097	23.6191199670669	-0.000342942110384841	-0.0387943563783757	0.731272257659729	82.7231060701051	0.00448522880486015	0.0302223447806647	0.0279999831431333	15.9854517301604	103.121307690055	2.057574	20.84098508	93.411446	0.02263881	0.12788117	0.982752	0.981124	100.8456	275.182	354.741	358.453	1172.788	0	0	0
MLR(240) (g/s)		235	39.6716956224688	38.0365678264457	-9.47041781511296	0.00922001666666662	1.04298831070889	0.502737688475674	3.20455470258647	23.9152441372534	22.7439447260627	-0.00378376137551389	22.8306907899461	23.0768807622756	-8.7317410095638E-05	-0.00987753507869208	0.731272257659729	82.7231060701051	0.00463524986670716	0.0295460477670921	0.0281727527102124	16.1258835697938	101.766996328738	1.873072	20.83776971	89.168372	0.02378345	0.12790807	0.981573	0.981149	100.8387	275.207	354.53	358.353	1172.696	0	0	0
MLR(300) (g/s)		240	38.6970867891277	0	0	-0.02798385	-3.16559389140271	0	0	24.1111660932824	23.0158517351479	-0.0108201791715483	23.0984215051241	23.3563522494246	-0.00025271991613257	-0.0285882258068518	0.731272257659729	82.7231060701051	0.00470447847348893	0.0297152893301136	0.0276967215989346	16.2655572555666	100.463192055343	1.964475	20.84096633	91.292552	0.02384551	0.12738199	0.982384	0.981171	100.8408	275.185	354.45	358.408	1172.791	0	0	0
MLR(360) (g/s)		245	37.7987125346421	2.26012914160076	-1.4383482698418	0.147841383333333	16.7241383861237	0.032237287566301	0.200585820142395	24.3024055915919	23.3108607709891	-0.00899292033254943	23.3833345148932	23.6460893753113	-0.000212647397928518	-0.0240551355122757	0.731272257659729	82.7231060701051	0.0047660051887164	0.0296548851269029	0.02722468612716	16.4028607748819	99.193492210579	1.797862	20.84417764	93.603211	0.02385095	0.12613617	0.982131	0.981123	100.8393	275.182	354.281	358.262	1172.93	0	0	0
SEA(60) (m²/kg)	68.0352533440607
SEA(120) (m²/kg)	57.1276782664045
SEA(180) (m²/kg)	52.3291797493369
SEA(240) (m²/kg)
SEA(300) (m²/kg)
SEA(360) (m²/kg)
COY(60) (kg/kg)	0.0109967816768818
COY(120) (kg/kg)	0.0201333405838926
COY(180) (kg/kg)	0.0374590721456793
COY(240) (kg/kg)
COY(300) (kg/kg)
COY(360) (kg/kg)
CO2Y(60) (kg/kg)	1.26000202254548
CO2Y(120) (kg/kg)	1.3323106617282
CO2Y(180) (kg/kg)	1.40094818190734
CO2Y(240) (kg/kg)
CO2Y(300) (kg/kg)
CO2Y(360) (kg/kg)
User-defined Test Averages
HRR(32-245) (kW/m²)	109.250305135377
EHC(32-245) (MJ/kg)	15.9709122117812
MLR(32-245) (g/s)	0.0608480341269841
SEA(32-245) (m²/kg)	50.7109102829586
COY(32-245) (kg/kg)	0.0471689564065776
CO2Y(32-245) (kg/kg)	1.43883611327286
HRR(32-245) (kW/m²)	109.250305135377
EHC(32-245) (MJ/kg)	15.9709122117812
MLR(32-245) (g/s)	0.0608480341269841
SEA(32-245) (m²/kg)	50.7109102829586
COY(32-245) (kg/kg)	0.0471689564065776
CO2Y(32-245) (kg/kg)	1.43883611327286
C-factor	0.045351
Time to ignition (s)	32
