# Supplementary material for: Facile fabrication of a novel self-healing and flame-retardant hydrogel/MXene coating for wood
Source: Sci Rep. 2023 Feb 1;13:1826. doi: 10.1038/s41598-023-28228-5 (PMC9892570; doi:10.1038/s41598-023-28228-5)
Supplement: Supplementary file 2 — Supplementary Information 2. [file 41598_2023_28228_MOESM2_ESM.zip › FTIR/test.1987.dpt]

3998.43667	0.99983
3997.47226	0.99988
3996.50785	0.99992
3995.54344	0.99996
3994.57903	1.00001
3993.61463	1.00005
3992.65022	1.00009
3991.68581	1.00014
3990.72140	1.00018
3989.75699	1.00022
3988.79259	1.00027
3987.82818	1.00027
3986.86377	1.00026
3985.89936	1.00023
3984.93495	1.00018
3983.97054	1.00011
3983.00614	1.00002
3982.04173	0.99991
3981.07732	0.99978
3980.11291	0.99963
3979.14850	0.99947
3978.18409	0.99930
3977.21969	0.99912
3976.25528	0.99894
3975.29087	0.99876
3974.32646	0.99858
3973.36205	0.99842
3972.39764	0.99827
3971.43324	0.99814
3970.46883	0.99803
3969.50442	0.99795
3968.54001	0.99791
3967.57560	0.99789
3966.61120	0.99791
3965.64679	0.99797
3964.68238	0.99806
3963.71797	0.99818
3962.75356	0.99833
3961.78915	0.99850
3960.82475	0.99869
3959.86034	0.99890
3958.89593	0.99910
3957.93152	0.99931
3956.96711	0.99950
3956.00270	0.99967
3955.03830	0.99981
3954.07389	0.99992
3953.10948	0.99998
3952.14507	1.00001
3951.18066	1.00000
3950.21625	0.99995
3949.25185	0.99987
3948.28744	0.99976
3947.32303	0.99963
3946.35862	0.99949
3945.39421	0.99936
3944.42981	0.99923
3943.46540	0.99913
3942.50099	0.99904
3941.53658	0.99899
3940.57217	0.99898
3939.60776	0.99899
3938.64336	0.99904
3937.67895	0.99911
3936.71454	0.99919
3935.75013	0.99929
3934.78572	0.99939
3933.82131	0.99948
3932.85691	0.99955
3931.89250	0.99959
3930.92809	0.99960
3929.96368	0.99957
3928.99927	0.99951
3928.03486	0.99941
3927.07046	0.99927
3926.10605	0.99911
3925.14164	0.99893
3924.17723	0.99875
3923.21282	0.99858
3922.24842	0.99843
3921.28401	0.99832
3920.31960	0.99825
3919.35519	0.99822
3918.39078	0.99825
3917.42637	0.99834
3916.46197	0.99848
3915.49756	0.99865
3914.53315	0.99886
3913.56874	0.99908
3912.60433	0.99930
3911.63992	0.99951
3910.67552	0.99968
3909.71111	0.99980
3908.74670	0.99987
3907.78229	0.99987
3906.81788	0.99981
3905.85347	0.99968
3904.88907	0.99951
3903.92466	0.99929
3902.96025	0.99904
3901.99584	0.99879
3901.03143	0.99854
3900.06702	0.99831
3899.10262	0.99812
3898.13821	0.99798
3897.17380	0.99789
3896.20939	0.99786
3895.24498	0.99788
3894.28058	0.99794
3893.31617	0.99804
3892.35176	0.99817
3891.38735	0.99832
3890.42294	0.99848
3889.45853	0.99864
3888.49413	0.99879
3887.52972	0.99893
3886.56531	0.99905
3885.60090	0.99916
3884.63649	0.99927
3883.67208	0.99936
3882.70768	0.99945
3881.74327	0.99954
3880.77886	0.99963
3879.81445	0.99971
3878.85004	0.99980
3877.88563	0.99989
3876.92123	0.99997
3875.95682	1.00005
3874.99241	1.00011
3874.02800	1.00016
3873.06359	1.00020
3872.09919	1.00022
3871.13478	1.00023
3870.17037	1.00022
3869.20596	1.00021
3868.24155	1.00020
3867.27714	1.00018
3866.31274	1.00015
3865.34833	1.00013
3864.38392	1.00010
3863.41951	1.00007
3862.45510	1.00003
3861.49069	1.00000
3860.52629	0.99996
3859.56188	0.99990
3858.59747	0.99983
3857.63306	0.99974
3856.66865	0.99963
3855.70424	0.99952
3854.73984	0.99941
3853.77543	0.99929
3852.81102	0.99919
3851.84661	0.99911
3850.88220	0.99906
3849.91780	0.99902
3848.95339	0.99901
3847.98898	0.99903
3847.02457	0.99906
3846.06016	0.99909
3845.09575	0.99913
3844.13135	0.99916
3843.16694	0.99917
3842.20253	0.99916
3841.23812	0.99913
3840.27371	0.99908
3839.30930	0.99902
3838.34490	0.99894
3837.38049	0.99887
3836.41608	0.99880
3835.45167	0.99875
3834.48726	0.99873
3833.52285	0.99874
3832.55845	0.99877
3831.59404	0.99884
3830.62963	0.99894
3829.66522	0.99905
3828.70081	0.99917
3827.73641	0.99928
3826.77200	0.99937
3825.80759	0.99943
3824.84318	0.99946
3823.87877	0.99945
3822.91436	0.99940
3821.94996	0.99931
3820.98555	0.99919
3820.02114	0.99905
3819.05673	0.99891
3818.09232	0.99877
3817.12791	0.99865
3816.16351	0.99856
3815.19910	0.99850
3814.23469	0.99849
3813.27028	0.99852
3812.30587	0.99858
3811.34146	0.99867
3810.37706	0.99878
3809.41265	0.99890
3808.44824	0.99902
3807.48383	0.99913
3806.51942	0.99922
3805.55501	0.99927
3804.59061	0.99930
3803.62620	0.99929
3802.66179	0.99926
3801.69738	0.99920
3800.73297	0.99912
3799.76857	0.99904
3798.80416	0.99896
3797.83975	0.99890
3796.87534	0.99885
3795.91093	0.99883
3794.94652	0.99884
3793.98212	0.99887
3793.01771	0.99893
3792.05330	0.99901
3791.08889	0.99910
3790.12448	0.99920
3789.16007	0.99930
3788.19567	0.99938
3787.23126	0.99945
3786.26685	0.99949
3785.30244	0.99951
3784.33803	0.99950
3783.37362	0.99946
3782.40922	0.99940
3781.44481	0.99931
3780.48040	0.99921
3779.51599	0.99909
3778.55158	0.99896
3777.58718	0.99883
3776.62277	0.99870
3775.65836	0.99858
3774.69395	0.99846
3773.72954	0.99836
3772.76513	0.99827
3771.80073	0.99819
3770.83632	0.99813
3769.87191	0.99809
3768.90750	0.99806
3767.94309	0.99806
3766.97868	0.99807
3766.01428	0.99812
3765.04987	0.99818
3764.08546	0.99827
3763.12105	0.99839
3762.15664	0.99852
3761.19223	0.99868
3760.22783	0.99885
3759.26342	0.99904
3758.29901	0.99922
3757.33460	0.99941
3756.37019	0.99958
3755.40579	0.99974
3754.44138	0.99987
3753.47697	0.99998
3752.51256	1.00005
3751.54815	1.00008
3750.58374	1.00007
3749.61934	1.00003
3748.65493	1.00000
3747.69052	0.99994
3746.72611	0.99984
3745.76170	0.99973
3744.79729	0.99959
3743.83289	0.99944
3742.86848	0.99927
3741.90407	0.99911
3740.93966	0.99894
3739.97525	0.99878
3739.01084	0.99862
3738.04644	0.99847
3737.08203	0.99834
3736.11762	0.99821
3735.15321	0.99810
3734.18880	0.99801
3733.22440	0.99792
3732.25999	0.99786
3731.29558	0.99781
3730.33117	0.99778
3729.36676	0.99776
3728.40235	0.99776
3727.43795	0.99777
3726.47354	0.99779
3725.50913	0.99783
3724.54472	0.99788
3723.58031	0.99795
3722.61590	0.99802
3721.65150	0.99809
3720.68709	0.99817
3719.72268	0.99825
3718.75827	0.99832
3717.79386	0.99839
3716.82945	0.99844
3715.86505	0.99849
3714.90064	0.99852
3713.93623	0.99853
3712.97182	0.99853
3712.00741	0.99852
3711.04300	0.99850
3710.07860	0.99847
3709.11419	0.99844
3708.14978	0.99842
3707.18537	0.99840
3706.22096	0.99839
3705.25656	0.99840
3704.29215	0.99841
3703.32774	0.99843
3702.36333	0.99846
3701.39892	0.99849
3700.43451	0.99850
3699.47011	0.99851
3698.50570	0.99850
3697.54129	0.99847
3696.57688	0.99841
3695.61247	0.99833
3694.64806	0.99824
3693.68366	0.99814
3692.71925	0.99804
3691.75484	0.99796
3690.79043	0.99791
3689.82602	0.99790
3688.86161	0.99793
3687.89721	0.99802
3686.93280	0.99817
3685.96839	0.99838
3685.00398	0.99862
3684.03957	0.99890
3683.07517	0.99919
3682.11076	0.99947
3681.14635	0.99971
3680.18194	0.99990
3679.21753	1.00001
3678.25312	1.00003
3677.28872	1.00000
3676.32431	0.99997
3675.35990	0.99983
3674.39549	0.99960
3673.43108	0.99930
3672.46667	0.99894
3671.50227	0.99855
3670.53786	0.99817
3669.57345	0.99781
3668.60904	0.99749
3667.64463	0.99725
3666.68022	0.99709
3665.71582	0.99702
3664.75141	0.99703
3663.78700	0.99713
3662.82259	0.99729
3661.85818	0.99749
3660.89378	0.99772
3659.92937	0.99794
3658.96496	0.99813
3658.00055	0.99827
3657.03614	0.99833
3656.07173	0.99831
3655.10733	0.99819
3654.14292	0.99796
3653.17851	0.99764
3652.21410	0.99724
3651.24969	0.99676
3650.28528	0.99622
3649.32088	0.99566
3648.35647	0.99508
3647.39206	0.99451
3646.42765	0.99396
3645.46324	0.99346
3644.49883	0.99300
3643.53443	0.99260
3642.57002	0.99225
3641.60561	0.99194
3640.64120	0.99167
3639.67679	0.99142
3638.71239	0.99118
3637.74798	0.99094
3636.78357	0.99067
3635.81916	0.99038
3634.85475	0.99005
3633.89034	0.98968
3632.92594	0.98927
3631.96153	0.98881
3630.99712	0.98831
3630.03271	0.98778
3629.06830	0.98723
3628.10389	0.98667
3627.13949	0.98610
3626.17508	0.98554
3625.21067	0.98498
3624.24626	0.98443
3623.28185	0.98390
3622.31744	0.98338
3621.35304	0.98286
3620.38863	0.98234
3619.42422	0.98182
3618.45981	0.98128
3617.49540	0.98073
3616.53099	0.98016
3615.56659	0.97956
3614.60218	0.97893
3613.63777	0.97828
3612.67336	0.97760
3611.70895	0.97691
3610.74455	0.97619
3609.78014	0.97547
3608.81573	0.97475
3607.85132	0.97403
3606.88691	0.97333
3605.92250	0.97266
3604.95810	0.97201
3603.99369	0.97139
3603.02928	0.97081
3602.06487	0.97027
3601.10046	0.96977
3600.13605	0.96930
3599.17165	0.96886
3598.20724	0.96845
3597.24283	0.96806
3596.27842	0.96768
3595.31401	0.96731
3594.34960	0.96695
3593.38520	0.96658
3592.42079	0.96620
3591.45638	0.96582
3590.49197	0.96543
3589.52756	0.96502
3588.56316	0.96461
3587.59875	0.96418
3586.63434	0.96375
3585.66993	0.96332
3584.70552	0.96289
3583.74111	0.96246
3582.77671	0.96203
3581.81230	0.96161
3580.84789	0.96120
3579.88348	0.96078
3578.91907	0.96037
3577.95466	0.95996
3576.99026	0.95955
3576.02585	0.95913
3575.06144	0.95870
3574.09703	0.95827
3573.13262	0.95782
3572.16821	0.95736
3571.20381	0.95689
3570.23940	0.95642
3569.27499	0.95594
3568.31058	0.95547
3567.34617	0.95499
3566.38177	0.95453
3565.41736	0.95408
3564.45295	0.95365
3563.48854	0.95323
3562.52413	0.95283
3561.55972	0.95244
3560.59532	0.95207
3559.63091	0.95171
3558.66650	0.95135
3557.70209	0.95098
3556.73768	0.95061
3555.77327	0.95022
3554.80887	0.94980
3553.84446	0.94937
3552.88005	0.94890
3551.91564	0.94841
3550.95123	0.94789
3549.98682	0.94734
3549.02242	0.94678
3548.05801	0.94621
3547.09360	0.94563
3546.12919	0.94505
3545.16478	0.94448
3544.20038	0.94393
3543.23597	0.94339
3542.27156	0.94288
3541.30715	0.94240
3540.34274	0.94193
3539.37833	0.94149
3538.41393	0.94106
3537.44952	0.94064
3536.48511	0.94024
3535.52070	0.93984
3534.55629	0.93944
3533.59188	0.93903
3532.62748	0.93863
3531.66307	0.93822
3530.69866	0.93782
3529.73425	0.93742
3528.76984	0.93702
3527.80543	0.93664
3526.84103	0.93628
3525.87662	0.93594
3524.91221	0.93563
3523.94780	0.93534
3522.98339	0.93507
3522.01898	0.93483
3521.05458	0.93460
3520.09017	0.93439
3519.12576	0.93419
3518.16135	0.93398
3517.19694	0.93376
3516.23254	0.93353
3515.26813	0.93328
3514.30372	0.93301
3513.33931	0.93271
3512.37490	0.93238
3511.41049	0.93204
3510.44609	0.93167
3509.48168	0.93129
3508.51727	0.93089
3507.55286	0.93050
3506.58845	0.93012
3505.62404	0.92974
3504.65964	0.92938
3503.69523	0.92903
3502.73082	0.92870
3501.76641	0.92839
3500.80200	0.92810
3499.83759	0.92782
3498.87319	0.92754
3497.90878	0.92727
3496.94437	0.92698
3495.97996	0.92669
3495.01555	0.92638
3494.05115	0.92604
3493.08674	0.92568
3492.12233	0.92530
3491.15792	0.92488
3490.19351	0.92445
3489.22910	0.92398
3488.26470	0.92351
3487.30029	0.92301
3486.33588	0.92252
3485.37147	0.92202
3484.40706	0.92154
3483.44265	0.92107
3482.47825	0.92062
3481.51384	0.92020
3480.54943	0.91980
3479.58502	0.91944
3478.62061	0.91912
3477.65620	0.91883
3476.69180	0.91857
3475.72739	0.91834
3474.76298	0.91814
3473.79857	0.91796
3472.83416	0.91779
3471.86976	0.91763
3470.90535	0.91749
3469.94094	0.91734
3468.97653	0.91719
3468.01212	0.91704
3467.04771	0.91688
3466.08331	0.91671
3465.11890	0.91654
3464.15449	0.91637
3463.19008	0.91619
3462.22567	0.91602
3461.26126	0.91585
3460.29686	0.91568
3459.33245	0.91553
3458.36804	0.91539
3457.40363	0.91526
3456.43922	0.91513
3455.47481	0.91502
3454.51041	0.91491
3453.54600	0.91480
3452.58159	0.91470
3451.61718	0.91458
3450.65277	0.91446
3449.68837	0.91432
3448.72396	0.91417
3447.75955	0.91400
3446.79514	0.91382
3445.83073	0.91362
3444.86632	0.91341
3443.90192	0.91319
3442.93751	0.91296
3441.97310	0.91274
3441.00869	0.91252
3440.04428	0.91231
3439.07987	0.91212
3438.11547	0.91194
3437.15106	0.91178
3436.18665	0.91165
3435.22224	0.91153
3434.25783	0.91143
3433.29342	0.91135
3432.32902	0.91129
3431.36461	0.91124
3430.40020	0.91120
3429.43579	0.91116
3428.47138	0.91113
3427.50697	0.91109
3426.54257	0.91105
3425.57816	0.91101
3424.61375	0.91097
3423.64934	0.91092
3422.68493	0.91086
3421.72053	0.91081
3420.75612	0.91075
3419.79171	0.91070
3418.82730	0.91065
3417.86289	0.91060
3416.89848	0.91057
3415.93408	0.91054
3414.96967	0.91053
3414.00526	0.91052
3413.04085	0.91053
3412.07644	0.91054
3411.11203	0.91055
3410.14763	0.91057
3409.18322	0.91058
3408.21881	0.91059
3407.25440	0.91059
3406.28999	0.91058
3405.32558	0.91055
3404.36118	0.91050
3403.39677	0.91044
3402.43236	0.91036
3401.46795	0.91027
3400.50354	0.91016
3399.53914	0.91004
3398.57473	0.90992
3397.61032	0.90979
3396.64591	0.90966
3395.68150	0.90954
3394.71709	0.90943
3393.75269	0.90933
3392.78828	0.90924
3391.82387	0.90918
3390.85946	0.90912
3389.89505	0.90909
3388.93064	0.90907
3387.96624	0.90907
3387.00183	0.90909
3386.03742	0.90912
3385.07301	0.90917
3384.10860	0.90923
3383.14419	0.90931
3382.17979	0.90940
3381.21538	0.90950
3380.25097	0.90962
3379.28656	0.90975
3378.32215	0.90989
3377.35775	0.91003
3376.39334	0.91017
3375.42893	0.91031
3374.46452	0.91045
3373.50011	0.91057
3372.53570	0.91068
3371.57130	0.91076
3370.60689	0.91083
3369.64248	0.91087
3368.67807	0.91089
3367.71366	0.91089
3366.74925	0.91086
3365.78485	0.91083
3364.82044	0.91078
3363.85603	0.91074
3362.89162	0.91070
3361.92721	0.91067
3360.96280	0.91067
3359.99840	0.91069
3359.03399	0.91073
3358.06958	0.91082
3357.10517	0.91093
3356.14076	0.91109
3355.17636	0.91127
3354.21195	0.91148
3353.24754	0.91171
3352.28313	0.91197
3351.31872	0.91223
3350.35431	0.91250
3349.38991	0.91277
3348.42550	0.91303
3347.46109	0.91329
3346.49668	0.91352
3345.53227	0.91374
3344.56786	0.91394
3343.60346	0.91413
3342.63905	0.91429
3341.67464	0.91444
3340.71023	0.91458
3339.74582	0.91470
3338.78141	0.91482
3337.81701	0.91494
3336.85260	0.91506
3335.88819	0.91519
3334.92378	0.91533
3333.95937	0.91549
3332.99496	0.91566
3332.03056	0.91586
3331.06615	0.91607
3330.10174	0.91631
3329.13733	0.91658
3328.17292	0.91686
3327.20852	0.91716
3326.24411	0.91748
3325.27970	0.91781
3324.31529	0.91815
3323.35088	0.91849
3322.38647	0.91883
3321.42207	0.91916
3320.45766	0.91947
3319.49325	0.91977
3318.52884	0.92006
3317.56443	0.92032
3316.60002	0.92056
3315.63562	0.92079
3314.67121	0.92099
3313.70680	0.92119
3312.74239	0.92138
3311.77798	0.92156
3310.81357	0.92174
3309.84917	0.92193
3308.88476	0.92212
3307.92035	0.92233
3306.95594	0.92255
3305.99153	0.92279
3305.02713	0.92304
3304.06272	0.92331
3303.09831	0.92360
3302.13390	0.92389
3301.16949	0.92420
3300.20508	0.92452
3299.24068	0.92484
3298.27627	0.92517
3297.31186	0.92549
3296.34745	0.92581
3295.38304	0.92611
3294.41863	0.92641
3293.45423	0.92669
3292.48982	0.92696
3291.52541	0.92720
3290.56100	0.92743
3289.59659	0.92763
3288.63218	0.92781
3287.66778	0.92797
3286.70337	0.92811
3285.73896	0.92823
3284.77455	0.92835
3283.81014	0.92845
3282.84574	0.92855
3281.88133	0.92865
3280.91692	0.92876
3279.95251	0.92887
3278.98810	0.92900
3278.02369	0.92914
3277.05929	0.92929
3276.09488	0.92946
3275.13047	0.92964
3274.16606	0.92984
3273.20165	0.93004
3272.23724	0.93025
3271.27284	0.93046
3270.30843	0.93067
3269.34402	0.93088
3268.37961	0.93109
3267.41520	0.93130
3266.45079	0.93150
3265.48639	0.93170
3264.52198	0.93189
3263.55757	0.93208
3262.59316	0.93228
3261.62875	0.93247
3260.66435	0.93267
3259.69994	0.93287
3258.73553	0.93307
3257.77112	0.93328
3256.80671	0.93350
3255.84230	0.93371
3254.87790	0.93392
3253.91349	0.93414
3252.94908	0.93435
3251.98467	0.93455
3251.02026	0.93475
3250.05585	0.93495
3249.09145	0.93514
3248.12704	0.93532
3247.16263	0.93549
3246.19822	0.93566
3245.23381	0.93583
3244.26940	0.93600
3243.30500	0.93617
3242.34059	0.93634
3241.37618	0.93651
3240.41177	0.93668
3239.44736	0.93686
3238.48295	0.93705
3237.51855	0.93723
3236.55414	0.93742
3235.58973	0.93761
3234.62532	0.93780
3233.66091	0.93798
3232.69651	0.93816
3231.73210	0.93833
3230.76769	0.93850
3229.80328	0.93866
3228.83887	0.93881
3227.87446	0.93897
3226.91006	0.93912
3225.94565	0.93927
3224.98124	0.93943
3224.01683	0.93960
3223.05242	0.93977
3222.08801	0.93996
3221.12361	0.94015
3220.15920	0.94036
3219.19479	0.94058
3218.23038	0.94081
3217.26597	0.94105
3216.30156	0.94129
3215.33716	0.94153
3214.37275	0.94177
3213.40834	0.94200
3212.44393	0.94222
3211.47952	0.94244
3210.51512	0.94265
3209.55071	0.94284
3208.58630	0.94303
3207.62189	0.94321
3206.65748	0.94339
3205.69307	0.94355
3204.72867	0.94372
3203.76426	0.94388
3202.79985	0.94405
3201.83544	0.94421
3200.87103	0.94437
3199.90662	0.94454
3198.94222	0.94471
3197.97781	0.94487
3197.01340	0.94504
3196.04899	0.94521
3195.08458	0.94538
3194.12017	0.94555
3193.15577	0.94571
3192.19136	0.94588
3191.22695	0.94605
3190.26254	0.94622
3189.29813	0.94639
3188.33373	0.94656
3187.36932	0.94673
3186.40491	0.94690
3185.44050	0.94708
3184.47609	0.94726
3183.51168	0.94744
3182.54728	0.94763
3181.58287	0.94782
3180.61846	0.94801
3179.65405	0.94821
3178.68964	0.94842
3177.72523	0.94863
3176.76083	0.94884
3175.79642	0.94906
3174.83201	0.94929
3173.86760	0.94951
3172.90319	0.94974
3171.93878	0.94997
3170.97438	0.95020
3170.00997	0.95043
3169.04556	0.95066
3168.08115	0.95089
3167.11674	0.95111
3166.15234	0.95133
3165.18793	0.95154
3164.22352	0.95175
3163.25911	0.95195
3162.29470	0.95214
3161.33029	0.95233
3160.36589	0.95251
3159.40148	0.95269
3158.43707	0.95286
3157.47266	0.95302
3156.50825	0.95318
3155.54384	0.95333
3154.57944	0.95349
3153.61503	0.95365
3152.65062	0.95381
3151.68621	0.95398
3150.72180	0.95415
3149.75739	0.95434
3148.79299	0.95454
3147.82858	0.95476
3146.86417	0.95499
3145.89976	0.95523
3144.93535	0.95548
3143.97094	0.95574
3143.00654	0.95600
3142.04213	0.95627
3141.07772	0.95652
3140.11331	0.95678
3139.14890	0.95702
3138.18450	0.95724
3137.22009	0.95745
3136.25568	0.95764
3135.29127	0.95781
3134.32686	0.95797
3133.36245	0.95811
3132.39805	0.95824
3131.43364	0.95836
3130.46923	0.95848
3129.50482	0.95859
3128.54041	0.95870
3127.57600	0.95881
3126.61160	0.95892
3125.64719	0.95904
3124.68278	0.95917
3123.71837	0.95930
3122.75396	0.95943
3121.78955	0.95957
3120.82515	0.95972
3119.86074	0.95987
3118.89633	0.96004
3117.93192	0.96020
3116.96751	0.96037
3116.00311	0.96055
3115.03870	0.96074
3114.07429	0.96093
3113.10988	0.96113
3112.14547	0.96133
3111.18106	0.96153
3110.21666	0.96174
3109.25225	0.96194
3108.28784	0.96215
3107.32343	0.96236
3106.35902	0.96256
3105.39461	0.96276
3104.43021	0.96295
3103.46580	0.96315
3102.50139	0.96333
3101.53698	0.96352
3100.57257	0.96369
3099.60816	0.96387
3098.64376	0.96405
3097.67935	0.96422
3096.71494	0.96439
3095.75053	0.96456
3094.78612	0.96472
3093.82172	0.96489
3092.85731	0.96505
3091.89290	0.96522
3090.92849	0.96537
3089.96408	0.96553
3088.99967	0.96568
3088.03527	0.96583
3087.07086	0.96597
3086.10645	0.96611
3085.14204	0.96624
3084.17763	0.96638
3083.21322	0.96650
3082.24882	0.96663
3081.28441	0.96676
3080.32000	0.96689
3079.35559	0.96702
3078.39118	0.96716
3077.42677	0.96730
3076.46237	0.96746
3075.49796	0.96762
3074.53355	0.96779
3073.56914	0.96798
3072.60473	0.96818
3071.64033	0.96838
3070.67592	0.96860
3069.71151	0.96883
3068.74710	0.96905
3067.78269	0.96928
3066.81828	0.96951
3065.85388	0.96973
3064.88947	0.96995
3063.92506	0.97015
3062.96065	0.97035
3061.99624	0.97052
3061.03183	0.97068
3060.06743	0.97083
3059.10302	0.97096
3058.13861	0.97108
3057.17420	0.97119
3056.20979	0.97130
3055.24538	0.97140
3054.28098	0.97150
3053.31657	0.97160
3052.35216	0.97170
3051.38775	0.97182
3050.42334	0.97194
3049.45893	0.97207
3048.49453	0.97220
3047.53012	0.97235
3046.56571	0.97250
3045.60130	0.97265
3044.63689	0.97281
3043.67249	0.97297
3042.70808	0.97313
3041.74367	0.97328
3040.77926	0.97343
3039.81485	0.97358
3038.85044	0.97372
3037.88604	0.97385
3036.92163	0.97398
3035.95722	0.97411
3034.99281	0.97424
3034.02840	0.97436
3033.06399	0.97449
3032.09959	0.97463
3031.13518	0.97477
3030.17077	0.97492
3029.20636	0.97508
3028.24195	0.97525
3027.27754	0.97543
3026.31314	0.97562
3025.34873	0.97582
3024.38432	0.97603
3023.41991	0.97624
3022.45550	0.97646
3021.49110	0.97667
3020.52669	0.97688
3019.56228	0.97709
3018.59787	0.97728
3017.63346	0.97747
3016.66905	0.97765
3015.70465	0.97782
3014.74024	0.97797
3013.77583	0.97812
3012.81142	0.97826
3011.84701	0.97839
3010.88260	0.97851
3009.91820	0.97863
3008.95379	0.97875
3007.98938	0.97887
3007.02497	0.97898
3006.06056	0.97910
3005.09615	0.97921
3004.13175	0.97931
3003.16734	0.97941
3002.20293	0.97951
3001.23852	0.97959
3000.27411	0.97966
2999.30971	0.97973
2998.34530	0.97978
2997.38089	0.97982
2996.41648	0.97985
2995.45207	0.97988
2994.48766	0.97991
2993.52326	0.97994
2992.55885	0.97997
2991.59444	0.98000
2990.63003	0.98005
2989.66562	0.98011
2988.70121	0.98018
2987.73681	0.98025
2986.77240	0.98033
2985.80799	0.98042
2984.84358	0.98051
2983.87917	0.98059
2982.91476	0.98067
2981.95036	0.98073
2980.98595	0.98078
2980.02154	0.98080
2979.05713	0.98080
2978.09272	0.98078
2977.12832	0.98073
2976.16391	0.98066
2975.19950	0.98056
2974.23509	0.98044
2973.27068	0.98030
2972.30627	0.98013
2971.34187	0.97995
2970.37746	0.97976
2969.41305	0.97956
2968.44864	0.97935
2967.48423	0.97914
2966.51982	0.97893
2965.55542	0.97873
2964.59101	0.97854
2963.62660	0.97836
2962.66219	0.97821
2961.69778	0.97808
2960.73337	0.97799
2959.76897	0.97793
2958.80456	0.97791
2957.84015	0.97793
2956.87574	0.97799
2955.91133	0.97809
2954.94692	0.97823
2953.98252	0.97840
2953.01811	0.97860
2952.05370	0.97881
2951.08929	0.97903
2950.12488	0.97925
2949.16048	0.97946
2948.19607	0.97965
2947.23166	0.97981
2946.26725	0.97994
2945.30284	0.98003
2944.33843	0.98006
2943.37403	0.98005
2942.40962	0.98000
2941.44521	0.97989
2940.48080	0.97974
2939.51639	0.97955
2938.55198	0.97933
2937.58758	0.97908
2936.62317	0.97882
2935.65876	0.97854
2934.69435	0.97825
2933.72994	0.97797
2932.76553	0.97770
2931.80113	0.97744
2930.83672	0.97720
2929.87231	0.97699
2928.90790	0.97681
2927.94349	0.97667
2926.97909	0.97657
2926.01468	0.97651
2925.05027	0.97651
2924.08586	0.97656
2923.12145	0.97666
2922.15704	0.97681
2921.19264	0.97701
2920.22823	0.97726
2919.26382	0.97756
2918.29941	0.97789
2917.33500	0.97826
2916.37059	0.97864
2915.40619	0.97904
2914.44178	0.97944
2913.47737	0.97984
2912.51296	0.98023
2911.54855	0.98060
2910.58414	0.98096
2909.61974	0.98130
2908.65533	0.98161
2907.69092	0.98191
2906.72651	0.98219
2905.76210	0.98246
2904.79770	0.98273
2903.83329	0.98299
2902.86888	0.98326
2901.90447	0.98354
2900.94006	0.98382
2899.97565	0.98412
2899.01125	0.98443
2898.04684	0.98475
2897.08243	0.98508
2896.11802	0.98541
2895.15361	0.98574
2894.18920	0.98606
2893.22480	0.98638
2892.26039	0.98668
2891.29598	0.98695
2890.33157	0.98721
2889.36716	0.98743
2888.40275	0.98762
2887.43835	0.98778
2886.47394	0.98791
2885.50953	0.98801
2884.54512	0.98808
2883.58071	0.98812
2882.61631	0.98814
2881.65190	0.98814
2880.68749	0.98812
2879.72308	0.98810
2878.75867	0.98806
2877.79426	0.98803
2876.82986	0.98799
2875.86545	0.98796
2874.90104	0.98794
2873.93663	0.98792
2872.97222	0.98791
2872.00781	0.98791
2871.04341	0.98792
2870.07900	0.98794
2869.11459	0.98796
2868.15018	0.98799
2867.18577	0.98802
2866.22136	0.98806
2865.25696	0.98809
2864.29255	0.98813
2863.32814	0.98817
2862.36373	0.98820
2861.39932	0.98824
2860.43491	0.98829
2859.47051	0.98834
2858.50610	0.98839
2857.54169	0.98846
2856.57728	0.98854
2855.61287	0.98865
2854.64847	0.98877
2853.68406	0.98891
2852.71965	0.98908
2851.75524	0.98928
2850.79083	0.98950
2849.82642	0.98974
2848.86202	0.98999
2847.89761	0.99027
2846.93320	0.99055
2845.96879	0.99084
2845.00438	0.99114
2844.03997	0.99143
2843.07557	0.99172
2842.11116	0.99200
2841.14675	0.99227
2840.18234	0.99253
2839.21793	0.99279
2838.25352	0.99303
2837.28912	0.99327
2836.32471	0.99351
2835.36030	0.99374
2834.39589	0.99396
2833.43148	0.99419
2832.46708	0.99441
2831.50267	0.99463
2830.53826	0.99484
2829.57385	0.99505
2828.60944	0.99525
2827.64503	0.99544
2826.68063	0.99562
2825.71622	0.99579
2824.75181	0.99595
2823.78740	0.99609
2822.82299	0.99623
2821.85858	0.99634
2820.89418	0.99645
2819.92977	0.99655
2818.96536	0.99664
2818.00095	0.99672
2817.03654	0.99680
2816.07213	0.99687
2815.10773	0.99693
2814.14332	0.99698
2813.17891	0.99703
2812.21450	0.99708
2811.25009	0.99712
2810.28569	0.99715
2809.32128	0.99718
2808.35687	0.99721
2807.39246	0.99723
2806.42805	0.99726
2805.46364	0.99729
2804.49924	0.99732
2803.53483	0.99736
2802.57042	0.99741
2801.60601	0.99746
2800.64160	0.99752
2799.67719	0.99758
2798.71279	0.99765
2797.74838	0.99771
2796.78397	0.99777
2795.81956	0.99783
2794.85515	0.99788
2793.89074	0.99792
2792.92634	0.99794
2791.96193	0.99795
2790.99752	0.99795
2790.03311	0.99793
2789.06870	0.99791
2788.10430	0.99788
2787.13989	0.99784
2786.17548	0.99780
2785.21107	0.99777
2784.24666	0.99775
2783.28225	0.99775
2782.31785	0.99776
2781.35344	0.99779
2780.38903	0.99784
2779.42462	0.99791
2778.46021	0.99800
2777.49580	0.99810
2776.53140	0.99821
2775.56699	0.99832
2774.60258	0.99844
2773.63817	0.99855
2772.67376	0.99865
2771.70935	0.99874
2770.74495	0.99881
2769.78054	0.99886
2768.81613	0.99890
2767.85172	0.99892
2766.88731	0.99892
2765.92290	0.99891
2764.95850	0.99890
2763.99409	0.99888
2763.02968	0.99886
2762.06527	0.99885
2761.10086	0.99884
2760.13646	0.99885
2759.17205	0.99887
2758.20764	0.99890
2757.24323	0.99895
2756.27882	0.99901
2755.31441	0.99909
2754.35001	0.99917
2753.38560	0.99926
2752.42119	0.99936
2751.45678	0.99946
2750.49237	0.99956
2749.52796	0.99965
2748.56356	0.99974
2747.59915	0.99982
2746.63474	0.99990
2745.67033	0.99996
2744.70592	1.00001
2743.74151	1.00004
2742.77711	1.00006
2741.81270	1.00007
2740.84829	1.00006
2739.88388	1.00004
2738.91947	1.00001
2737.95507	0.99998
2736.99066	0.99993
2736.02625	0.99989
2735.06184	0.99985
2734.09743	0.99981
2733.13302	0.99978
2732.16862	0.99975
2731.20421	0.99973
2730.23980	0.99972
2729.27539	0.99972
2728.31098	0.99973
2727.34657	0.99974
2726.38217	0.99976
2725.41776	0.99977
2724.45335	0.99978
2723.48894	0.99979
2722.52453	0.99979
2721.56012	0.99978
2720.59572	0.99977
2719.63131	0.99974
2718.66690	0.99971
2717.70249	0.99968
2716.73808	0.99964
2715.77368	0.99961
2714.80927	0.99958
2713.84486	0.99956
2712.88045	0.99955
2711.91604	0.99955
2710.95163	0.99956
2709.98723	0.99959
2709.02282	0.99962
2708.05841	0.99967
2707.09400	0.99972
2706.12959	0.99978
2705.16518	0.99984
2704.20078	0.99990
2703.23637	0.99994
2702.27196	0.99998
2701.30755	1.00001
2700.34314	1.00002
2699.37873	1.00002
2698.41433	1.00000
2697.44992	0.99998
2696.48551	0.99996
2695.52110	0.99992
2694.55669	0.99988
2693.59229	0.99983
2692.62788	0.99979
2691.66347	0.99974
2690.69906	0.99970
2689.73465	0.99967
2688.77024	0.99964
2687.80584	0.99962
2686.84143	0.99961
2685.87702	0.99961
2684.91261	0.99961
2683.94820	0.99962
2682.98379	0.99963
2682.01939	0.99964
2681.05498	0.99965
2680.09057	0.99965
2679.12616	0.99966
2678.16175	0.99965
2677.19734	0.99964
2676.23294	0.99963
2675.26853	0.99962
2674.30412	0.99960
2673.33971	0.99959
2672.37530	0.99957
2671.41089	0.99954
2670.44649	0.99951
2669.48208	0.99947
2668.51767	0.99943
2667.55326	0.99939
2666.58885	0.99934
2665.62445	0.99931
2664.66004	0.99927
2663.69563	0.99925
2662.73122	0.99923
2661.76681	0.99923
2660.80240	0.99924
2659.83800	0.99926
2658.87359	0.99929
2657.90918	0.99934
2656.94477	0.99939
2655.98036	0.99945
2655.01595	0.99951
2654.05155	0.99957
2653.08714	0.99963
2652.12273	0.99967
2651.15832	0.99971
2650.19391	0.99973
2649.22950	0.99974
2648.26510	0.99974
2647.30069	0.99972
2646.33628	0.99970
2645.37187	0.99968
2644.40746	0.99965
2643.44306	0.99962
2642.47865	0.99960
2641.51424	0.99958
2640.54983	0.99957
2639.58542	0.99957
2638.62101	0.99958
2637.65661	0.99959
2636.69220	0.99961
2635.72779	0.99963
2634.76338	0.99965
2633.79897	0.99968
2632.83456	0.99970
2631.87016	0.99972
2630.90575	0.99974
2629.94134	0.99975
2628.97693	0.99977
2628.01252	0.99978
2627.04811	0.99980
2626.08371	0.99981
2625.11930	0.99982
2624.15489	0.99982
2623.19048	0.99983
2622.22607	0.99983
2621.26167	0.99983
2620.29726	0.99982
2619.33285	0.99982
2618.36844	0.99980
2617.40403	0.99979
2616.43962	0.99976
2615.47522	0.99973
2614.51081	0.99970
2613.54640	0.99967
2612.58199	0.99963
2611.61758	0.99960
2610.65317	0.99957
2609.68877	0.99955
2608.72436	0.99953
2607.75995	0.99952
2606.79554	0.99952
2605.83113	0.99952
2604.86672	0.99953
2603.90232	0.99954
2602.93791	0.99955
2601.97350	0.99957
2601.00909	0.99959
2600.04468	0.99961
2599.08028	0.99962
2598.11587	0.99964
2597.15146	0.99965
2596.18705	0.99966
2595.22264	0.99966
2594.25823	0.99966
2593.29383	0.99966
2592.32942	0.99966
2591.36501	0.99966
2590.40060	0.99966
2589.43619	0.99966
2588.47178	0.99966
2587.50738	0.99967
2586.54297	0.99968
2585.57856	0.99970
2584.61415	0.99971
2583.64974	0.99974
2582.68533	0.99976
2581.72093	0.99979
2580.75652	0.99982
2579.79211	0.99985
2578.82770	0.99988
2577.86329	0.99990
2576.89888	0.99992
2575.93448	0.99993
2574.97007	0.99993
2574.00566	0.99992
2573.04125	0.99991
2572.07684	0.99990
2571.11244	0.99988
2570.14803	0.99985
2569.18362	0.99982
2568.21921	0.99977
2567.25480	0.99972
2566.29039	0.99967
2565.32599	0.99962
2564.36158	0.99957
2563.39717	0.99952
2562.43276	0.99948
2561.46835	0.99944
2560.50394	0.99941
2559.53954	0.99938
2558.57513	0.99935
2557.61072	0.99932
2556.64631	0.99929
2555.68190	0.99926
2554.71749	0.99922
2553.75309	0.99918
2552.78868	0.99914
2551.82427	0.99910
2550.85986	0.99906
2549.89545	0.99903
2548.93105	0.99900
2547.96664	0.99898
2547.00223	0.99897
2546.03782	0.99897
2545.07341	0.99899
2544.10900	0.99903
2543.14460	0.99908
2542.18019	0.99914
2541.21578	0.99921
2540.25137	0.99928
2539.28696	0.99936
2538.32255	0.99944
2537.35815	0.99952
2536.39374	0.99958
2535.42933	0.99964
2534.46492	0.99969
2533.50051	0.99973
2532.53610	0.99975
2531.57170	0.99976
2530.60729	0.99977
2529.64288	0.99976
2528.67847	0.99976
2527.71406	0.99974
2526.74966	0.99973
2525.78525	0.99972
2524.82084	0.99971
2523.85643	0.99971
2522.89202	0.99971
2521.92761	0.99971
2520.96321	0.99973
2519.99880	0.99975
2519.03439	0.99978
2518.06998	0.99981
2517.10557	0.99985
2516.14116	0.99988
2515.17676	0.99992
2514.21235	0.99995
2513.24794	0.99998
2512.28353	1.00000
2511.31912	1.00000
2510.35471	1.00000
2509.39031	0.99999
2508.42590	0.99998
2507.46149	0.99997
2506.49708	0.99993
2505.53267	0.99989
2504.56827	0.99984
2503.60386	0.99978
2502.63945	0.99971
2501.67504	0.99964
2500.71063	0.99958
2499.74622	0.99951
2498.78182	0.99945
2497.81741	0.99940
2496.85300	0.99936
2495.88859	0.99932
2494.92418	0.99929
2493.95977	0.99927
2492.99537	0.99925
2492.03096	0.99924
2491.06655	0.99923
2490.10214	0.99921
2489.13773	0.99920
2488.17332	0.99918
2487.20892	0.99917
2486.24451	0.99914
2485.28010	0.99912
2484.31569	0.99910
2483.35128	0.99907
2482.38687	0.99905
2481.42247	0.99903
2480.45806	0.99902
2479.49365	0.99902
2478.52924	0.99903
2477.56483	0.99906
2476.60043	0.99909
2475.63602	0.99914
2474.67161	0.99919
2473.70720	0.99926
2472.74279	0.99933
2471.77838	0.99940
2470.81398	0.99948
2469.84957	0.99954
2468.88516	0.99961
2467.92075	0.99966
2466.95634	0.99970
2465.99193	0.99973
2465.02753	0.99976
2464.06312	0.99977
2463.09871	0.99978
2462.13430	0.99978
2461.16989	0.99978
2460.20548	0.99978
2459.24108	0.99979
2458.27667	0.99980
2457.31226	0.99982
2456.34785	0.99984
2455.38344	0.99987
2454.41904	0.99990
2453.45463	0.99993
2452.49022	0.99996
2451.52581	0.99999
2450.56140	1.00000
2449.59699	1.00000
2448.63259	0.99999
2447.66818	0.99997
2446.70377	0.99993
2445.73936	0.99988
2444.77495	0.99982
2443.81054	0.99974
2442.84614	0.99967
2441.88173	0.99959
2440.91732	0.99951
2439.95291	0.99943
2438.98850	0.99937
2438.02409	0.99931
2437.05969	0.99927
2436.09528	0.99924
2435.13087	0.99922
2434.16646	0.99921
2433.20205	0.99921
2432.23765	0.99923
2431.27324	0.99925
2430.30883	0.99927
2429.34442	0.99930
2428.38001	0.99933
2427.41560	0.99936
2426.45120	0.99938
2425.48679	0.99940
2424.52238	0.99942
2423.55797	0.99942
2422.59356	0.99943
2421.62915	0.99942
2420.66475	0.99941
2419.70034	0.99939
2418.73593	0.99937
2417.77152	0.99934
2416.80711	0.99931
2415.84270	0.99927
2414.87830	0.99923
2413.91389	0.99919
2412.94948	0.99914
2411.98507	0.99909
2411.02066	0.99904
2410.05626	0.99899
2409.09185	0.99894
2408.12744	0.99888
2407.16303	0.99883
2406.19862	0.99878
2405.23421	0.99873
2404.26981	0.99868
2403.30540	0.99864
2402.34099	0.99860
2401.37658	0.99857
2400.41217	0.99855
2399.44776	0.99853
2398.48336	0.99853
2397.51895	0.99854
2396.55454	0.99855
2395.59013	0.99858
2394.62572	0.99862
2393.66131	0.99867
2392.69691	0.99873
2391.73250	0.99879
2390.76809	0.99887
2389.80368	0.99895
2388.83927	0.99904
2387.87486	0.99913
2386.91046	0.99922
2385.94605	0.99932
2384.98164	0.99942
2384.01723	0.99952
2383.05282	0.99961
2382.08842	0.99970
2381.12401	0.99978
2380.15960	0.99986
2379.19519	0.99991
2378.23078	0.99996
2377.26637	0.99999
2376.30197	1.00001
2375.33756	1.00001
2374.37315	1.00000
2373.40874	1.00000
2372.44433	1.00000
2371.47992	0.99998
2370.51552	0.99995
2369.55111	0.99990
2368.58670	0.99983
2367.62229	0.99975
2366.65788	0.99965
2365.69347	0.99953
2364.72907	0.99940
2363.76466	0.99924
2362.80025	0.99908
2361.83584	0.99889
2360.87143	0.99871
2359.90703	0.99851
2358.94262	0.99833
2357.97821	0.99815
2357.01380	0.99799
2356.04939	0.99786
2355.08498	0.99777
2354.12058	0.99771
2353.15617	0.99770
2352.19176	0.99773
2351.22735	0.99781
2350.26294	0.99792
2349.29853	0.99806
2348.33413	0.99822
2347.36972	0.99839
2346.40531	0.99855
2345.44090	0.99870
2344.47649	0.99881
2343.51208	0.99889
2342.54768	0.99892
2341.58327	0.99889
2340.61886	0.99882
2339.65445	0.99869
2338.69004	0.99852
2337.72564	0.99831
2336.76123	0.99807
2335.79682	0.99783
2334.83241	0.99759
2333.86800	0.99736
2332.90359	0.99716
2331.93919	0.99700
2330.97478	0.99688
2330.01037	0.99681
2329.04596	0.99679
2328.08155	0.99682
2327.11714	0.99690
2326.15274	0.99701
2325.18833	0.99716
2324.22392	0.99732
2323.25951	0.99748
2322.29510	0.99765
2321.33069	0.99781
2320.36629	0.99795
2319.40188	0.99807
2318.43747	0.99817
2317.47306	0.99824
2316.50865	0.99828
2315.54425	0.99830
2314.57984	0.99830
2313.61543	0.99829
2312.65102	0.99827
2311.68661	0.99824
2310.72220	0.99821
2309.75780	0.99818
2308.79339	0.99816
2307.82898	0.99815
2306.86457	0.99814
2305.90016	0.99814
2304.93575	0.99815
2303.97135	0.99816
2303.00694	0.99817
2302.04253	0.99819
2301.07812	0.99821
2300.11371	0.99823
2299.14930	0.99825
2298.18490	0.99827
2297.22049	0.99830
2296.25608	0.99833
2295.29167	0.99836
2294.32726	0.99840
2293.36285	0.99845
2292.39845	0.99851
2291.43404	0.99858
2290.46963	0.99866
2289.50522	0.99875
2288.54081	0.99884
2287.57641	0.99893
2286.61200	0.99903
2285.64759	0.99912
2284.68318	0.99920
2283.71877	0.99928
2282.75436	0.99934
2281.78996	0.99939
2280.82555	0.99942
2279.86114	0.99944
2278.89673	0.99944
2277.93232	0.99942
2276.96791	0.99940
2276.00351	0.99936
2275.03910	0.99932
2274.07469	0.99927
2273.11028	0.99922
2272.14587	0.99917
2271.18146	0.99912
2270.21706	0.99908
2269.25265	0.99905
2268.28824	0.99902
2267.32383	0.99900
2266.35942	0.99899
2265.39502	0.99899
2264.43061	0.99899
2263.46620	0.99901
2262.50179	0.99903
2261.53738	0.99906
2260.57297	0.99910
2259.60857	0.99915
2258.64416	0.99920
2257.67975	0.99926
2256.71534	0.99932
2255.75093	0.99940
2254.78652	0.99947
2253.82212	0.99955
2252.85771	0.99962
2251.89330	0.99970
2250.92889	0.99977
2249.96448	0.99983
2249.00007	0.99989
2248.03567	0.99993
2247.07126	0.99997
2246.10685	0.99999
2245.14244	1.00000
2244.17803	1.00000
2243.21363	1.00000
2242.24922	0.99999
2241.28481	0.99996
2240.32040	0.99993
2239.35599	0.99989
2238.39158	0.99983
2237.42718	0.99978
2236.46277	0.99972
2235.49836	0.99965
2234.53395	0.99958
2233.56954	0.99952
2232.60513	0.99945
2231.64073	0.99939
2230.67632	0.99933
2229.71191	0.99927
2228.74750	0.99922
2227.78309	0.99918
2226.81868	0.99915
2225.85428	0.99912
2224.88987	0.99910
2223.92546	0.99909
2222.96105	0.99910
2221.99664	0.99910
2221.03224	0.99912
2220.06783	0.99914
2219.10342	0.99917
2218.13901	0.99921
2217.17460	0.99925
2216.21019	0.99929
2215.24579	0.99933
2214.28138	0.99938
2213.31697	0.99942
2212.35256	0.99947
2211.38815	0.99952
2210.42374	0.99958
2209.45934	0.99963
2208.49493	0.99969
2207.53052	0.99974
2206.56611	0.99980
2205.60170	0.99985
2204.63729	0.99990
2203.67289	0.99994
2202.70848	0.99997
2201.74407	0.99999
2200.77966	1.00000
2199.81525	1.00000
2198.85084	0.99998
2197.88644	0.99996
2196.92203	0.99991
2195.95762	0.99986
2194.99321	0.99981
2194.02880	0.99975
2193.06440	0.99968
2192.09999	0.99962
2191.13558	0.99956
2190.17117	0.99951
2189.20676	0.99947
2188.24235	0.99943
2187.27795	0.99940
2186.31354	0.99937
2185.34913	0.99935
2184.38472	0.99933
2183.42031	0.99931
2182.45590	0.99929
2181.49150	0.99927
2180.52709	0.99925
2179.56268	0.99922
2178.59827	0.99920
2177.63386	0.99918
2176.66945	0.99916
2175.70505	0.99915
2174.74064	0.99915
2173.77623	0.99917
2172.81182	0.99920
2171.84741	0.99924
2170.88301	0.99929
2169.91860	0.99936
2168.95419	0.99943
2167.98978	0.99951
2167.02537	0.99959
2166.06096	0.99967
2165.09656	0.99974
2164.13215	0.99980
2163.16774	0.99985
2162.20333	0.99988
2161.23892	0.99989
2160.27451	0.99989
2159.31011	0.99986
2158.34570	0.99981
2157.38129	0.99975
2156.41688	0.99968
2155.45247	0.99960
2154.48806	0.99952
2153.52366	0.99944
2152.55925	0.99937
2151.59484	0.99932
2150.63043	0.99927
2149.66602	0.99925
2148.70162	0.99924
2147.73721	0.99926
2146.77280	0.99929
2145.80839	0.99934
2144.84398	0.99940
2143.87957	0.99946
2142.91517	0.99953
2141.95076	0.99960
2140.98635	0.99966
2140.02194	0.99972
2139.05753	0.99976
2138.09312	0.99979
2137.12872	0.99981
2136.16431	0.99982
2135.19990	0.99982
2134.23549	0.99981
2133.27108	0.99980
2132.30667	0.99979
2131.34227	0.99979
2130.37786	0.99979
2129.41345	0.99979
2128.44904	0.99981
2127.48463	0.99983
2126.52023	0.99986
2125.55582	0.99989
2124.59141	0.99993
2123.62700	0.99996
2122.66259	0.99998
2121.69818	0.99999
2120.73378	0.99999
2119.76937	0.99999
2118.80496	0.99998
2117.84055	0.99995
2116.87614	0.99991
2115.91173	0.99985
2114.94733	0.99978
2113.98292	0.99971
2113.01851	0.99964
2112.05410	0.99956
2111.08969	0.99949
2110.12528	0.99942
2109.16088	0.99937
2108.19647	0.99932
2107.23206	0.99929
2106.26765	0.99926
2105.30324	0.99925
2104.33883	0.99925
2103.37443	0.99927
2102.41002	0.99929
2101.44561	0.99932
2100.48120	0.99935
2099.51679	0.99939
2098.55239	0.99943
2097.58798	0.99948
2096.62357	0.99953
2095.65916	0.99958
2094.69475	0.99963
2093.73034	0.99968
2092.76594	0.99973
2091.80153	0.99978
2090.83712	0.99982
2089.87271	0.99986
2088.90830	0.99990
2087.94389	0.99992
2086.97949	0.99994
2086.01508	0.99995
2085.05067	0.99994
2084.08626	0.99992
2083.12185	0.99989
2082.15744	0.99985
2081.19304	0.99979
2080.22863	0.99973
2079.26422	0.99966
2078.29981	0.99958
2077.33540	0.99951
2076.37100	0.99945
2075.40659	0.99939
2074.44218	0.99935
2073.47777	0.99932
2072.51336	0.99930
2071.54895	0.99931
2070.58455	0.99933
[truncated: 1,764 more rows]
