# Supplementary material for: Facile fabrication of a novel self-healing and flame-retardant hydrogel/MXene coating for wood
Source: Sci Rep. 2023 Feb 1;13:1826. doi: 10.1038/s41598-023-28228-5 (PMC9892570; doi:10.1038/s41598-023-28228-5)
Supplement: Supplementary file 2 — Supplementary Information 2. [file 41598_2023_28228_MOESM2_ESM.zip › FTIR/test.3146.dpt]

3998.43667	0.09179
3997.47226	0.09179
3996.50785	0.09179
3995.54344	0.09179
3994.57903	0.09179
3993.61463	0.09179
3992.65022	0.09179
3991.68581	0.09179
3990.72140	0.09179
3989.75699	0.09180
3988.79259	0.09184
3987.82818	0.09192
3986.86377	0.09205
3985.89936	0.09222
3984.93495	0.09244
3983.97054	0.09271
3983.00614	0.09300
3982.04173	0.09331
3981.07732	0.09361
3980.11291	0.09390
3979.14850	0.09415
3978.18409	0.09436
3977.21969	0.09453
3976.25528	0.09467
3975.29087	0.09479
3974.32646	0.09491
3973.36205	0.09505
3972.39764	0.09521
3971.43324	0.09543
3970.46883	0.09568
3969.50442	0.09599
3968.54001	0.09631
3967.57560	0.09665
3966.61120	0.09697
3965.64679	0.09724
3964.68238	0.09745
3963.71797	0.09758
3962.75356	0.09761
3961.78915	0.09755
3960.82475	0.09739
3959.86034	0.09717
3958.89593	0.09688
3957.93152	0.09657
3956.96711	0.09625
3956.00270	0.09594
3955.03830	0.09566
3954.07389	0.09542
3953.10948	0.09521
3952.14507	0.09505
3951.18066	0.09493
3950.21625	0.09484
3949.25185	0.09479
3948.28744	0.09476
3947.32303	0.09477
3946.35862	0.09480
3945.39421	0.09486
3944.42981	0.09495
3943.46540	0.09507
3942.50099	0.09521
3941.53658	0.09537
3940.57217	0.09554
3939.60776	0.09569
3938.64336	0.09583
3937.67895	0.09593
3936.71454	0.09597
3935.75013	0.09596
3934.78572	0.09590
3933.82131	0.09578
3932.85691	0.09563
3931.89250	0.09545
3930.92809	0.09527
3929.96368	0.09512
3928.99927	0.09501
3928.03486	0.09496
3927.07046	0.09498
3926.10605	0.09507
3925.14164	0.09522
3924.17723	0.09542
3923.21282	0.09566
3922.24842	0.09590
3921.28401	0.09613
3920.31960	0.09631
3919.35519	0.09644
3918.39078	0.09649
3917.42637	0.09646
3916.46197	0.09635
3915.49756	0.09616
3914.53315	0.09591
3913.56874	0.09562
3912.60433	0.09531
3911.63992	0.09499
3910.67552	0.09470
3909.71111	0.09446
3908.74670	0.09427
3907.78229	0.09416
3906.81788	0.09412
3905.85347	0.09415
3904.88907	0.09423
3903.92466	0.09434
3902.96025	0.09447
3901.99584	0.09459
3901.03143	0.09468
3900.06702	0.09472
3899.10262	0.09470
3898.13821	0.09462
3897.17380	0.09449
3896.20939	0.09433
3895.24498	0.09416
3894.28058	0.09401
3893.31617	0.09391
3892.35176	0.09389
3891.38735	0.09397
3890.42294	0.09415
3889.45853	0.09444
3888.49413	0.09482
3887.52972	0.09526
3886.56531	0.09574
3885.60090	0.09623
3884.63649	0.09669
3883.67208	0.09710
3882.70768	0.09744
3881.74327	0.09770
3880.77886	0.09789
3879.81445	0.09800
3878.85004	0.09806
3877.88563	0.09808
3876.92123	0.09805
3875.95682	0.09800
3874.99241	0.09792
3874.02800	0.09781
3873.06359	0.09766
3872.09919	0.09748
3871.13478	0.09726
3870.17037	0.09702
3869.20596	0.09677
3868.24155	0.09655
3867.27714	0.09638
3866.31274	0.09631
3865.34833	0.09636
3864.38392	0.09655
3863.41951	0.09690
3862.45510	0.09738
3861.49069	0.09798
3860.52629	0.09865
3859.56188	0.09931
3858.59747	0.09991
3857.63306	0.10038
3856.66865	0.10065
3855.70424	0.10068
3854.73984	0.10046
3853.77543	0.09999
3852.81102	0.09930
3851.84661	0.09844
3850.88220	0.09747
3849.91780	0.09646
3848.95339	0.09548
3847.98898	0.09460
3847.02457	0.09387
3846.06016	0.09331
3845.09575	0.09295
3844.13135	0.09278
3843.16694	0.09278
3842.20253	0.09294
3841.23812	0.09322
3840.27371	0.09359
3839.30930	0.09401
3838.34490	0.09445
3837.38049	0.09490
3836.41608	0.09533
3835.45167	0.09573
3834.48726	0.09609
3833.52285	0.09640
3832.55845	0.09666
3831.59404	0.09685
3830.62963	0.09698
3829.66522	0.09705
3828.70081	0.09704
3827.73641	0.09697
3826.77200	0.09682
3825.80759	0.09660
3824.84318	0.09632
3823.87877	0.09600
3822.91436	0.09565
3821.94996	0.09528
3820.98555	0.09493
3820.02114	0.09462
3819.05673	0.09437
3818.09232	0.09420
3817.12791	0.09413
3816.16351	0.09416
3815.19910	0.09431
3814.23469	0.09456
3813.27028	0.09491
3812.30587	0.09533
3811.34146	0.09580
3810.37706	0.09630
3809.41265	0.09680
3808.44824	0.09729
3807.48383	0.09773
3806.51942	0.09812
3805.55501	0.09845
3804.59061	0.09871
3803.62620	0.09890
3802.66179	0.09903
3801.69738	0.09909
3800.73297	0.09911
3799.76857	0.09907
3798.80416	0.09899
3797.83975	0.09888
3796.87534	0.09873
3795.91093	0.09857
3794.94652	0.09840
3793.98212	0.09823
3793.01771	0.09806
3792.05330	0.09791
3791.08889	0.09778
3790.12448	0.09769
3789.16007	0.09764
3788.19567	0.09762
3787.23126	0.09763
3786.26685	0.09766
3785.30244	0.09770
3784.33803	0.09772
3783.37362	0.09770
3782.40922	0.09763
3781.44481	0.09748
3780.48040	0.09724
3779.51599	0.09691
3778.55158	0.09649
3777.58718	0.09600
3776.62277	0.09545
3775.65836	0.09488
3774.69395	0.09433
3773.72954	0.09382
3772.76513	0.09341
3771.80073	0.09311
3770.83632	0.09296
3769.87191	0.09299
3768.90750	0.09318
3767.94309	0.09354
3766.97868	0.09405
3766.01428	0.09468
3765.04987	0.09539
3764.08546	0.09612
3763.12105	0.09684
3762.15664	0.09750
3761.19223	0.09806
3760.22783	0.09850
3759.26342	0.09881
3758.29901	0.09901
3757.33460	0.09912
3756.37019	0.09918
3755.40579	0.09925
3754.44138	0.09937
3753.47697	0.09960
3752.51256	0.09997
3751.54815	0.10050
3750.58374	0.10118
3749.61934	0.10198
3748.65493	0.10287
3747.69052	0.10378
3746.72611	0.10464
3745.76170	0.10538
3744.79729	0.10596
3743.83289	0.10631
3742.86848	0.10641
3741.90407	0.10625
3740.93966	0.10584
3739.97525	0.10520
3739.01084	0.10438
3738.04644	0.10342
3737.08203	0.10236
3736.11762	0.10127
3735.15321	0.10019
3734.18880	0.09916
3733.22440	0.09821
3732.25999	0.09738
3731.29558	0.09668
3730.33117	0.09613
3729.36676	0.09573
3728.40235	0.09548
3727.43795	0.09538
3726.47354	0.09541
3725.50913	0.09556
3724.54472	0.09581
3723.58031	0.09614
3722.61590	0.09654
3721.65150	0.09698
3720.68709	0.09746
3719.72268	0.09795
3718.75827	0.09846
3717.79386	0.09896
3716.82945	0.09944
3715.86505	0.09988
3714.90064	0.10026
3713.93623	0.10056
3712.97182	0.10075
3712.00741	0.10079
3711.04300	0.10068
3710.07860	0.10040
3709.11419	0.09995
3708.14978	0.09935
3707.18537	0.09861
3706.22096	0.09779
3705.25656	0.09694
3704.29215	0.09610
3703.32774	0.09533
3702.36333	0.09469
3701.39892	0.09420
3700.43451	0.09390
3699.47011	0.09379
3698.50570	0.09387
3697.54129	0.09411
3696.57688	0.09449
3695.61247	0.09495
3694.64806	0.09546
3693.68366	0.09598
3692.71925	0.09646
3691.75484	0.09689
3690.79043	0.09724
3689.82602	0.09751
3688.86161	0.09768
3687.89721	0.09778
3686.93280	0.09781
3685.96839	0.09780
3685.00398	0.09776
3684.03957	0.09773
3683.07517	0.09773
3682.11076	0.09777
3681.14635	0.09788
3680.18194	0.09807
3679.21753	0.09834
3678.25312	0.09870
3677.28872	0.09912
3676.32431	0.09960
3675.35990	0.10011
3674.39549	0.10062
3673.43108	0.10108
3672.46667	0.10148
3671.50227	0.10178
3670.53786	0.10195
3669.57345	0.10199
3668.60904	0.10189
3667.64463	0.10168
3666.68022	0.10136
3665.71582	0.10097
3664.75141	0.10054
3663.78700	0.10011
3662.82259	0.09973
3661.85818	0.09942
3660.89378	0.09923
3659.92937	0.09917
3658.96496	0.09927
3658.00055	0.09953
3657.03614	0.09997
3656.07173	0.10057
3655.10733	0.10134
3654.14292	0.10224
3653.17851	0.10326
3652.21410	0.10435
3651.24969	0.10549
3650.28528	0.10662
3649.32088	0.10770
3648.35647	0.10870
3647.39206	0.10957
3646.42765	0.11030
3645.46324	0.11087
3644.49883	0.11129
3643.53443	0.11156
3642.57002	0.11171
3641.60561	0.11178
3640.64120	0.11180
3639.67679	0.11182
3638.71239	0.11185
3637.74798	0.11193
3636.78357	0.11207
3635.81916	0.11227
3634.85475	0.11250
3633.89034	0.11276
3632.92594	0.11299
3631.96153	0.11318
3630.99712	0.11329
3630.03271	0.11330
3629.06830	0.11319
3628.10389	0.11298
3627.13949	0.11266
3626.17508	0.11228
3625.21067	0.11187
3624.24626	0.11147
3623.28185	0.11113
3622.31744	0.11089
3621.35304	0.11077
3620.38863	0.11081
3619.42422	0.11101
3618.45981	0.11136
3617.49540	0.11186
3616.53099	0.11247
3615.56659	0.11318
3614.60218	0.11393
3613.63777	0.11469
3612.67336	0.11544
3611.70895	0.11613
3610.74455	0.11673
3609.78014	0.11724
3608.81573	0.11762
3607.85132	0.11788
3606.88691	0.11801
3605.92250	0.11801
3604.95810	0.11790
3603.99369	0.11769
3603.02928	0.11742
3602.06487	0.11710
3601.10046	0.11677
3600.13605	0.11648
3599.17165	0.11626
3598.20724	0.11616
3597.24283	0.11620
3596.27842	0.11642
3595.31401	0.11684
3594.34960	0.11746
3593.38520	0.11829
3592.42079	0.11931
3591.45638	0.12049
3590.49197	0.12178
3589.52756	0.12314
3588.56316	0.12451
3587.59875	0.12582
3586.63434	0.12701
3585.66993	0.12804
3584.70552	0.12885
3583.74111	0.12943
3582.77671	0.12977
3581.81230	0.12987
3580.84789	0.12977
3579.88348	0.12952
3578.91907	0.12916
3577.95466	0.12877
3576.99026	0.12841
3576.02585	0.12814
3575.06144	0.12802
3574.09703	0.12807
3573.13262	0.12831
3572.16821	0.12876
3571.20381	0.12938
3570.23940	0.13014
3569.27499	0.13100
3568.31058	0.13191
3567.34617	0.13282
3566.38177	0.13367
3565.41736	0.13442
3564.45295	0.13506
3563.48854	0.13555
3562.52413	0.13590
3561.55972	0.13611
3560.59532	0.13620
3559.63091	0.13619
3558.66650	0.13612
3557.70209	0.13602
3556.73768	0.13590
3555.77327	0.13580
3554.80887	0.13574
3553.84446	0.13574
3552.88005	0.13580
3551.91564	0.13595
3550.95123	0.13617
3549.98682	0.13649
3549.02242	0.13689
3548.05801	0.13738
3547.09360	0.13796
3546.12919	0.13861
3545.16478	0.13935
3544.20038	0.14014
3543.23597	0.14099
3542.27156	0.14188
3541.30715	0.14278
3540.34274	0.14369
3539.37833	0.14459
3538.41393	0.14544
3537.44952	0.14623
3536.48511	0.14695
3535.52070	0.14757
3534.55629	0.14808
3533.59188	0.14848
3532.62748	0.14875
3531.66307	0.14889
3530.69866	0.14890
3529.73425	0.14880
3528.76984	0.14860
3527.80543	0.14831
3526.84103	0.14795
3525.87662	0.14756
3524.91221	0.14717
3523.94780	0.14679
3522.98339	0.14648
3522.01898	0.14626
3521.05458	0.14616
3520.09017	0.14621
3519.12576	0.14643
3518.16135	0.14683
3517.19694	0.14742
3516.23254	0.14818
3515.26813	0.14908
3514.30372	0.15010
3513.33931	0.15119
3512.37490	0.15229
3511.41049	0.15335
3510.44609	0.15433
3509.48168	0.15516
3508.51727	0.15581
3507.55286	0.15625
3506.58845	0.15648
3505.62404	0.15650
3504.65964	0.15632
3503.69523	0.15598
3502.73082	0.15553
3501.76641	0.15502
3500.80200	0.15450
3499.83759	0.15402
3498.87319	0.15364
3497.90878	0.15340
3496.94437	0.15333
3495.97996	0.15344
3495.01555	0.15375
3494.05115	0.15423
3493.08674	0.15488
3492.12233	0.15566
3491.15792	0.15656
3490.19351	0.15752
3489.22910	0.15853
3488.26470	0.15956
3487.30029	0.16060
3486.33588	0.16162
3485.37147	0.16262
3484.40706	0.16361
3483.44265	0.16456
3482.47825	0.16549
3481.51384	0.16637
3480.54943	0.16718
3479.58502	0.16790
3478.62061	0.16850
3477.65620	0.16895
3476.69180	0.16921
3475.72739	0.16925
3474.76298	0.16908
3473.79857	0.16869
3472.83416	0.16811
3471.86976	0.16738
3470.90535	0.16655
3469.94094	0.16571
3468.97653	0.16492
3468.01212	0.16425
3467.04771	0.16377
3466.08331	0.16351
3465.11890	0.16351
3464.15449	0.16376
3463.19008	0.16424
3462.22567	0.16491
3461.26126	0.16570
3460.29686	0.16657
3459.33245	0.16743
3458.36804	0.16824
3457.40363	0.16895
3456.43922	0.16953
3455.47481	0.16997
3454.51041	0.17027
3453.54600	0.17046
3452.58159	0.17055
3451.61718	0.17060
3450.65277	0.17062
3449.68837	0.17064
3448.72396	0.17069
3447.75955	0.17077
3446.79514	0.17089
3445.83073	0.17105
3444.86632	0.17124
3443.90192	0.17144
3442.93751	0.17165
3441.97310	0.17186
3441.00869	0.17207
3440.04428	0.17228
3439.07987	0.17250
3438.11547	0.17273
3437.15106	0.17298
3436.18665	0.17326
3435.22224	0.17356
3434.25783	0.17388
3433.29342	0.17421
3432.32902	0.17454
3431.36461	0.17485
3430.40020	0.17511
3429.43579	0.17532
3428.47138	0.17547
3427.50697	0.17555
3426.54257	0.17557
3425.57816	0.17555
3424.61375	0.17551
3423.64934	0.17547
3422.68493	0.17546
3421.72053	0.17550
3420.75612	0.17560
3419.79171	0.17577
3418.82730	0.17602
3417.86289	0.17635
3416.89848	0.17673
3415.93408	0.17716
3414.96967	0.17762
3414.00526	0.17810
3413.04085	0.17856
3412.07644	0.17900
3411.11203	0.17941
3410.14763	0.17975
3409.18322	0.18003
3408.21881	0.18022
3407.25440	0.18031
3406.28999	0.18028
3405.32558	0.18012
3404.36118	0.17984
3403.39677	0.17944
3402.43236	0.17893
3401.46795	0.17835
3400.50354	0.17774
3399.53914	0.17714
3398.57473	0.17660
3397.61032	0.17617
3396.64591	0.17590
3395.68150	0.17582
3394.71709	0.17593
3393.75269	0.17625
3392.78828	0.17674
3391.82387	0.17739
3390.85946	0.17814
3389.89505	0.17896
3388.93064	0.17980
3387.96624	0.18063
3387.00183	0.18143
3386.03742	0.18217
3385.07301	0.18285
3384.10860	0.18348
3383.14419	0.18406
3382.17979	0.18460
3381.21538	0.18509
3380.25097	0.18554
3379.28656	0.18593
3378.32215	0.18626
3377.35775	0.18651
3376.39334	0.18667
3375.42893	0.18673
3374.46452	0.18670
3373.50011	0.18657
3372.53570	0.18637
3371.57130	0.18611
3370.60689	0.18584
3369.64248	0.18558
3368.67807	0.18535
3367.71366	0.18520
3366.74925	0.18513
3365.78485	0.18516
3364.82044	0.18530
3363.85603	0.18556
3362.89162	0.18594
3361.92721	0.18643
3360.96280	0.18703
3359.99840	0.18773
3359.03399	0.18852
3358.06958	0.18939
3357.10517	0.19031
3356.14076	0.19127
3355.17636	0.19222
3354.21195	0.19314
3353.24754	0.19400
3352.28313	0.19476
3351.31872	0.19539
3350.35431	0.19588
3349.38991	0.19623
3348.42550	0.19644
3347.46109	0.19652
3346.49668	0.19650
3345.53227	0.19641
3344.56786	0.19626
3343.60346	0.19610
3342.63905	0.19594
3341.67464	0.19578
3340.71023	0.19564
3339.74582	0.19550
3338.78141	0.19535
3337.81701	0.19518
3336.85260	0.19498
3335.88819	0.19474
3334.92378	0.19447
3333.95937	0.19417
3332.99496	0.19388
3332.03056	0.19361
3331.06615	0.19339
3330.10174	0.19327
3329.13733	0.19325
3328.17292	0.19336
3327.20852	0.19360
3326.24411	0.19395
3325.27970	0.19440
3324.31529	0.19491
3323.35088	0.19545
3322.38647	0.19597
3321.42207	0.19646
3320.45766	0.19689
3319.49325	0.19724
3318.52884	0.19753
3317.56443	0.19776
3316.60002	0.19795
3315.63562	0.19811
3314.67121	0.19827
3313.70680	0.19842
3312.74239	0.19856
3311.77798	0.19869
3310.81357	0.19877
3309.84917	0.19880
3308.88476	0.19873
3307.92035	0.19855
3306.95594	0.19826
3305.99153	0.19784
3305.02713	0.19733
3304.06272	0.19674
3303.09831	0.19612
3302.13390	0.19551
3301.16949	0.19498
3300.20508	0.19456
3299.24068	0.19429
3298.27627	0.19420
3297.31186	0.19432
3296.34745	0.19462
3295.38304	0.19511
3294.41863	0.19576
3293.45423	0.19652
3292.48982	0.19736
3291.52541	0.19822
3290.56100	0.19907
3289.59659	0.19984
3288.63218	0.20050
3287.66778	0.20103
3286.70337	0.20139
3285.73896	0.20158
3284.77455	0.20161
3283.81014	0.20149
3282.84574	0.20123
3281.88133	0.20089
3280.91692	0.20048
3279.95251	0.20005
3278.98810	0.19964
3278.02369	0.19927
3277.05929	0.19897
3276.09488	0.19875
3275.13047	0.19864
3274.16606	0.19863
3273.20165	0.19872
3272.23724	0.19891
3271.27284	0.19920
3270.30843	0.19957
3269.34402	0.20000
3268.37961	0.20049
3267.41520	0.20101
3266.45079	0.20153
3265.48639	0.20204
3264.52198	0.20249
3263.55757	0.20287
3262.59316	0.20314
3261.62875	0.20330
3260.66435	0.20333
3259.69994	0.20323
3258.73553	0.20303
3257.77112	0.20274
3256.80671	0.20240
3255.84230	0.20205
3254.87790	0.20173
3253.91349	0.20147
3252.94908	0.20131
3251.98467	0.20127
3251.02026	0.20135
3250.05585	0.20157
3249.09145	0.20191
3248.12704	0.20236
3247.16263	0.20288
3246.19822	0.20345
3245.23381	0.20405
3244.26940	0.20465
3243.30500	0.20523
3242.34059	0.20576
3241.37618	0.20623
3240.41177	0.20663
3239.44736	0.20695
3238.48295	0.20719
3237.51855	0.20733
3236.55414	0.20739
3235.58973	0.20735
3234.62532	0.20723
3233.66091	0.20702
3232.69651	0.20675
3231.73210	0.20641
3230.76769	0.20604
3229.80328	0.20564
3228.83887	0.20524
3227.87446	0.20487
3226.91006	0.20455
3225.94565	0.20430
3224.98124	0.20414
3224.01683	0.20409
3223.05242	0.20413
3222.08801	0.20428
3221.12361	0.20452
3220.15920	0.20484
3219.19479	0.20519
3218.23038	0.20555
3217.26597	0.20589
3216.30156	0.20617
3215.33716	0.20637
3214.37275	0.20646
3213.40834	0.20644
3212.44393	0.20629
3211.47952	0.20604
3210.51512	0.20571
3209.55071	0.20531
3208.58630	0.20487
3207.62189	0.20444
3206.65748	0.20405
3205.69307	0.20371
3204.72867	0.20345
3203.76426	0.20329
3202.79985	0.20322
3201.83544	0.20326
3200.87103	0.20338
3199.90662	0.20357
3198.94222	0.20382
3197.97781	0.20411
3197.01340	0.20440
3196.04899	0.20468
3195.08458	0.20494
3194.12017	0.20515
3193.15577	0.20532
3192.19136	0.20544
3191.22695	0.20551
3190.26254	0.20556
3189.29813	0.20558
3188.33373	0.20561
3187.36932	0.20565
3186.40491	0.20572
3185.44050	0.20584
3184.47609	0.20601
3183.51168	0.20623
3182.54728	0.20649
3181.58287	0.20677
3180.61846	0.20706
3179.65405	0.20733
3178.68964	0.20755
3177.72523	0.20770
3176.76083	0.20776
3175.79642	0.20771
3174.83201	0.20754
3173.86760	0.20726
3172.90319	0.20688
3171.93878	0.20640
3170.97438	0.20586
3170.00997	0.20529
3169.04556	0.20473
3168.08115	0.20421
3167.11674	0.20377
3166.15234	0.20343
3165.18793	0.20324
3164.22352	0.20319
3163.25911	0.20330
3162.29470	0.20356
3161.33029	0.20396
3160.36589	0.20446
3159.40148	0.20503
3158.43707	0.20563
3157.47266	0.20622
3156.50825	0.20675
3155.54384	0.20719
3154.57944	0.20752
3153.61503	0.20773
3152.65062	0.20781
3151.68621	0.20779
3150.72180	0.20768
3149.75739	0.20754
3148.79299	0.20740
3147.82858	0.20731
3146.86417	0.20730
3145.89976	0.20741
3144.93535	0.20765
3143.97094	0.20802
3143.00654	0.20851
3142.04213	0.20910
3141.07772	0.20974
3140.11331	0.21040
3139.14890	0.21103
3138.18450	0.21158
3137.22009	0.21202
3136.25568	0.21231
3135.29127	0.21245
3134.32686	0.21243
3133.36245	0.21226
3132.39805	0.21195
3131.43364	0.21154
3130.46923	0.21105
3129.50482	0.21051
3128.54041	0.20995
3127.57600	0.20940
3126.61160	0.20887
3125.64719	0.20838
3124.68278	0.20792
3123.71837	0.20751
3122.75396	0.20715
3121.78955	0.20682
3120.82515	0.20652
3119.86074	0.20627
3118.89633	0.20606
3117.93192	0.20589
3116.96751	0.20577
3116.00311	0.20570
3115.03870	0.20567
3114.07429	0.20568
3113.10988	0.20572
3112.14547	0.20578
3111.18106	0.20585
3110.21666	0.20589
3109.25225	0.20591
3108.28784	0.20588
3107.32343	0.20580
3106.35902	0.20567
3105.39461	0.20550
3104.43021	0.20530
3103.46580	0.20509
3102.50139	0.20490
3101.53698	0.20474
3100.57257	0.20464
3099.60816	0.20461
3098.64376	0.20467
3097.67935	0.20481
3096.71494	0.20503
3095.75053	0.20532
3094.78612	0.20566
3093.82172	0.20601
3092.85731	0.20637
3091.89290	0.20670
3090.92849	0.20699
3089.96408	0.20721
3088.99967	0.20736
3088.03527	0.20744
3087.07086	0.20746
3086.10645	0.20742
3085.14204	0.20734
3084.17763	0.20725
3083.21322	0.20717
3082.24882	0.20712
3081.28441	0.20713
3080.32000	0.20720
3079.35559	0.20736
3078.39118	0.20759
3077.42677	0.20790
3076.46237	0.20826
3075.49796	0.20868
3074.53355	0.20911
3073.56914	0.20954
3072.60473	0.20995
3071.64033	0.21031
3070.67592	0.21061
3069.71151	0.21082
3068.74710	0.21094
3067.78269	0.21097
3066.81828	0.21090
3065.85388	0.21074
3064.88947	0.21049
3063.92506	0.21017
3062.96065	0.20977
3061.99624	0.20932
3061.03183	0.20883
3060.06743	0.20832
3059.10302	0.20782
3058.13861	0.20737
3057.17420	0.20698
3056.20979	0.20671
3055.24538	0.20656
3054.28098	0.20657
3053.31657	0.20675
3052.35216	0.20710
3051.38775	0.20759
3050.42334	0.20821
3049.45893	0.20889
3048.49453	0.20959
3047.53012	0.21024
3046.56571	0.21078
3045.60130	0.21115
3044.63689	0.21132
3043.67249	0.21128
3042.70808	0.21103
3041.74367	0.21061
3040.77926	0.21007
3039.81485	0.20948
3038.85044	0.20893
3037.88604	0.20847
3036.92163	0.20819
3035.95722	0.20813
3034.99281	0.20833
3034.02840	0.20877
3033.06399	0.20945
3032.09959	0.21031
3031.13518	0.21130
3030.17077	0.21232
3029.20636	0.21331
3028.24195	0.21418
3027.27754	0.21488
3026.31314	0.21536
3025.34873	0.21559
3024.38432	0.21558
3023.41991	0.21534
3022.45550	0.21491
3021.49110	0.21436
3020.52669	0.21373
3019.56228	0.21311
3018.59787	0.21256
3017.63346	0.21213
3016.66905	0.21187
3015.70465	0.21179
3014.74024	0.21190
3013.77583	0.21218
3012.81142	0.21258
3011.84701	0.21306
3010.88260	0.21355
3009.91820	0.21400
3008.95379	0.21437
3007.98938	0.21462
3007.02497	0.21475
3006.06056	0.21477
3005.09615	0.21471
3004.13175	0.21461
3003.16734	0.21452
3002.20293	0.21449
3001.23852	0.21455
3000.27411	0.21472
2999.30971	0.21499
2998.34530	0.21532
2997.38089	0.21567
2996.41648	0.21598
2995.45207	0.21619
2994.48766	0.21626
2993.52326	0.21619
2992.55885	0.21597
2991.59444	0.21564
2990.63003	0.21524
2989.66562	0.21485
2988.70121	0.21452
2987.73681	0.21432
2986.77240	0.21429
2985.80799	0.21445
2984.84358	0.21478
2983.87917	0.21527
2982.91476	0.21587
2981.95036	0.21654
2980.98595	0.21726
2980.02154	0.21800
2979.05713	0.21878
2978.09272	0.21963
2977.12832	0.22059
2976.16391	0.22169
2975.19950	0.22299
2974.23509	0.22450
2973.27068	0.22624
2972.30627	0.22820
2971.34187	0.23031
2970.37746	0.23252
2969.41305	0.23474
2968.44864	0.23689
2967.48423	0.23890
2966.51982	0.24070
2965.55542	0.24226
2964.59101	0.24357
2963.62660	0.24461
2962.66219	0.24540
2961.69778	0.24596
2960.73337	0.24632
2959.76897	0.24653
2958.80456	0.24660
2957.84015	0.24657
2956.87574	0.24646
2955.91133	0.24628
2954.94692	0.24605
2953.98252	0.24579
2953.01811	0.24554
2952.05370	0.24532
2951.08929	0.24515
2950.12488	0.24505
2949.16048	0.24501
2948.19607	0.24501
2947.23166	0.24502
2946.26725	0.24500
2945.30284	0.24492
2944.33843	0.24475
2943.37403	0.24448
2942.40962	0.24409
2941.44521	0.24358
2940.48080	0.24299
2939.51639	0.24235
2938.55198	0.24172
2937.58758	0.24116
2936.62317	0.24073
2935.65876	0.24047
2934.69435	0.24039
2933.72994	0.24048
2932.76553	0.24074
2931.80113	0.24113
2930.83672	0.24161
2929.87231	0.24216
2928.90790	0.24274
2927.94349	0.24332
2926.97909	0.24388
2926.01468	0.24442
2925.05027	0.24492
2924.08586	0.24539
2923.12145	0.24585
2922.15704	0.24631
2921.19264	0.24678
2920.22823	0.24726
2919.26382	0.24776
2918.29941	0.24828
2917.33500	0.24880
2916.37059	0.24933
2915.40619	0.24984
2914.44178	0.25032
2913.47737	0.25074
2912.51296	0.25108
2911.54855	0.25130
2910.58414	0.25138
2909.61974	0.25131
2908.65533	0.25107
2907.69092	0.25068
2906.72651	0.25016
2905.76210	0.24952
2904.79770	0.24881
2903.83329	0.24807
2902.86888	0.24734
2901.90447	0.24666
2900.94006	0.24604
2899.97565	0.24551
2899.01125	0.24506
2898.04684	0.24468
2897.08243	0.24435
2896.11802	0.24404
2895.15361	0.24374
2894.18920	0.24343
2893.22480	0.24313
2892.26039	0.24282
2891.29598	0.24252
2890.33157	0.24226
2889.36716	0.24205
2888.40275	0.24192
2887.43835	0.24188
2886.47394	0.24196
2885.50953	0.24213
2884.54512	0.24240
2883.58071	0.24274
2882.61631	0.24312
2881.65190	0.24352
2880.68749	0.24393
2879.72308	0.24432
2878.75867	0.24468
2877.79426	0.24500
2876.82986	0.24526
2875.86545	0.24546
2874.90104	0.24562
2873.93663	0.24573
2872.97222	0.24580
2872.00781	0.24585
2871.04341	0.24587
2870.07900	0.24588
2869.11459	0.24586
2868.15018	0.24584
2867.18577	0.24582
2866.22136	0.24583
2865.25696	0.24587
2864.29255	0.24595
2863.32814	0.24607
2862.36373	0.24622
2861.39932	0.24640
2860.43491	0.24659
2859.47051	0.24677
2858.50610	0.24695
2857.54169	0.24711
2856.57728	0.24725
2855.61287	0.24738
2854.64847	0.24749
2853.68406	0.24760
2852.71965	0.24772
2851.75524	0.24786
2850.79083	0.24805
2849.82642	0.24828
2848.86202	0.24854
2847.89761	0.24881
2846.93320	0.24908
2845.96879	0.24932
2845.00438	0.24951
2844.03997	0.24965
2843.07557	0.24974
2842.11116	0.24978
2841.14675	0.24978
2840.18234	0.24977
2839.21793	0.24977
2838.25352	0.24980
2837.28912	0.24989
2836.32471	0.25006
2835.36030	0.25032
2834.39589	0.25065
2833.43148	0.25104
2832.46708	0.25146
2831.50267	0.25187
2830.53826	0.25222
2829.57385	0.25246
2828.60944	0.25255
2827.64503	0.25246
2826.68063	0.25216
2825.71622	0.25163
2824.75181	0.25091
2823.78740	0.25003
2822.82299	0.24905
2821.85858	0.24807
2820.89418	0.24717
2819.92977	0.24643
2818.96536	0.24591
2818.00095	0.24566
2817.03654	0.24571
2816.07213	0.24603
2815.10773	0.24658
2814.14332	0.24729
2813.17891	0.24805
2812.21450	0.24877
2811.25009	0.24936
2810.28569	0.24974
2809.32128	0.24988
2808.35687	0.24976
2807.39246	0.24941
2806.42805	0.24889
2805.46364	0.24827
2804.49924	0.24762
2803.53483	0.24704
2802.57042	0.24658
2801.60601	0.24630
2800.64160	0.24621
2799.67719	0.24633
2798.71279	0.24661
2797.74838	0.24703
2796.78397	0.24751
2795.81956	0.24802
2794.85515	0.24850
2793.89074	0.24894
2792.92634	0.24930
2791.96193	0.24958
2790.99752	0.24980
2790.03311	0.24995
2789.06870	0.25006
2788.10430	0.25014
2787.13989	0.25020
2786.17548	0.25025
2785.21107	0.25028
2784.24666	0.25029
2783.28225	0.25027
2782.31785	0.25020
2781.35344	0.25007
2780.38903	0.24989
2779.42462	0.24965
2778.46021	0.24935
2777.49580	0.24902
2776.53140	0.24866
2775.56699	0.24830
2774.60258	0.24796
2773.63817	0.24764
2772.67376	0.24738
2771.70935	0.24717
2770.74495	0.24702
2769.78054	0.24693
2768.81613	0.24689
2767.85172	0.24689
2766.88731	0.24692
2765.92290	0.24697
2764.95850	0.24704
2763.99409	0.24712
2763.02968	0.24719
2762.06527	0.24726
2761.10086	0.24734
2760.13646	0.24744
2759.17205	0.24755
2758.20764	0.24770
2757.24323	0.24788
2756.27882	0.24810
2755.31441	0.24835
2754.35001	0.24863
2753.38560	0.24891
2752.42119	0.24920
2751.45678	0.24949
2750.49237	0.24976
2749.52796	0.25002
2748.56356	0.25025
2747.59915	0.25045
2746.63474	0.25062
2745.67033	0.25078
2744.70592	0.25092
2743.74151	0.25106
2742.77711	0.25119
2741.81270	0.25131
2740.84829	0.25142
2739.88388	0.25150
2738.91947	0.25153
2737.95507	0.25150
2736.99066	0.25140
2736.02625	0.25123
2735.06184	0.25098
2734.09743	0.25065
2733.13302	0.25027
2732.16862	0.24986
2731.20421	0.24944
2730.23980	0.24905
2729.27539	0.24874
2728.31098	0.24854
2727.34657	0.24847
2726.38217	0.24855
2725.41776	0.24877
2724.45335	0.24912
2723.48894	0.24956
2722.52453	0.25007
2721.56012	0.25061
2720.59572	0.25111
2719.63131	0.25154
2718.66690	0.25186
2717.70249	0.25204
2716.73808	0.25206
2715.77368	0.25192
2714.80927	0.25163
2713.84486	0.25122
2712.88045	0.25071
2711.91604	0.25012
2710.95163	0.24949
2709.98723	0.24885
2709.02282	0.24822
2708.05841	0.24764
2707.09400	0.24713
2706.12959	0.24671
2705.16518	0.24639
2704.20078	0.24617
2703.23637	0.24607
2702.27196	0.24608
2701.30755	0.24621
2700.34314	0.24645
2699.37873	0.24678
2698.41433	0.24719
2697.44992	0.24765
2696.48551	0.24814
2695.52110	0.24862
2694.55669	0.24910
2693.59229	0.24954
2692.62788	0.24993
2691.66347	0.25027
2690.69906	0.25054
2689.73465	0.25074
2688.77024	0.25085
2687.80584	0.25089
2686.84143	0.25084
2685.87702	0.25070
2684.91261	0.25047
2683.94820	0.25013
2682.98379	0.24968
2682.01939	0.24914
2681.05498	0.24852
2680.09057	0.24785
2679.12616	0.24717
2678.16175	0.24652
2677.19734	0.24595
2676.23294	0.24549
2675.26853	0.24516
2674.30412	0.24500
2673.33971	0.24500
2672.37530	0.24514
2671.41089	0.24539
2670.44649	0.24571
2669.48208	0.24606
2668.51767	0.24636
2667.55326	0.24659
2666.58885	0.24672
2665.62445	0.24674
2664.66004	0.24666
2663.69563	0.24650
2662.73122	0.24628
2661.76681	0.24604
2660.80240	0.24582
2659.83800	0.24564
2658.87359	0.24553
2657.90918	0.24551
2656.94477	0.24557
2655.98036	0.24571
2655.01595	0.24592
2654.05155	0.24615
2653.08714	0.24640
2652.12273	0.24665
2651.15832	0.24686
2650.19391	0.24704
2649.22950	0.24717
2648.26510	0.24724
2647.30069	0.24722
2646.33628	0.24709
2645.37187	0.24683
2644.40746	0.24643
2643.44306	0.24587
2642.47865	0.24517
2641.51424	0.24434
2640.54983	0.24341
2639.58542	0.24242
2638.62101	0.24143
2637.65661	0.24051
2636.69220	0.23972
2635.72779	0.23913
2634.76338	0.23877
2633.79897	0.23867
2632.83456	0.23883
2631.87016	0.23920
2630.90575	0.23974
2629.94134	0.24038
2628.97693	0.24105
2628.01252	0.24166
2627.04811	0.24215
2626.08371	0.24249
2625.11930	0.24264
2624.15489	0.24261
2623.19048	0.24243
2622.22607	0.24212
2621.26167	0.24174
2620.29726	0.24132
2619.33285	0.24091
2618.36844	0.24054
2617.40403	0.24025
2616.43962	0.24005
2615.47522	0.23993
2614.51081	0.23989
2613.54640	0.23987
2612.58199	0.23986
2611.61758	0.23981
2610.65317	0.23970
2609.68877	0.23951
2608.72436	0.23924
2607.75995	0.23890
2606.79554	0.23850
2605.83113	0.23809
2604.86672	0.23770
2603.90232	0.23739
2602.93791	0.23720
2601.97350	0.23717
2601.00909	0.23731
2600.04468	0.23762
2599.08028	0.23805
2598.11587	0.23854
2597.15146	0.23901
2596.18705	0.23941
2595.22264	0.23967
2594.25823	0.23975
2593.29383	0.23963
2592.32942	0.23931
2591.36501	0.23883
2590.40060	0.23822
2589.43619	0.23754
2588.47178	0.23684
2587.50738	0.23619
2586.54297	0.23563
2585.57856	0.23518
2584.61415	0.23484
2583.64974	0.23460
2582.68533	0.23446
2581.72093	0.23437
2580.75652	0.23434
2579.79211	0.23433
2578.82770	0.23433
2577.86329	0.23433
2576.89888	0.23430
2575.93448	0.23424
2574.97007	0.23413
2574.00566	0.23396
2573.04125	0.23375
2572.07684	0.23347
2571.11244	0.23315
2570.14803	0.23276
2569.18362	0.23230
2568.21921	0.23178
2567.25480	0.23117
2566.29039	0.23050
2565.32599	0.22974
2564.36158	0.22890
2563.39717	0.22799
2562.43276	0.22702
2561.46835	0.22604
2560.50394	0.22509
2559.53954	0.22425
2558.57513	0.22358
2557.61072	0.22317
2556.64631	0.22305
2555.68190	0.22325
2554.71749	0.22377
2553.75309	0.22457
2552.78868	0.22560
2551.82427	0.22680
2550.85986	0.22806
2549.89545	0.22931
2548.93105	0.23048
2547.96664	0.23150
2547.00223	0.23235
2546.03782	0.23299
2545.07341	0.23345
2544.10900	0.23374
2543.14460	0.23389
2542.18019	0.23391
2541.21578	0.23382
2540.25137	0.23363
2539.28696	0.23333
2538.32255	0.23294
2537.35815	0.23247
2536.39374	0.23191
2535.42933	0.23131
2534.46492	0.23066
2533.50051	0.22998
2532.53610	0.22929
2531.57170	0.22859
2530.60729	0.22788
2529.64288	0.22717
2528.67847	0.22646
2527.71406	0.22574
2526.74966	0.22501
2525.78525	0.22429
2524.82084	0.22360
2523.85643	0.22298
2522.89202	0.22247
2521.92761	0.22212
2520.96321	0.22198
2519.99880	0.22206
2519.03439	0.22236
2518.06998	0.22287
2517.10557	0.22354
2516.14116	0.22431
2515.17676	0.22512
2514.21235	0.22587
2513.24794	0.22650
2512.28353	0.22693
2511.31912	0.22713
2510.35471	0.22708
2509.39031	0.22678
2508.42590	0.22628
2507.46149	0.22563
2506.49708	0.22490
2505.53267	0.22415
2504.56827	0.22344
2503.60386	0.22285
2502.63945	0.22241
2501.67504	0.22217
2500.71063	0.22215
2499.74622	0.22235
2498.78182	0.22275
2497.81741	0.22332
2496.85300	0.22403
2495.88859	0.22482
2494.92418	0.22566
2493.95977	0.22649
2492.99537	0.22726
2492.03096	0.22794
2491.06655	0.22848
2490.10214	0.22885
2489.13773	0.22906
2488.17332	0.22910
2487.20892	0.22900
2486.24451	0.22880
2485.28010	0.22855
2484.31569	0.22828
2483.35128	0.22803
2482.38687	0.22785
2481.42247	0.22777
2480.45806	0.22779
2479.49365	0.22792
2478.52924	0.22814
2477.56483	0.22843
2476.60043	0.22874
2475.63602	0.22902
2474.67161	0.22924
2473.70720	0.22937
2472.74279	0.22938
2471.77838	0.22928
2470.81398	0.22908
2469.84957	0.22877
2468.88516	0.22841
2467.92075	0.22802
2466.95634	0.22764
2465.99193	0.22732
2465.02753	0.22709
2464.06312	0.22698
2463.09871	0.22700
2462.13430	0.22717
2461.16989	0.22747
2460.20548	0.22792
2459.24108	0.22850
2458.27667	0.22919
2457.31226	0.22999
2456.34785	0.23088
2455.38344	0.23184
2454.41904	0.23285
2453.45463	0.23389
2452.49022	0.23492
2451.52581	0.23592
2450.56140	0.23684
2449.59699	0.23762
2448.63259	0.23823
2447.66818	0.23863
2446.70377	0.23879
2445.73936	0.23872
2444.77495	0.23841
2443.81054	0.23790
2442.84614	0.23724
2441.88173	0.23647
2440.91732	0.23566
2439.95291	0.23490
2438.98850	0.23423
2438.02409	0.23371
2437.05969	0.23337
2436.09528	0.23320
2435.13087	0.23316
2434.16646	0.23323
2433.20205	0.23334
2432.23765	0.23345
2431.27324	0.23351
2430.30883	0.23350
2429.34442	0.23340
2428.38001	0.23324
2427.41560	0.23302
2426.45120	0.23280
2425.48679	0.23262
2424.52238	0.23254
2423.55797	0.23259
2422.59356	0.23280
2421.62915	0.23317
2420.66475	0.23368
2419.70034	0.23430
2418.73593	0.23497
2417.77152	0.23564
2416.80711	0.23624
2415.84270	0.23674
2414.87830	0.23711
2413.91389	0.23733
2412.94948	0.23742
2411.98507	0.23739
2411.02066	0.23729
2410.05626	0.23714
2409.09185	0.23698
2408.12744	0.23686
2407.16303	0.23680
2406.19862	0.23682
2405.23421	0.23691
2404.26981	0.23708
2403.30540	0.23727
2402.34099	0.23747
2401.37658	0.23764
2400.41217	0.23775
2399.44776	0.23778
2398.48336	0.23772
2397.51895	0.23757
2396.55454	0.23733
2395.59013	0.23701
2394.62572	0.23664
2393.66131	0.23624
2392.69691	0.23585
2391.73250	0.23550
2390.76809	0.23524
2389.80368	0.23508
2388.83927	0.23504
2387.87486	0.23514
2386.91046	0.23536
2385.94605	0.23571
2384.98164	0.23616
2384.01723	0.23667
2383.05282	0.23721
2382.08842	0.23771
2381.12401	0.23813
2380.15960	0.23841
2379.19519	0.23850
2378.23078	0.23839
2377.26637	0.23807
2376.30197	0.23756
2375.33756	0.23691
2374.37315	0.23619
2373.40874	0.23550
2372.44433	0.23495
2371.47992	0.23462
2370.51552	0.23462
2369.55111	0.23500
2368.58670	0.23580
2367.62229	0.23699
2366.65788	0.23851
2365.69347	0.24028
2364.72907	0.24217
2363.76466	0.24403
2362.80025	0.24572
2361.83584	0.24710
2360.87143	0.24809
2359.90703	0.24860
2358.94262	0.24861
2357.97821	0.24814
2357.01380	0.24726
2356.04939	0.24606
2355.08498	0.24467
2354.12058	0.24324
2353.15617	0.24192
2352.19176	0.24084
2351.22735	0.24014
2350.26294	0.23989
2349.29853	0.24015
2348.33413	0.24093
2347.36972	0.24218
2346.40531	0.24384
2345.44090	0.24577
2344.47649	0.24782
2343.51208	0.24984
2342.54768	0.25166
2341.58327	0.25312
2340.61886	0.25411
2339.65445	0.25455
2338.69004	0.25441
2337.72564	0.25373
2336.76123	0.25257
2335.79682	0.25105
2334.83241	0.24933
2333.86800	0.24756
2332.90359	0.24590
2331.93919	0.24452
2330.97478	0.24352
2330.01037	0.24300
2329.04596	0.24299
2328.08155	0.24351
2327.11714	0.24452
2326.15274	0.24593
2325.18833	0.24765
2324.22392	0.24955
2323.25951	0.25148
2322.29510	0.25332
2321.33069	0.25492
2320.36629	0.25618
2319.40188	0.25702
2318.43747	0.25738
2317.47306	0.25726
2316.50865	0.25669
2315.54425	0.25577
2314.57984	0.25459
2313.61543	0.25331
2312.65102	0.25205
2311.68661	0.25097
2310.72220	0.25019
2309.75780	0.24978
2308.79339	0.24981
2307.82898	0.25025
2306.86457	0.25106
2305.90016	0.25213
2304.93575	0.25334
2303.97135	0.25454
2303.00694	0.25559
2302.04253	0.25638
2301.07812	0.25680
2300.11371	0.25681
2299.14930	0.25639
2298.18490	0.25560
2297.22049	0.25449
2296.25608	0.25318
2295.29167	0.25177
2294.32726	0.25039
2293.36285	0.24912
2292.39845	0.24804
2291.43404	0.24720
2290.46963	0.24663
2289.50522	0.24632
2288.54081	0.24625
2287.57641	0.24637
2286.61200	0.24665
2285.64759	0.24706
2284.68318	0.24756
2283.71877	0.24815
2282.75436	0.24880
2281.78996	0.24953
2280.82555	0.25033
2279.86114	0.25122
2278.89673	0.25219
2277.93232	0.25323
2276.96791	0.25433
2276.00351	0.25546
2275.03910	0.25659
2274.07469	0.25769
2273.11028	0.25873
2272.14587	0.25968
2271.18146	0.26052
2270.21706	0.26124
2269.25265	0.26183
2268.28824	0.26226
2267.32383	0.26251
2266.35942	0.26256
2265.39502	0.26237
2264.43061	0.26189
2263.46620	0.26109
2262.50179	0.25992
2261.53738	0.25838
2260.57297	0.25646
2259.60857	0.25421
2258.64416	0.25169
2257.67975	0.24900
2256.71534	0.24627
2255.75093	0.24367
2254.78652	0.24138
2253.82212	0.23955
2252.85771	0.23831
2251.89330	0.23774
2250.92889	0.23787
2249.96448	0.23864
2249.00007	0.23995
2248.03567	0.24166
2247.07126	0.24358
2246.10685	0.24551
2245.14244	0.24724
2244.17803	0.24859
2243.21363	0.24941
2242.24922	0.24963
2241.28481	0.24925
2240.32040	0.24835
2239.35599	0.24708
2238.39158	0.24561
2237.42718	0.24415
2236.46277	0.24286
2235.49836	0.24187
2234.53395	0.24131
2233.56954	0.24121
2232.60513	0.24156
2231.64073	0.24229
2230.67632	0.24327
2229.71191	0.24432
2228.74750	0.24528
2227.78309	0.24601
2226.81868	0.24642
2225.85428	0.24650
2224.88987	0.24629
2223.92546	0.24590
2222.96105	0.24545
2221.99664	0.24507
2221.03224	0.24489
2220.06783	0.24501
2219.10342	0.24547
2218.13901	0.24625
2217.17460	0.24728
2216.21019	0.24844
2215.24579	0.24960
2214.28138	0.25067
2213.31697	0.25161
2212.35256	0.25242
2211.38815	0.25319
2210.42374	0.25403
2209.45934	0.25508
2208.49493	0.25646
2207.53052	0.25826
2206.56611	0.26051
2205.60170	0.26311
2204.63729	0.26589
2203.67289	0.26858
2202.70848	0.27086
2201.74407	0.27241
2200.77966	0.27296
2199.81525	0.27233
2198.85084	0.27047
2197.88644	0.26741
2196.92203	0.26334
2195.95762	0.25850
2194.99321	0.25322
2194.02880	0.24783
2193.06440	0.24269
2192.09999	0.23809
2191.13558	0.23423
2190.17117	0.23124
2189.20676	0.22914
2188.24235	0.22791
2187.27795	0.22745
2186.31354	0.22762
2185.34913	0.22829
2184.38472	0.22927
2183.42031	0.23040
2182.45590	0.23150
2181.49150	0.23242
2180.52709	0.23303
2179.56268	0.23326
2178.59827	0.23309
2177.63386	0.23256
2176.66945	0.23176
2175.70505	0.23083
2174.74064	0.22994
2173.77623	0.22927
2172.81182	0.22900
2171.84741	0.22929
2170.88301	0.23021
2169.91860	0.23177
2168.95419	0.23387
2167.98978	0.23633
2167.02537	0.23889
2166.06096	0.24129
2165.09656	0.24327
2164.13215	0.24459
2163.16774	0.24512
2162.20333	0.24477
2161.23892	0.24359
2160.27451	0.24167
2159.31011	0.23920
2158.34570	0.23643
2157.38129	0.23360
2156.41688	0.23094
2155.45247	0.22863
2154.48806	0.22680
2153.52366	0.22549
2152.55925	0.22469
2151.59484	0.22436
2150.63043	0.22441
2149.66602	0.22478
2148.70162	0.22536
2147.73721	0.22610
2146.77280	0.22693
2145.80839	0.22784
2144.84398	0.22882
2143.87957	0.22990
2142.91517	0.23110
2141.95076	0.23245
2140.98635	0.23394
2140.02194	0.23555
2139.05753	0.23723
2138.09312	0.23893
2137.12872	0.24060
2136.16431	0.24216
2135.19990	0.24355
2134.23549	0.24466
2133.27108	0.24542
2132.30667	0.24575
2131.34227	0.24561
2130.37786	0.24497
2129.41345	0.24385
2128.44904	0.24229
2127.48463	0.24035
2126.52023	0.23812
2125.55582	0.23571
2124.59141	0.23323
2123.62700	0.23079
2122.66259	0.22853
2121.69818	0.22654
2120.73378	0.22490
2119.76937	0.22368
2118.80496	0.22288
2117.84055	0.22253
2116.87614	0.22260
2115.91173	0.22307
2114.94733	0.22390
2113.98292	0.22504
2113.01851	0.22644
2112.05410	0.22805
2111.08969	0.22978
2110.12528	0.23155
2109.16088	0.23328
2108.19647	0.23485
2107.23206	0.23618
2106.26765	0.23716
2105.30324	0.23774
2104.33883	0.23789
2103.37443	0.23759
2102.41002	0.23690
2101.44561	0.23589
2100.48120	0.23467
2099.51679	0.23335
2098.55239	0.23208
2097.58798	0.23098
2096.62357	0.23015
2095.65916	0.22965
2094.69475	0.22950
2093.73034	0.22966
2092.76594	0.23006
2091.80153	0.23061
2090.83712	0.23120
2089.87271	0.23172
2088.90830	0.23208
2087.94389	0.23221
2086.97949	0.23205
2086.01508	0.23159
2085.05067	0.23084
2084.08626	0.22982
2083.12185	0.22857
2082.15744	0.22715
2081.19304	0.22560
2080.22863	0.22398
2079.26422	0.22233
2078.29981	0.22069
2077.33540	0.21911
2076.37100	0.21764
2075.40659	0.21633
2074.44218	0.21525
2073.47777	0.21447
2072.51336	0.21405
2071.54895	0.21403
2070.58455	0.21445
[truncated: 1,525 more rows]
