# Supplementary material for: Facile fabrication of a novel self-healing and flame-retardant hydrogel/MXene coating for wood
Source: Sci Rep. 2023 Feb 1;13:1826. doi: 10.1038/s41598-023-28228-5 (PMC9892570; doi:10.1038/s41598-023-28228-5)
Supplement: Supplementary file 2 — Supplementary Information 2. [file 41598_2023_28228_MOESM2_ESM.zip › FTIR/test.3147.dpt]

3998.43667	0.00771
3997.47226	0.00771
3996.50785	0.00771
3995.54344	0.00771
3994.57903	0.00771
3993.61463	0.00771
3992.65022	0.00771
3991.68581	0.00771
3990.72140	0.00771
3989.75699	0.00752
3988.79259	0.00726
3987.82818	0.00694
3986.86377	0.00656
3985.89936	0.00614
3984.93495	0.00571
3983.97054	0.00529
3983.00614	0.00492
3982.04173	0.00464
3981.07732	0.00446
3980.11291	0.00438
3979.14850	0.00441
3978.18409	0.00454
3977.21969	0.00475
3976.25528	0.00502
3975.29087	0.00530
3974.32646	0.00556
3973.36205	0.00578
3972.39764	0.00593
3971.43324	0.00599
3970.46883	0.00597
3969.50442	0.00587
3968.54001	0.00571
3967.57560	0.00552
3966.61120	0.00532
3965.64679	0.00514
3964.68238	0.00501
3963.71797	0.00495
3962.75356	0.00496
3961.78915	0.00505
3960.82475	0.00520
3959.86034	0.00540
3958.89593	0.00563
3957.93152	0.00587
3956.96711	0.00608
3956.00270	0.00627
3955.03830	0.00641
3954.07389	0.00651
3953.10948	0.00657
3952.14507	0.00660
3951.18066	0.00661
3950.21625	0.00663
3949.25185	0.00665
3948.28744	0.00669
3947.32303	0.00674
3946.35862	0.00680
3945.39421	0.00685
3944.42981	0.00688
3943.46540	0.00688
3942.50099	0.00684
3941.53658	0.00674
3940.57217	0.00659
3939.60776	0.00640
3938.64336	0.00620
3937.67895	0.00601
3936.71454	0.00585
3935.75013	0.00576
3934.78572	0.00577
3933.82131	0.00588
3932.85691	0.00612
3931.89250	0.00646
3930.92809	0.00690
3929.96368	0.00740
3928.99927	0.00793
3928.03486	0.00845
3927.07046	0.00890
3926.10605	0.00926
3925.14164	0.00948
3924.17723	0.00956
3923.21282	0.00947
3922.24842	0.00923
3921.28401	0.00885
3920.31960	0.00838
3919.35519	0.00783
3918.39078	0.00727
3917.42637	0.00674
3916.46197	0.00627
3915.49756	0.00591
3914.53315	0.00569
3913.56874	0.00562
3912.60433	0.00571
3911.63992	0.00594
3910.67552	0.00631
3909.71111	0.00677
3908.74670	0.00731
3907.78229	0.00788
3906.81788	0.00845
3905.85347	0.00898
3904.88907	0.00945
3903.92466	0.00983
3902.96025	0.01012
3901.99584	0.01031
3901.03143	0.01040
3900.06702	0.01041
3899.10262	0.01036
3898.13821	0.01026
3897.17380	0.01013
3896.20939	0.00998
3895.24498	0.00984
3894.28058	0.00970
3893.31617	0.00958
3892.35176	0.00947
3891.38735	0.00938
3890.42294	0.00930
3889.45853	0.00922
3888.49413	0.00913
3887.52972	0.00904
3886.56531	0.00894
3885.60090	0.00882
3884.63649	0.00869
3883.67208	0.00855
3882.70768	0.00841
3881.74327	0.00827
3880.77886	0.00815
3879.81445	0.00805
3878.85004	0.00798
3877.88563	0.00797
3876.92123	0.00801
3875.95682	0.00811
3874.99241	0.00828
3874.02800	0.00851
3873.06359	0.00880
3872.09919	0.00913
3871.13478	0.00951
3870.17037	0.00991
3869.20596	0.01033
3868.24155	0.01075
3867.27714	0.01116
3866.31274	0.01157
3865.34833	0.01196
3864.38392	0.01232
3863.41951	0.01266
3862.45510	0.01296
3861.49069	0.01321
3860.52629	0.01340
3859.56188	0.01352
3858.59747	0.01355
3857.63306	0.01348
3856.66865	0.01329
3855.70424	0.01298
3854.73984	0.01254
3853.77543	0.01199
3852.81102	0.01132
3851.84661	0.01056
3850.88220	0.00974
3849.91780	0.00889
3848.95339	0.00805
3847.98898	0.00724
3847.02457	0.00650
3846.06016	0.00587
3845.09575	0.00537
3844.13135	0.00503
3843.16694	0.00487
3842.20253	0.00488
3841.23812	0.00508
3840.27371	0.00544
3839.30930	0.00596
3838.34490	0.00660
3837.38049	0.00731
3836.41608	0.00806
3835.45167	0.00878
3834.48726	0.00943
3833.52285	0.00996
3832.55845	0.01035
3831.59404	0.01057
3830.62963	0.01063
3829.66522	0.01053
3828.70081	0.01033
3827.73641	0.01006
3826.77200	0.00977
3825.80759	0.00951
3824.84318	0.00933
3823.87877	0.00925
3822.91436	0.00929
3821.94996	0.00946
3820.98555	0.00972
3820.02114	0.01005
3819.05673	0.01041
3818.09232	0.01077
3817.12791	0.01109
3816.16351	0.01134
3815.19910	0.01151
3814.23469	0.01158
3813.27028	0.01156
3812.30587	0.01146
3811.34146	0.01130
3810.37706	0.01110
3809.41265	0.01088
3808.44824	0.01065
3807.48383	0.01044
3806.51942	0.01025
3805.55501	0.01009
3804.59061	0.00995
3803.62620	0.00984
3802.66179	0.00974
3801.69738	0.00967
3800.73297	0.00961
3799.76857	0.00956
3798.80416	0.00950
3797.83975	0.00945
3796.87534	0.00938
3795.91093	0.00930
3794.94652	0.00920
3793.98212	0.00910
3793.01771	0.00897
3792.05330	0.00884
3791.08889	0.00870
3790.12448	0.00856
3789.16007	0.00843
3788.19567	0.00830
3787.23126	0.00818
3786.26685	0.00807
3785.30244	0.00797
3784.33803	0.00787
3783.37362	0.00776
3782.40922	0.00764
3781.44481	0.00751
3780.48040	0.00735
3779.51599	0.00716
3778.55158	0.00697
3777.58718	0.00676
3776.62277	0.00656
3775.65836	0.00638
3774.69395	0.00623
3773.72954	0.00615
3772.76513	0.00613
3771.80073	0.00620
3770.83632	0.00636
3769.87191	0.00660
3768.90750	0.00691
3767.94309	0.00728
3766.97868	0.00768
3766.01428	0.00809
3765.04987	0.00849
3764.08546	0.00884
3763.12105	0.00914
3762.15664	0.00937
3761.19223	0.00955
3760.22783	0.00967
3759.26342	0.00977
3758.29901	0.00987
3757.33460	0.00999
3756.37019	0.01014
3755.40579	0.01036
3754.44138	0.01063
3753.47697	0.01097
3752.51256	0.01136
3751.54815	0.01177
3750.58374	0.01221
3749.61934	0.01264
3748.65493	0.01307
3747.69052	0.01349
3746.72611	0.01389
3745.76170	0.01431
3744.79729	0.01474
3743.83289	0.01519
3742.86848	0.01569
3741.90407	0.01622
3740.93966	0.01676
3739.97525	0.01729
3739.01084	0.01777
3738.04644	0.01813
3737.08203	0.01835
3736.11762	0.01835
3735.15321	0.01811
3734.18880	0.01761
3733.22440	0.01684
3732.25999	0.01582
3731.29558	0.01459
3730.33117	0.01320
3729.36676	0.01172
3728.40235	0.01023
3727.43795	0.00881
3726.47354	0.00752
3725.50913	0.00644
3724.54472	0.00561
3723.58031	0.00506
3722.61590	0.00481
3721.65150	0.00485
3720.68709	0.00517
3719.72268	0.00572
3718.75827	0.00646
3717.79386	0.00732
3716.82945	0.00824
3715.86505	0.00915
3714.90064	0.01001
3713.93623	0.01076
3712.97182	0.01136
3712.00741	0.01180
3711.04300	0.01207
3710.07860	0.01218
3709.11419	0.01215
3708.14978	0.01200
3707.18537	0.01178
3706.22096	0.01152
3705.25656	0.01123
3704.29215	0.01095
3703.32774	0.01068
3702.36333	0.01045
3701.39892	0.01025
3700.43451	0.01008
3699.47011	0.00995
3698.50570	0.00986
3697.54129	0.00981
3696.57688	0.00981
3695.61247	0.00986
3694.64806	0.00997
3693.68366	0.01015
3692.71925	0.01041
3691.75484	0.01075
3690.79043	0.01117
3689.82602	0.01168
3688.86161	0.01225
3687.89721	0.01288
3686.93280	0.01356
3685.96839	0.01427
3685.00398	0.01499
3684.03957	0.01570
3683.07517	0.01638
3682.11076	0.01702
3681.14635	0.01760
3680.18194	0.01810
3679.21753	0.01851
3678.25312	0.01881
3677.28872	0.01900
3676.32431	0.01906
3675.35990	0.01900
3674.39549	0.01881
3673.43108	0.01849
3672.46667	0.01806
3671.50227	0.01752
3670.53786	0.01690
3669.57345	0.01621
3668.60904	0.01549
3667.64463	0.01477
3666.68022	0.01407
3665.71582	0.01345
3664.75141	0.01293
3663.78700	0.01257
3662.82259	0.01239
3661.85818	0.01243
3660.89378	0.01272
3659.92937	0.01328
3658.96496	0.01411
3658.00055	0.01519
3657.03614	0.01651
3656.07173	0.01800
3655.10733	0.01961
3654.14292	0.02127
3653.17851	0.02289
3652.21410	0.02439
3651.24969	0.02569
3650.28528	0.02674
3649.32088	0.02748
3648.35647	0.02792
3647.39206	0.02804
3646.42765	0.02790
3645.46324	0.02754
3644.49883	0.02705
3643.53443	0.02652
3642.57002	0.02602
3641.60561	0.02563
3640.64120	0.02543
3639.67679	0.02544
3638.71239	0.02568
3637.74798	0.02614
3636.78357	0.02678
3635.81916	0.02756
3634.85475	0.02839
3633.89034	0.02923
3632.92594	0.02999
3631.96153	0.03062
3630.99712	0.03110
3630.03271	0.03141
3629.06830	0.03155
3628.10389	0.03155
3627.13949	0.03146
3626.17508	0.03133
3625.21067	0.03121
3624.24626	0.03115
3623.28185	0.03118
3622.31744	0.03135
3621.35304	0.03164
3620.38863	0.03205
3619.42422	0.03257
3618.45981	0.03317
3617.49540	0.03380
3616.53099	0.03444
3615.56659	0.03505
3614.60218	0.03562
3613.63777	0.03613
3612.67336	0.03658
3611.70895	0.03697
3610.74455	0.03731
3609.78014	0.03760
3608.81573	0.03785
3607.85132	0.03806
3606.88691	0.03823
3605.92250	0.03835
3604.95810	0.03842
3603.99369	0.03840
3603.02928	0.03830
3602.06487	0.03810
3601.10046	0.03779
3600.13605	0.03739
3599.17165	0.03692
3598.20724	0.03640
3597.24283	0.03588
3596.27842	0.03540
3595.31401	0.03502
3594.34960	0.03479
3593.38520	0.03474
3592.42079	0.03493
3591.45638	0.03536
3590.49197	0.03603
3589.52756	0.03694
3588.56316	0.03805
3587.59875	0.03932
3586.63434	0.04068
3585.66993	0.04210
3584.70552	0.04352
3583.74111	0.04490
3582.77671	0.04621
3581.81230	0.04744
3580.84789	0.04859
3579.88348	0.04967
3578.91907	0.05070
3577.95466	0.05171
3576.99026	0.05272
3576.02585	0.05373
3575.06144	0.05475
3574.09703	0.05577
3573.13262	0.05677
3572.16821	0.05771
3571.20381	0.05856
3570.23940	0.05929
3569.27499	0.05985
3568.31058	0.06024
3567.34617	0.06045
3566.38177	0.06048
3565.41736	0.06037
3564.45295	0.06014
3563.48854	0.05985
3562.52413	0.05955
3561.55972	0.05929
3560.59532	0.05911
3559.63091	0.05904
3558.66650	0.05911
3557.70209	0.05932
3556.73768	0.05966
3555.77327	0.06011
3554.80887	0.06065
3553.84446	0.06124
3552.88005	0.06185
3551.91564	0.06245
3550.95123	0.06303
3549.98682	0.06358
3549.02242	0.06410
3548.05801	0.06459
3547.09360	0.06507
3546.12919	0.06556
3545.16478	0.06606
3544.20038	0.06659
3543.23597	0.06715
3542.27156	0.06774
3541.30715	0.06835
3540.34274	0.06897
3539.37833	0.06958
3538.41393	0.07018
3537.44952	0.07074
3536.48511	0.07125
3535.52070	0.07172
3534.55629	0.07214
3533.59188	0.07250
3532.62748	0.07282
3531.66307	0.07309
3530.69866	0.07332
3529.73425	0.07350
3528.76984	0.07364
3527.80543	0.07374
3526.84103	0.07380
3525.87662	0.07385
3524.91221	0.07388
3523.94780	0.07393
3522.98339	0.07401
3522.01898	0.07414
3521.05458	0.07435
3520.09017	0.07465
3519.12576	0.07506
3518.16135	0.07557
3517.19694	0.07618
3516.23254	0.07687
3515.26813	0.07761
3514.30372	0.07838
3513.33931	0.07914
3512.37490	0.07988
3511.41049	0.08055
3510.44609	0.08115
3509.48168	0.08166
3508.51727	0.08206
3507.55286	0.08235
3506.58845	0.08254
3505.62404	0.08263
3504.65964	0.08264
3503.69523	0.08258
3502.73082	0.08247
3501.76641	0.08234
3500.80200	0.08221
3499.83759	0.08213
3498.87319	0.08212
3497.90878	0.08221
3496.94437	0.08243
3495.97996	0.08281
3495.01555	0.08334
3494.05115	0.08404
3493.08674	0.08488
3492.12233	0.08585
3491.15792	0.08691
3490.19351	0.08801
3489.22910	0.08912
3488.26470	0.09018
3487.30029	0.09115
3486.33588	0.09200
3485.37147	0.09270
3484.40706	0.09323
3483.44265	0.09359
3482.47825	0.09377
3481.51384	0.09379
3480.54943	0.09366
3479.58502	0.09341
3478.62061	0.09306
3477.65620	0.09263
3476.69180	0.09215
3475.72739	0.09164
3474.76298	0.09113
3473.79857	0.09066
3472.83416	0.09025
3471.86976	0.08992
3470.90535	0.08972
3469.94094	0.08965
3468.97653	0.08974
3468.01212	0.09000
3467.04771	0.09042
3466.08331	0.09099
3465.11890	0.09167
3464.15449	0.09245
3463.19008	0.09326
3462.22567	0.09408
3461.26126	0.09486
3460.29686	0.09555
3459.33245	0.09614
3458.36804	0.09662
3457.40363	0.09697
3456.43922	0.09721
3455.47481	0.09736
3454.51041	0.09743
3453.54600	0.09746
3452.58159	0.09747
3451.61718	0.09746
3450.65277	0.09746
3449.68837	0.09747
3448.72396	0.09748
3447.75955	0.09749
3446.79514	0.09750
3445.83073	0.09751
3444.86632	0.09752
3443.90192	0.09755
3442.93751	0.09760
3441.97310	0.09769
3441.00869	0.09785
3440.04428	0.09809
3439.07987	0.09842
3438.11547	0.09884
3437.15106	0.09935
3436.18665	0.09994
3435.22224	0.10058
3434.25783	0.10124
3433.29342	0.10190
3432.32902	0.10254
3431.36461	0.10313
3430.40020	0.10366
3429.43579	0.10411
3428.47138	0.10450
3427.50697	0.10482
3426.54257	0.10510
3425.57816	0.10533
3424.61375	0.10554
3423.64934	0.10574
3422.68493	0.10593
3421.72053	0.10612
3420.75612	0.10629
3419.79171	0.10645
3418.82730	0.10659
3417.86289	0.10670
3416.89848	0.10678
3415.93408	0.10684
3414.96967	0.10687
3414.00526	0.10689
3413.04085	0.10691
3412.07644	0.10693
3411.11203	0.10699
3410.14763	0.10708
3409.18322	0.10721
3408.21881	0.10738
3407.25440	0.10757
3406.28999	0.10779
3405.32558	0.10800
3404.36118	0.10819
3403.39677	0.10836
3402.43236	0.10847
3401.46795	0.10854
3400.50354	0.10856
3399.53914	0.10856
3398.57473	0.10855
3397.61032	0.10855
3396.64591	0.10860
3395.68150	0.10872
3394.71709	0.10893
3393.75269	0.10925
3392.78828	0.10969
3391.82387	0.11023
3390.85946	0.11086
3389.89505	0.11156
3388.93064	0.11230
3387.96624	0.11305
3387.00183	0.11377
3386.03742	0.11445
3385.07301	0.11506
3384.10860	0.11559
3383.14419	0.11604
3382.17979	0.11641
3381.21538	0.11672
3380.25097	0.11696
3379.28656	0.11717
3378.32215	0.11736
3377.35775	0.11754
3376.39334	0.11773
3375.42893	0.11793
3374.46452	0.11814
3373.50011	0.11836
3372.53570	0.11859
3371.57130	0.11882
3370.60689	0.11904
3369.64248	0.11923
3368.67807	0.11940
3367.71366	0.11952
3366.74925	0.11961
3365.78485	0.11965
3364.82044	0.11966
3363.85603	0.11963
3362.89162	0.11959
3361.92721	0.11953
3360.96280	0.11949
3359.99840	0.11946
3359.03399	0.11946
3358.06958	0.11950
3357.10517	0.11958
3356.14076	0.11971
3355.17636	0.11989
3354.21195	0.12012
3353.24754	0.12041
3352.28313	0.12076
3351.31872	0.12116
3350.35431	0.12162
3349.38991	0.12213
3348.42550	0.12269
3347.46109	0.12328
3346.49668	0.12390
3345.53227	0.12451
3344.56786	0.12510
3343.60346	0.12563
3342.63905	0.12608
3341.67464	0.12643
3340.71023	0.12667
3339.74582	0.12680
3338.78141	0.12681
3337.81701	0.12672
3336.85260	0.12657
3335.88819	0.12640
3334.92378	0.12623
3333.95937	0.12611
3332.99496	0.12606
3332.03056	0.12613
3331.06615	0.12632
3330.10174	0.12663
3329.13733	0.12706
3328.17292	0.12759
3327.20852	0.12819
3326.24411	0.12882
3325.27970	0.12946
3324.31529	0.13007
3323.35088	0.13062
3322.38647	0.13110
3321.42207	0.13148
3320.45766	0.13176
3319.49325	0.13195
3318.52884	0.13205
3317.56443	0.13207
3316.60002	0.13202
3315.63562	0.13192
3314.67121	0.13179
3313.70680	0.13165
3312.74239	0.13150
3311.77798	0.13137
3310.81357	0.13126
3309.84917	0.13118
3308.88476	0.13114
3307.92035	0.13114
3306.95594	0.13119
3305.99153	0.13130
3305.02713	0.13147
3304.06272	0.13170
3303.09831	0.13200
3302.13390	0.13236
3301.16949	0.13278
3300.20508	0.13326
3299.24068	0.13378
3298.27627	0.13432
3297.31186	0.13487
3296.34745	0.13541
3295.38304	0.13592
3294.41863	0.13640
3293.45423	0.13681
3292.48982	0.13715
3291.52541	0.13742
3290.56100	0.13760
3289.59659	0.13770
3288.63218	0.13773
3287.66778	0.13769
3286.70337	0.13757
3285.73896	0.13740
3284.77455	0.13719
3283.81014	0.13693
3282.84574	0.13665
3281.88133	0.13635
3280.91692	0.13604
3279.95251	0.13575
3278.98810	0.13548
3278.02369	0.13525
3277.05929	0.13507
3276.09488	0.13496
3275.13047	0.13493
3274.16606	0.13500
3273.20165	0.13518
3272.23724	0.13546
3271.27284	0.13585
3270.30843	0.13634
3269.34402	0.13690
3268.37961	0.13751
3267.41520	0.13814
3266.45079	0.13875
3265.48639	0.13928
3264.52198	0.13971
3263.55757	0.13999
3262.59316	0.14010
3261.62875	0.14002
3260.66435	0.13976
3259.69994	0.13932
3258.73553	0.13873
3257.77112	0.13805
3256.80671	0.13732
3255.84230	0.13660
3254.87790	0.13595
3253.91349	0.13541
3252.94908	0.13503
3251.98467	0.13485
3251.02026	0.13488
3250.05585	0.13513
3249.09145	0.13559
3248.12704	0.13623
3247.16263	0.13702
3246.19822	0.13791
3245.23381	0.13885
3244.26940	0.13979
3243.30500	0.14069
3242.34059	0.14150
3241.37618	0.14217
3240.41177	0.14270
3239.44736	0.14306
3238.48295	0.14325
3237.51855	0.14328
3236.55414	0.14319
3235.58973	0.14299
3234.62532	0.14272
3233.66091	0.14243
3232.69651	0.14214
3231.73210	0.14189
3230.76769	0.14169
3229.80328	0.14156
3228.83887	0.14150
3227.87446	0.14150
3226.91006	0.14153
3225.94565	0.14157
3224.98124	0.14159
3224.01683	0.14157
3223.05242	0.14147
3222.08801	0.14127
3221.12361	0.14097
3220.15920	0.14057
3219.19479	0.14007
3218.23038	0.13949
3217.26597	0.13886
3216.30156	0.13822
3215.33716	0.13760
3214.37275	0.13704
3213.40834	0.13659
3212.44393	0.13627
3211.47952	0.13611
3210.51512	0.13612
3209.55071	0.13632
3208.58630	0.13670
3207.62189	0.13723
3206.65748	0.13790
3205.69307	0.13868
3204.72867	0.13953
3203.76426	0.14040
3202.79985	0.14125
3201.83544	0.14206
3200.87103	0.14278
3199.90662	0.14339
3198.94222	0.14386
3197.97781	0.14420
3197.01340	0.14439
3196.04899	0.14443
3195.08458	0.14434
3194.12017	0.14413
3193.15577	0.14382
3192.19136	0.14345
3191.22695	0.14303
3190.26254	0.14260
3189.29813	0.14218
3188.33373	0.14181
3187.36932	0.14150
3186.40491	0.14127
3185.44050	0.14113
3184.47609	0.14110
3183.51168	0.14116
3182.54728	0.14132
3181.58287	0.14155
3180.61846	0.14183
3179.65405	0.14215
3178.68964	0.14248
3177.72523	0.14278
3176.76083	0.14304
3175.79642	0.14323
3174.83201	0.14334
3173.86760	0.14336
3172.90319	0.14328
3171.93878	0.14309
3170.97438	0.14281
3170.00997	0.14245
3169.04556	0.14201
3168.08115	0.14152
3167.11674	0.14099
3166.15234	0.14045
3165.18793	0.13993
3164.22352	0.13945
3163.25911	0.13904
3162.29470	0.13871
3161.33029	0.13848
3160.36589	0.13838
3159.40148	0.13840
3158.43707	0.13855
3157.47266	0.13882
3156.50825	0.13920
3155.54384	0.13966
3154.57944	0.14019
3153.61503	0.14076
3152.65062	0.14133
3151.68621	0.14190
3150.72180	0.14245
3149.75739	0.14296
3148.79299	0.14343
3147.82858	0.14386
3146.86417	0.14425
3145.89976	0.14462
3144.93535	0.14496
3143.97094	0.14529
3143.00654	0.14561
3142.04213	0.14591
3141.07772	0.14619
3140.11331	0.14645
3139.14890	0.14666
3138.18450	0.14681
3137.22009	0.14689
3136.25568	0.14688
3135.29127	0.14678
3134.32686	0.14658
3133.36245	0.14630
3132.39805	0.14593
3131.43364	0.14550
3130.46923	0.14502
3129.50482	0.14453
3128.54041	0.14405
3127.57600	0.14359
3126.61160	0.14319
3125.64719	0.14285
3124.68278	0.14258
3123.71837	0.14237
3122.75396	0.14221
3121.78955	0.14207
3120.82515	0.14195
3119.86074	0.14182
3118.89633	0.14164
3117.93192	0.14143
3116.96751	0.14116
3116.00311	0.14085
3115.03870	0.14050
3114.07429	0.14016
3113.10988	0.13985
3112.14547	0.13960
3111.18106	0.13946
3110.21666	0.13945
3109.25225	0.13960
3108.28784	0.13990
3107.32343	0.14036
3106.35902	0.14094
3105.39461	0.14160
3104.43021	0.14231
3103.46580	0.14301
3102.50139	0.14365
3101.53698	0.14418
3100.57257	0.14456
3099.60816	0.14477
3098.64376	0.14481
3097.67935	0.14467
3096.71494	0.14437
3095.75053	0.14395
3094.78612	0.14343
3093.82172	0.14286
3092.85731	0.14227
3091.89290	0.14168
3090.92849	0.14113
3089.96408	0.14063
3088.99967	0.14019
3088.03527	0.13982
3087.07086	0.13952
3086.10645	0.13929
3085.14204	0.13912
3084.17763	0.13901
3083.21322	0.13896
3082.24882	0.13898
3081.28441	0.13906
3080.32000	0.13921
3079.35559	0.13942
3078.39118	0.13971
3077.42677	0.14005
3076.46237	0.14046
3075.49796	0.14092
3074.53355	0.14141
3073.56914	0.14194
3072.60473	0.14247
3071.64033	0.14301
3070.67592	0.14353
3069.71151	0.14403
3068.74710	0.14448
3067.78269	0.14488
3066.81828	0.14523
3065.85388	0.14551
3064.88947	0.14573
3063.92506	0.14589
3062.96065	0.14598
3061.99624	0.14602
3061.03183	0.14601
3060.06743	0.14597
3059.10302	0.14590
3058.13861	0.14583
3057.17420	0.14577
3056.20979	0.14572
3055.24538	0.14569
3054.28098	0.14569
3053.31657	0.14571
3052.35216	0.14576
3051.38775	0.14582
3050.42334	0.14588
3049.45893	0.14593
3048.49453	0.14597
3047.53012	0.14599
3046.56571	0.14599
3045.60130	0.14597
3044.63689	0.14594
3043.67249	0.14590
3042.70808	0.14587
3041.74367	0.14586
3040.77926	0.14588
3039.81485	0.14594
3038.85044	0.14603
3037.88604	0.14616
3036.92163	0.14631
3035.95722	0.14649
3034.99281	0.14667
3034.02840	0.14684
3033.06399	0.14699
3032.09959	0.14711
3031.13518	0.14720
3030.17077	0.14724
3029.20636	0.14724
3028.24195	0.14720
3027.27754	0.14712
3026.31314	0.14701
3025.34873	0.14689
3024.38432	0.14674
3023.41991	0.14659
3022.45550	0.14644
3021.49110	0.14630
3020.52669	0.14618
3019.56228	0.14608
3018.59787	0.14602
3017.63346	0.14602
3016.66905	0.14608
3015.70465	0.14621
3014.74024	0.14642
3013.77583	0.14670
3012.81142	0.14704
3011.84701	0.14742
3010.88260	0.14780
3009.91820	0.14814
3008.95379	0.14841
3007.98938	0.14856
3007.02497	0.14858
3006.06056	0.14845
3005.09615	0.14818
3004.13175	0.14779
3003.16734	0.14734
3002.20293	0.14689
3001.23852	0.14649
3000.27411	0.14623
2999.30971	0.14614
2998.34530	0.14627
2997.38089	0.14660
2996.41648	0.14713
2995.45207	0.14779
2994.48766	0.14853
2993.52326	0.14929
2992.55885	0.14999
2991.59444	0.15059
2990.63003	0.15106
2989.66562	0.15139
2988.70121	0.15159
2987.73681	0.15172
2986.77240	0.15182
2985.80799	0.15195
2984.84358	0.15215
2983.87917	0.15246
2982.91476	0.15289
2981.95036	0.15344
2980.98595	0.15408
2980.02154	0.15478
2979.05713	0.15552
2978.09272	0.15624
2977.12832	0.15693
2976.16391	0.15755
2975.19950	0.15811
2974.23509	0.15863
2973.27068	0.15911
2972.30627	0.15959
2971.34187	0.16010
2970.37746	0.16065
2969.41305	0.16127
2968.44864	0.16197
2967.48423	0.16278
2966.51982	0.16369
2965.55542	0.16469
2964.59101	0.16578
2963.62660	0.16693
2962.66219	0.16810
2961.69778	0.16926
2960.73337	0.17039
2959.76897	0.17145
2958.80456	0.17242
2957.84015	0.17328
2956.87574	0.17402
2955.91133	0.17465
2954.94692	0.17518
2953.98252	0.17563
2953.01811	0.17603
2952.05370	0.17640
2951.08929	0.17678
2950.12488	0.17719
2949.16048	0.17761
2948.19607	0.17807
2947.23166	0.17853
2946.26725	0.17900
2945.30284	0.17946
2944.33843	0.17988
2943.37403	0.18027
2942.40962	0.18062
2941.44521	0.18092
2940.48080	0.18119
2939.51639	0.18143
2938.55198	0.18166
2937.58758	0.18188
2936.62317	0.18211
2935.65876	0.18234
2934.69435	0.18259
2933.72994	0.18285
2932.76553	0.18312
2931.80113	0.18341
2930.83672	0.18372
2929.87231	0.18405
2928.90790	0.18442
2927.94349	0.18482
2926.97909	0.18524
2926.01468	0.18570
2925.05027	0.18617
2924.08586	0.18665
2923.12145	0.18713
2922.15704	0.18759
2921.19264	0.18801
2920.22823	0.18838
2919.26382	0.18869
2918.29941	0.18892
2917.33500	0.18906
2916.37059	0.18909
2915.40619	0.18902
2914.44178	0.18884
2913.47737	0.18854
2912.51296	0.18814
2911.54855	0.18764
2910.58414	0.18704
2909.61974	0.18638
2908.65533	0.18569
2907.69092	0.18500
2906.72651	0.18435
2905.76210	0.18377
2904.79770	0.18328
2903.83329	0.18290
2902.86888	0.18264
2901.90447	0.18249
2900.94006	0.18244
2899.97565	0.18249
2899.01125	0.18262
2898.04684	0.18282
2897.08243	0.18309
2896.11802	0.18341
2895.15361	0.18381
2894.18920	0.18426
2893.22480	0.18477
2892.26039	0.18532
2891.29598	0.18589
2890.33157	0.18644
2889.36716	0.18692
2888.40275	0.18729
2887.43835	0.18751
2886.47394	0.18753
2885.50953	0.18733
2884.54512	0.18691
2883.58071	0.18629
2882.61631	0.18551
2881.65190	0.18462
2880.68749	0.18370
2879.72308	0.18281
2878.75867	0.18202
2877.79426	0.18137
2876.82986	0.18091
2875.86545	0.18065
2874.90104	0.18057
2873.93663	0.18068
2872.97222	0.18094
2872.00781	0.18132
2871.04341	0.18179
2870.07900	0.18230
2869.11459	0.18283
2868.15018	0.18336
2867.18577	0.18388
2866.22136	0.18438
2865.25696	0.18484
2864.29255	0.18528
2863.32814	0.18569
2862.36373	0.18606
2861.39932	0.18637
2860.43491	0.18663
2859.47051	0.18681
2858.50610	0.18693
2857.54169	0.18699
2856.57728	0.18699
2855.61287	0.18695
2854.64847	0.18690
2853.68406	0.18686
2852.71965	0.18683
2851.75524	0.18685
2850.79083	0.18691
2849.82642	0.18701
2848.86202	0.18714
2847.89761	0.18729
2846.93320	0.18743
2845.96879	0.18755
2845.00438	0.18761
2844.03997	0.18762
2843.07557	0.18756
2842.11116	0.18746
2841.14675	0.18733
2840.18234	0.18720
2839.21793	0.18711
2838.25352	0.18707
2837.28912	0.18712
2836.32471	0.18725
2835.36030	0.18746
2834.39589	0.18774
2833.43148	0.18807
2832.46708	0.18843
2831.50267	0.18878
2830.53826	0.18910
2829.57385	0.18935
2828.60944	0.18952
2827.64503	0.18959
2826.68063	0.18956
2825.71622	0.18944
2824.75181	0.18925
2823.78740	0.18901
2822.82299	0.18877
2821.85858	0.18854
2820.89418	0.18837
2819.92977	0.18827
2818.96536	0.18826
2818.00095	0.18836
2817.03654	0.18855
2816.07213	0.18882
2815.10773	0.18915
2814.14332	0.18951
2813.17891	0.18986
2812.21450	0.19016
2811.25009	0.19039
2810.28569	0.19050
2809.32128	0.19048
2808.35687	0.19032
2807.39246	0.19002
2806.42805	0.18959
2805.46364	0.18906
2804.49924	0.18846
2803.53483	0.18783
2802.57042	0.18719
2801.60601	0.18658
2800.64160	0.18605
2799.67719	0.18560
2798.71279	0.18527
2797.74838	0.18507
2796.78397	0.18497
2795.81956	0.18498
2794.85515	0.18508
2793.89074	0.18523
2792.92634	0.18543
2791.96193	0.18566
2790.99752	0.18592
2790.03311	0.18622
2789.06870	0.18657
2788.10430	0.18698
2787.13989	0.18746
2786.17548	0.18801
2785.21107	0.18864
2784.24666	0.18932
2783.28225	0.19004
2782.31785	0.19076
2781.35344	0.19144
2780.38903	0.19205
2779.42462	0.19254
2778.46021	0.19289
2777.49580	0.19309
2776.53140	0.19313
2775.56699	0.19304
2774.60258	0.19284
2773.63817	0.19257
2772.67376	0.19226
2771.70935	0.19195
2770.74495	0.19166
2769.78054	0.19141
2768.81613	0.19119
2767.85172	0.19101
2766.88731	0.19087
2765.92290	0.19077
2764.95850	0.19069
2763.99409	0.19063
2763.02968	0.19060
2762.06527	0.19058
2761.10086	0.19059
2760.13646	0.19063
2759.17205	0.19073
2758.20764	0.19087
2757.24323	0.19107
2756.27882	0.19130
2755.31441	0.19155
2754.35001	0.19179
2753.38560	0.19201
2752.42119	0.19218
2751.45678	0.19229
2750.49237	0.19235
2749.52796	0.19234
2748.56356	0.19227
2747.59915	0.19215
2746.63474	0.19199
2745.67033	0.19180
2744.70592	0.19160
2743.74151	0.19139
2742.77711	0.19119
2741.81270	0.19100
2740.84829	0.19079
2739.88388	0.19058
2738.91947	0.19035
2737.95507	0.19010
2736.99066	0.18984
2736.02625	0.18959
2735.06184	0.18936
2734.09743	0.18918
2733.13302	0.18905
2732.16862	0.18899
2731.20421	0.18902
2730.23980	0.18916
2729.27539	0.18939
2728.31098	0.18972
2727.34657	0.19013
2726.38217	0.19059
2725.41776	0.19106
2724.45335	0.19151
2723.48894	0.19189
2722.52453	0.19215
2721.56012	0.19227
2720.59572	0.19223
2719.63131	0.19201
2718.66690	0.19161
2717.70249	0.19104
2716.73808	0.19035
2715.77368	0.18957
2714.80927	0.18876
2713.84486	0.18798
2712.88045	0.18729
2711.91604	0.18674
2710.95163	0.18637
2709.98723	0.18620
2709.02282	0.18622
2708.05841	0.18641
2707.09400	0.18674
2706.12959	0.18717
2705.16518	0.18764
2704.20078	0.18810
2703.23637	0.18850
2702.27196	0.18883
2701.30755	0.18904
2700.34314	0.18915
2699.37873	0.18916
2698.41433	0.18910
2697.44992	0.18900
2696.48551	0.18889
2695.52110	0.18881
2694.55669	0.18878
2693.59229	0.18879
2692.62788	0.18885
2691.66347	0.18895
2690.69906	0.18907
2689.73465	0.18918
2688.77024	0.18927
2687.80584	0.18931
2686.84143	0.18929
2685.87702	0.18918
2684.91261	0.18898
2683.94820	0.18870
2682.98379	0.18836
2682.01939	0.18796
2681.05498	0.18754
2680.09057	0.18711
2679.12616	0.18670
2678.16175	0.18633
2677.19734	0.18601
2676.23294	0.18575
2675.26853	0.18558
2674.30412	0.18550
2673.33971	0.18552
2672.37530	0.18562
2671.41089	0.18581
2670.44649	0.18606
2669.48208	0.18636
2668.51767	0.18669
2667.55326	0.18703
2666.58885	0.18735
2665.62445	0.18762
2664.66004	0.18782
2663.69563	0.18793
2662.73122	0.18794
2661.76681	0.18784
2660.80240	0.18765
2659.83800	0.18738
2658.87359	0.18707
2657.90918	0.18674
2656.94477	0.18641
2655.98036	0.18612
2655.01595	0.18588
2654.05155	0.18570
2653.08714	0.18558
2652.12273	0.18550
2651.15832	0.18544
2650.19391	0.18538
2649.22950	0.18530
2648.26510	0.18518
2647.30069	0.18502
2646.33628	0.18481
2645.37187	0.18457
2644.40746	0.18430
2643.44306	0.18404
2642.47865	0.18378
2641.51424	0.18355
2640.54983	0.18333
2639.58542	0.18313
2638.62101	0.18294
2637.65661	0.18275
2636.69220	0.18254
2635.72779	0.18231
2634.76338	0.18204
2633.79897	0.18175
2632.83456	0.18144
2631.87016	0.18114
2630.90575	0.18084
2629.94134	0.18055
2628.97693	0.18028
2628.01252	0.18002
2627.04811	0.17973
2626.08371	0.17941
2625.11930	0.17902
2624.15489	0.17855
2623.19048	0.17800
2622.22607	0.17736
2621.26167	0.17664
2620.29726	0.17588
2619.33285	0.17512
2618.36844	0.17440
2617.40403	0.17378
2616.43962	0.17328
2615.47522	0.17290
2614.51081	0.17266
2613.54640	0.17251
2612.58199	0.17244
2611.61758	0.17238
2610.65317	0.17231
2609.68877	0.17219
2608.72436	0.17200
2607.75995	0.17173
2606.79554	0.17142
2605.83113	0.17109
2604.86672	0.17080
2603.90232	0.17059
2602.93791	0.17049
2601.97350	0.17053
2601.00909	0.17070
2600.04468	0.17097
2599.08028	0.17130
2598.11587	0.17163
2597.15146	0.17190
2596.18705	0.17207
2595.22264	0.17211
2594.25823	0.17201
2593.29383	0.17176
2592.32942	0.17140
2591.36501	0.17097
2590.40060	0.17051
2589.43619	0.17006
2588.47178	0.16966
2587.50738	0.16931
2586.54297	0.16901
2585.57856	0.16873
2584.61415	0.16843
2583.64974	0.16809
2582.68533	0.16767
2581.72093	0.16718
2580.75652	0.16663
2579.79211	0.16605
2578.82770	0.16549
2577.86329	0.16501
2576.89888	0.16465
2575.93448	0.16448
2574.97007	0.16451
2574.00566	0.16475
2573.04125	0.16518
2572.07684	0.16574
2571.11244	0.16634
2570.14803	0.16689
2569.18362	0.16730
2568.21921	0.16749
2567.25480	0.16742
2566.29039	0.16707
2565.32599	0.16645
2564.36158	0.16562
2563.39717	0.16465
2562.43276	0.16363
2561.46835	0.16267
2560.50394	0.16184
2559.53954	0.16122
2558.57513	0.16083
2557.61072	0.16067
2556.64631	0.16070
2555.68190	0.16086
2554.71749	0.16107
2553.75309	0.16124
2552.78868	0.16132
2551.82427	0.16124
2550.85986	0.16100
2549.89545	0.16061
2548.93105	0.16011
2547.96664	0.15956
2547.00223	0.15903
2546.03782	0.15856
2545.07341	0.15823
2544.10900	0.15805
2543.14460	0.15803
2542.18019	0.15815
2541.21578	0.15840
2540.25137	0.15870
2539.28696	0.15902
2538.32255	0.15930
2537.35815	0.15953
2536.39374	0.15969
2535.42933	0.15979
2534.46492	0.15984
2533.50051	0.15987
2532.53610	0.15990
2531.57170	0.15994
2530.60729	0.15997
2529.64288	0.16001
2528.67847	0.16003
2527.71406	0.16003
2526.74966	0.15998
2525.78525	0.15989
2524.82084	0.15974
2523.85643	0.15955
2522.89202	0.15935
2521.92761	0.15918
2520.96321	0.15906
2519.99880	0.15905
2519.03439	0.15915
2518.06998	0.15938
2517.10557	0.15969
2516.14116	0.16006
2515.17676	0.16042
2514.21235	0.16071
2513.24794	0.16086
2512.28353	0.16082
2511.31912	0.16054
2510.35471	0.16003
2509.39031	0.15929
2508.42590	0.15837
2507.46149	0.15734
2506.49708	0.15628
2505.53267	0.15528
2504.56827	0.15441
2503.60386	0.15374
2502.63945	0.15330
2501.67504	0.15309
2500.71063	0.15310
2499.74622	0.15329
2498.78182	0.15359
2497.81741	0.15394
2496.85300	0.15430
2495.88859	0.15460
2494.92418	0.15484
2493.95977	0.15501
2492.99537	0.15512
2492.03096	0.15522
2491.06655	0.15535
2490.10214	0.15554
2489.13773	0.15584
2488.17332	0.15627
2487.20892	0.15683
2486.24451	0.15752
2485.28010	0.15829
2484.31569	0.15912
2483.35128	0.15995
2482.38687	0.16075
2481.42247	0.16148
2480.45806	0.16209
2479.49365	0.16259
2478.52924	0.16296
2477.56483	0.16322
2476.60043	0.16336
2475.63602	0.16342
2474.67161	0.16338
2473.70720	0.16327
2472.74279	0.16308
2471.77838	0.16283
2470.81398	0.16250
2469.84957	0.16212
2468.88516	0.16168
2467.92075	0.16120
2466.95634	0.16068
2465.99193	0.16015
2465.02753	0.15961
2464.06312	0.15911
2463.09871	0.15865
2462.13430	0.15829
2461.16989	0.15802
2460.20548	0.15785
2459.24108	0.15778
2458.27667	0.15780
2457.31226	0.15789
2456.34785	0.15803
2455.38344	0.15823
2454.41904	0.15846
2453.45463	0.15872
2452.49022	0.15898
2451.52581	0.15925
2450.56140	0.15951
2449.59699	0.15978
2448.63259	0.16010
2447.66818	0.16049
2446.70377	0.16099
2445.73936	0.16160
2444.77495	0.16233
2443.81054	0.16316
2442.84614	0.16406
2441.88173	0.16501
2440.91732	0.16596
2439.95291	0.16687
2438.98850	0.16769
2438.02409	0.16837
2437.05969	0.16888
2436.09528	0.16919
2435.13087	0.16933
2434.16646	0.16934
2433.20205	0.16927
2432.23765	0.16920
2431.27324	0.16917
2430.30883	0.16922
2429.34442	0.16938
2428.38001	0.16965
2427.41560	0.16999
2426.45120	0.17038
2425.48679	0.17076
2424.52238	0.17108
2423.55797	0.17129
2422.59356	0.17135
2421.62915	0.17123
2420.66475	0.17097
2419.70034	0.17060
2418.73593	0.17018
2417.77152	0.16979
2416.80711	0.16948
2415.84270	0.16929
2414.87830	0.16925
2413.91389	0.16938
2412.94948	0.16964
2411.98507	0.17003
2411.02066	0.17050
2410.05626	0.17100
2409.09185	0.17149
2408.12744	0.17193
2407.16303	0.17229
2406.19862	0.17258
2405.23421	0.17280
2404.26981	0.17296
2403.30540	0.17309
2402.34099	0.17321
2401.37658	0.17332
2400.41217	0.17344
2399.44776	0.17356
2398.48336	0.17368
2397.51895	0.17379
2396.55454	0.17388
2395.59013	0.17396
2394.62572	0.17401
2393.66131	0.17404
2392.69691	0.17404
2391.73250	0.17404
2390.76809	0.17406
2389.80368	0.17410
2388.83927	0.17419
2387.87486	0.17435
2386.91046	0.17457
2385.94605	0.17484
2384.98164	0.17516
2384.01723	0.17551
2383.05282	0.17585
2382.08842	0.17615
2381.12401	0.17639
2380.15960	0.17656
2379.19519	0.17662
2378.23078	0.17658
2377.26637	0.17643
2376.30197	0.17620
2375.33756	0.17588
2374.37315	0.17549
2373.40874	0.17503
2372.44433	0.17449
2371.47992	0.17388
2370.51552	0.17316
2369.55111	0.17233
2368.58670	0.17139
2367.62229	0.17034
2366.65788	0.16921
2365.69347	0.16808
2364.72907	0.16702
2363.76466	0.16616
2362.80025	0.16562
2361.83584	0.16551
2360.87143	0.16595
2359.90703	0.16699
2358.94262	0.16866
2357.97821	0.17093
2357.01380	0.17370
2356.04939	0.17685
2355.08498	0.18020
2354.12058	0.18357
2353.15617	0.18677
2352.19176	0.18962
2351.22735	0.19199
2350.26294	0.19378
2349.29853	0.19493
2348.33413	0.19545
2347.36972	0.19536
2346.40531	0.19474
2345.44090	0.19367
2344.47649	0.19227
2343.51208	0.19064
2342.54768	0.18890
2341.58327	0.18716
2340.61886	0.18553
2339.65445	0.18409
2338.69004	0.18293
2337.72564	0.18209
2336.76123	0.18161
2335.79682	0.18149
2334.83241	0.18171
2333.86800	0.18222
2332.90359	0.18295
2331.93919	0.18382
2330.97478	0.18473
2330.01037	0.18561
2329.04596	0.18638
2328.08155	0.18700
2327.11714	0.18745
2326.15274	0.18774
2325.18833	0.18792
2324.22392	0.18805
2323.25951	0.18818
2322.29510	0.18839
2321.33069	0.18872
2320.36629	0.18921
2319.40188	0.18987
2318.43747	0.19069
2317.47306	0.19160
2316.50865	0.19257
2315.54425	0.19351
2314.57984	0.19436
2313.61543	0.19505
2312.65102	0.19553
2311.68661	0.19577
2310.72220	0.19577
2309.75780	0.19553
2308.79339	0.19508
2307.82898	0.19446
2306.86457	0.19371
2305.90016	0.19289
2304.93575	0.19202
2303.97135	0.19114
2303.00694	0.19027
2302.04253	0.18944
2301.07812	0.18865
2300.11371	0.18790
2299.14930	0.18720
2298.18490	0.18656
2297.22049	0.18598
2296.25608	0.18547
2295.29167	0.18506
2294.32726	0.18474
2293.36285	0.18454
2292.39845	0.18444
2291.43404	0.18444
2290.46963	0.18451
2289.50522	0.18465
2288.54081	0.18480
2287.57641	0.18495
2286.61200	0.18505
2285.64759	0.18510
2284.68318	0.18508
2283.71877	0.18499
2282.75436	0.18487
2281.78996	0.18473
2280.82555	0.18464
2279.86114	0.18462
2278.89673	0.18473
2277.93232	0.18499
2276.96791	0.18543
2276.00351	0.18604
2275.03910	0.18681
2274.07469	0.18770
2273.11028	0.18865
2272.14587	0.18960
2271.18146	0.19049
2270.21706	0.19124
2269.25265	0.19180
2268.28824	0.19212
2267.32383	0.19219
2266.35942	0.19199
2265.39502	0.19156
2264.43061	0.19094
2263.46620	0.19016
2262.50179	0.18927
2261.53738	0.18833
2260.57297	0.18734
2259.60857	0.18634
2258.64416	0.18531
2257.67975	0.18426
2256.71534	0.18316
2255.75093	0.18202
2254.78652	0.18086
2253.82212	0.17969
2252.85771	0.17858
2251.89330	0.17761
2250.92889	0.17690
2249.96448	0.17654
2249.00007	0.17664
2248.03567	0.17726
2247.07126	0.17841
2246.10685	0.18004
2245.14244	0.18204
2244.17803	0.18427
2243.21363	0.18655
2242.24922	0.18868
2241.28481	0.19049
2240.32040	0.19184
2239.35599	0.19263
2238.39158	0.19284
2237.42718	0.19250
2236.46277	0.19171
2235.49836	0.19060
2234.53395	0.18934
2233.56954	0.18810
2232.60513	0.18702
2231.64073	0.18620
2230.67632	0.18568
2229.71191	0.18547
2228.74750	0.18552
2227.78309	0.18575
2226.81868	0.18606
2225.85428	0.18634
2224.88987	0.18650
2223.92546	0.18647
2222.96105	0.18621
2221.99664	0.18569
2221.03224	0.18495
2220.06783	0.18402
2219.10342	0.18297
2218.13901	0.18188
2217.17460	0.18082
2216.21019	0.17985
2215.24579	0.17903
2214.28138	0.17840
2213.31697	0.17797
2212.35256	0.17774
2211.38815	0.17771
2210.42374	0.17784
2209.45934	0.17813
2208.49493	0.17852
2207.53052	0.17898
2206.56611	0.17944
2205.60170	0.17984
2204.63729	0.18012
2203.67289	0.18024
2202.70848	0.18016
2201.74407	0.17988
2200.77966	0.17939
2199.81525	0.17872
2198.85084	0.17794
2197.88644	0.17710
2196.92203	0.17633
2195.95762	0.17571
2194.99321	0.17538
2194.02880	0.17540
2193.06440	0.17584
2192.09999	0.17672
2191.13558	0.17800
2190.17117	0.17962
2189.20676	0.18149
2188.24235	0.18348
2187.27795	0.18547
2186.31354	0.18730
2185.34913	0.18884
2184.38472	0.18995
2183.42031	0.19052
2182.45590	0.19049
2181.49150	0.18983
2180.52709	0.18856
2179.56268	0.18674
2178.59827	0.18448
2177.63386	0.18192
2176.66945	0.17924
2175.70505	0.17663
2174.74064	0.17427
2173.77623	0.17233
2172.81182	0.17096
2171.84741	0.17022
2170.88301	0.17013
2169.91860	0.17063
2168.95419	0.17158
2167.98978	0.17281
2167.02537	0.17410
2166.06096	0.17526
2165.09656	0.17611
2164.13215	0.17656
2163.16774	0.17657
2162.20333	0.17615
2161.23892	0.17538
2160.27451	0.17435
2159.31011	0.17319
2158.34570	0.17203
2157.38129	0.17099
2156.41688	0.17019
2155.45247	0.16969
2154.48806	0.16949
2153.52366	0.16957
2152.55925	0.16986
2151.59484	0.17029
2150.63043	0.17078
2149.66602	0.17129
2148.70162	0.17175
2147.73721	0.17213
2146.77280	0.17239
2145.80839	0.17250
2144.84398	0.17246
2143.87957	0.17230
2142.91517	0.17210
2141.95076	0.17197
2140.98635	0.17203
2140.02194	0.17240
2139.05753	0.17316
2138.09312	0.17437
2137.12872	0.17603
2136.16431	0.17809
2135.19990	0.18042
2134.23549	0.18287
2133.27108	0.18521
2132.30667	0.18721
2131.34227	0.18867
2130.37786	0.18942
2129.41345	0.18934
2128.44904	0.18840
2127.48463	0.18664
2126.52023	0.18419
2125.55582	0.18119
2124.59141	0.17785
2123.62700	0.17436
2122.66259	0.17092
2121.69818	0.16768
2120.73378	0.16477
2119.76937	0.16228
2118.80496	0.16029
2117.84055	0.15882
2116.87614	0.15791
2115.91173	0.15755
2114.94733	0.15773
2113.98292	0.15839
2113.01851	0.15948
2112.05410	0.16091
2111.08969	0.16259
2110.12528	0.16441
2109.16088	0.16626
2108.19647	0.16802
2107.23206	0.16959
2106.26765	0.17086
2105.30324	0.17178
2104.33883	0.17230
2103.37443	0.17242
2102.41002	0.17216
2101.44561	0.17156
2100.48120	0.17067
2099.51679	0.16956
2098.55239	0.16827
2097.58798	0.16688
2096.62357	0.16545
2095.65916	0.16403
2094.69475	0.16268
2093.73034	0.16146
2092.76594	0.16043
2091.80153	0.15961
2090.83712	0.15903
2089.87271	0.15872
2088.90830	0.15867
2087.94389	0.15886
2086.97949	0.15927
2086.01508	0.15984
2085.05067	0.16051
2084.08626	0.16120
2083.12185	0.16185
2082.15744	0.16238
2081.19304	0.16276
2080.22863	0.16295
2079.26422	0.16292
2078.29981	0.16268
2077.33540	0.16223
2076.37100	0.16159
2075.40659	0.16077
2074.44218	0.15981
2073.47777	0.15870
2072.51336	0.15747
2071.54895	0.15614
2070.58455	0.15472
[truncated: 1,525 more rows]
