# Supplementary material for: Facile fabrication of a novel self-healing and flame-retardant hydrogel/MXene coating for wood
Source: Sci Rep. 2023 Feb 1;13:1826. doi: 10.1038/s41598-023-28228-5 (PMC9892570; doi:10.1038/s41598-023-28228-5)
Supplement: Supplementary file 2 — Supplementary Information 2. [file 41598_2023_28228_MOESM2_ESM.zip › stress-strain/0.1.xls]

## Sheet: Sheet1
塑料-薄膜拉伸性能试验方法zqf试验报告
实验速度
	断裂伸长率	拉伸强度	弹性模量	拉伸断裂应力	最大力	拉伸屈服应力	试样厚度	试样宽度	试样原始标距	平均弹性模量	平均屈服应力
	％	MPa	MPa	MPa	N	MPa	mm	mm	mm
第 1 根	31.49	0.01	0.7	0	0.1		2	4	50
第 2 根	30.47	0.01	0.7	0	0.09		2	4	50
第 3 根	70.82	0.03	34.72	0.03	0.26	0	2	4	50
第 4 根	325.15	0.14	0.04	0.06	1.12	0.02	2	4	50
第 5 根	504.83	0.24	0.06	0.07	1.9	0.05	2	4	50
第 6 根	222.16	0.08	0.06	0.05	0.65	0.01	2	4	50
第 7 根	293.8	0.12	0.04	0.02	0.97	0.02	2	4	50
第 8 根	31.47	0.01	0.94	0	0.09		2	4	50
第 9 根	42.16	0.02	0.84	0	0.13		2	4	50
第 10 根	353.83	0.16	0.04	0	1.24	0.03	2	4	50
										0.0466667	0.0166667
										-0.00666667	-0.00666667
										0.0133333	0.00333333
											0.02

## Sheet: Sheet2
0.0089	0.0003	0.0095	0.0007	0.0055	0	0.002	0	0.0034	0	0.0041	0	0.0109	0.0007	0.0089	0.0007	0.0014	0	0.0027	0		0	0.00606
0.0095	0.001	0.0109	0.0019	0.0089	0	0.015	0.0003	0.0143	0.0003	0.013	0.0003	0.0089	0.0019	0.0109	0.0019	0.0055	0	0.0109	0.0003		0.00325	0.01044
0.0102	0.0022	0.0116	0.0035	0.0164	0.0003	0.0164	0.0021	0.015	0.0021	0.013	0.0003	0.0068	0.0036	0.0116	0.0035	0.0116	0.0003	0.015	0.001		0.00651	0.01205
0.0102	0.0038	0.0075	0.0056	0.0191	0.001	0.0164	0.0059	0.0116	0.0038	0.0082	0.0022	0.0075	0.0057	0.0102	0.0056	0.0089	0.001	0.0136	0.0038		0.00976	0.01294
0.0123	0.0059	0.0095	0.0082	0.0164	0.0021	0.015	0.0115	0.0136	0.0086	0.0082	0.0022	0.013	0.0083	0.0089	0.0082	0.0075	0.0022	0.0136	0.0085		0.01302	0.00795
0.0123	0.0085	0.0082	0.0113	0.0164	0.0038	0.0089	0.0148	0.0068	0.0148	0.0075	0.0037	0.0109	0.0112	0.0055	0.0113	0.0095	0.0038	0.0068	0.0148		0.01627	0.00248
0.0089	0.0116	0.0014	0.0146	0.0177	0.0059	0.0055	0.0216	0.0027	0.0214	0.0102	0.0059	0.0014	0.0145	-0.002	0.0146	0.0123	0.0059	0	0.0215		0.01953	0.000990343
0.0014	0.0149	-0.0034	0.0179	0.0177	0.0085	0.0055	0.0282	0.0007	0.0281	0.0123	0.0085	-0.0027	0.0178	-0.0041	0.0179	0.0157	0.0085	0.0034	0.0281		0.02278	0.00116
0.0007	0.0182	0.0007	0.0212	0.0143	0.0116	0.0068	0.0348	0.002	0.0349	0.0102	0.0116	-0.0041	0.0212	-0.002	0.0212	0.0157	0.0085	0.0007	0.0348		0.02604	0.0018
0	0.0215	0.0014	0.0245	0.0109	0.0148	0.0075	0.0415	0.0014	0.0414	0.0007	0.0148	0	0.0246	-0.002	0.0245	0.013	0.0115	0.0007	0.0415		0.02929	0.00231
0	0.0215	0.0014	0.0245	0.0082	0.0182	0.0061	0.0482	0.0007	0.0481	-0.0007	0.0182	0.0014	0.028	-0.0014	0.0279	0.0055	0.0148	0.0034	0.0448		0.03255	0.00218
0	0.0249	-0.0014	0.0279	0.0082	0.0214	0.0055	0.0548	0.0041	0.0515	0.0007	0.0216	0.0027	0.0312	-0.0034	0.0312	0.0041	0.0181	0.002	0.0515		0.0358	0.0016
-0.002	0.0282	-0.0027	0.0312	0.0089	0.0248	0.0041	0.0615	0.0048	0.0581	-0.0007	0.0248	0.0027	0.0312	-0.0034	0.0312	-0.0007	0.0215	0.0048	0.0582		0.03906	0.00196
-0.002	0.0316	-0.0034	0.0345	0.0089	0.0248	0.0041	0.0649	0.0027	0.0649	-0.0007	0.0282	-0.0007	0.0345	-0.0048	0.0346	0	0.0249	0.0014	0.0649		0.04231	0.00149
0.0007	0.0349	-0.0027	0.0379	0.0068	0.0281	0.0055	0.0715	0.002	0.0716	-0.0007	0.0314	-0.0007	0.0378	-0.0014	0.0379	0.0014	0.0283	0.002	0.0715		0.04557	0.00101
0.002	0.0382	-0.002	0.0412	0.0068	0.0315	0.0095	0.0782	0.0027	0.0782	-0.002	0.0348	-0.002	0.0412	-0.0027	0.0412	0.0007	0.0315	0.0048	0.0782		0.04882	0.00113
0.002	0.0416	-0.0027	0.0447	0.0041	0.0348	0.0075	0.0848	0.0014	0.0848	0	0.0381	-0.002	0.0445	-0.0048	0.0447	0.002	0.0348	0.0061	0.0849		0.05208	0.0019
0.0007	0.0449	-0.002	0.048	0.0068	0.0381	0.0075	0.0916	0.0055	0.0915	-0.0007	0.0415	-0.0041	0.0479	-0.0034	0.048	0.0034	0.0381	0.0068	0.0882		0.05533	0.00248
-0.0007	0.0482	0.0007	0.0512	0.0068	0.0415	0.0034	0.0982	0.0034	0.0982	-0.0007	0.0415	-0.0014	0.0513	-0.0048	0.0512	0.0027	0.0415	0.002	0.0949		0.05859	0.00224
-0.0007	0.0516	-0.0007	0.0547	0.0055	0.0449	0.0061	0.1048	0.0068	0.1016	-0.0014	0.0449	0.0014	0.0546	-0.0027	0.0546	0.002	0.0448	0.0075	0.1015		0.06184	0.00167
0	0.0549	-0.0014	0.058	0.0055	0.0483	0.0068	0.1115	0.0048	0.1083	0.0007	0.0482	0.0007	0.0579	-0.0041	0.058	0.0055	0.0482	0.002	0.1082		0.0651	0.00101
0	0.0582	-0.0007	0.0612	0.0061	0.0516	0.0075	0.1149	0.0068	0.1148	0.0007	0.0516	0.0007	0.0612	-0.0007	0.0613	0.0014	0.0516	0.0027	0.1148		0.06835	0.00165
-0.002	0.0615	0.002	0.0646	0.0082	0.0549	0.0075	0.1215	0.002	0.1216	0.0007	0.0549	-0.002	0.0647	0	0.0646	0.0014	0.0516	0.002	0.1216		0.0716	0.00158
0	0.065	0.0014	0.068	0.0089	0.0582	0.0082	0.1282	0.0061	0.1281	0.0014	0.0582	0	0.068	0.0014	0.068	0.0041	0.0582	0.002	0.1282		0.07486	0.00207
0.0014	0.0682	-0.0007	0.0712	0.0095	0.0615	0.0075	0.1349	0.0027	0.1349	0.0007	0.0615	0.0014	0.0712	-0.0041	0.0712	0.0041	0.0582	0.0014	0.1349		0.07811	0.00336
0	0.0716	-0.0007	0.0712	0.0075	0.0648	0.0068	0.1415	0.0027	0.1415	0.0007	0.0649	-0.0007	0.0746	-0.0055	0.0746	0.0061	0.0615	0.0007	0.1383		0.08137	0.00347
0.0027	0.0749	0	0.0747	0.0089	0.0682	0.0075	0.1482	0.0048	0.1448	0	0.0683	0.0007	0.0779	-0.0027	0.078	0.0048	0.0648	0.0027	0.1449		0.08462	0.00215
0.0027	0.0749	0.0007	0.078	0.0089	0.0682	0.0089	0.1548	0.0075	0.1516	-0.002	0.0715	0.0007	0.0779	-0.0027	0.078	0.0014	0.0682	0.002	0.1515		0.08788	0.0025
0.0014	0.0782	0	0.0813	0.0095	0.0716	0.0095	0.1615	0.0034	0.1582	-0.0007	0.0749	0	0.0812	-0.0007	0.0813	0.0007	0.0715	0.0034	0.1582		0.09113	0.00241
0	0.0815	-0.0007	0.0847	0.0095	0.0748	0.0082	0.1649	0.0068	0.1649	0	0.0782	0	0.0846	-0.002	0.0846	0.0014	0.0749	0.0014	0.1649		0.09439	0.00258
0	0.0848	0	0.088	0.0082	0.0782	0.0048	0.1715	0.0075	0.1715	0.002	0.0816	0.0014	0.0879	-0.0041	0.088	0.002	0.0782	0.0055	0.1715		0.09764	0.0021
0.0014	0.0883	0.0007	0.0913	0.0095	0.0816	0.0109	0.1783	0.0041	0.1782	-0.0014	0.0849	0.0014	0.0913	-0.0027	0.0913	0.0041	0.0815	0.0014	0.1782		0.1009	0.00179
0.0027	0.0916	0.0007	0.0946	0.0095	0.0849	0.0075	0.1848	0.0048	0.1849	-0.0014	0.0882	0.0041	0.0946	-0.0027	0.0946	0.0014	0.0849	0.002	0.1816		0.10415	0.00176
0.0027	0.0949	0	0.0979	0.0089	0.0882	0.0068	0.1916	0.0068	0.1916	-0.0014	0.0882	0.0034	0.098	-0.0055	0.0979	-0.0027	0.0883	0.0034	0.1883		0.10741	0.00298
0.002	0.0983	0	0.1013	0.0075	0.0915	0.0075	0.1981	0.0048	0.1949	-0.002	0.095	0.002	0.1012	-0.0041	0.1013	0.0027	0.0916	0.0027	0.1949		0.11066	0.00328
0.0007	0.1016	-0.0007	0.1046	0.0089	0.0949	0.0068	0.2049	0.002	0.2016	-0.002	0.095	0.0007	0.1045	-0.0034	0.1047	0.0034	0.0949	0.0027	0.2015		0.11392	0.00347
0	0.1048	0	0.108	0.0075	0.0981	0.0082	0.2082	0.0027	0.2081	-0.0007	0.0982	0.0027	0.108	-0.0027	0.108	0.0027	0.0982	0.0014	0.2083		0.11717	0.00344
0	0.1082	0.0014	0.1113	0.0048	0.1015	0.013	0.2148	0.0048	0.2149	-0.0014	0.1015	-0.0007	0.1113	-0.0048	0.1112	0.0034	0.1015	0.0027	0.2149		0.12043	0.00279
-0.0007	0.1116	0.0027	0.1146	0.0082	0.1049	0.0095	0.2216	0.0055	0.2215	-0.0014	0.1049	0.0014	0.1146	-0.0061	0.1147	0.0034	0.1015	0.0014	0.2216		0.12368	0.0035
-0.0007	0.1149	0.0027	0.1179	0.0109	0.1082	0.0102	0.2282	0.0048	0.2281	0.0007	0.1082	0.0027	0.118	-0.0007	0.118	0.0014	0.1048	0.0007	0.2283		0.12694	0.00467
-0.0007	0.1183	0.0027	0.1179	0.0095	0.1115	0.0095	0.2348	0.0075	0.2349	0.0041	0.1116	0.002	0.1213	0.0007	0.1213	0.0014	0.1082	0.0048	0.2349		0.13019	0.00433
0.0014	0.1215	0.0041	0.1213	0.0068	0.1149	0.0116	0.2416	0.0034	0.2416	0.0014	0.1148	0.0041	0.1246	-0.0041	0.1246	-0.0007	0.1116	0.0034	0.2382		0.13344	0.00399
0.0014	0.1215	0.0007	0.1247	0.0075	0.1182	0.0116	0.2482	0.0055	0.2482	0	0.1182	0.0061	0.1279	-0.0041	0.1246	0.0027	0.1149	0.0048	0.2448		0.1367	0.00343
-0.0007	0.1249	0.0007	0.128	0.0075	0.1182	0.013	0.2549	0.0048	0.2515	-0.002	0.1216	0.0061	0.1279	-0.0027	0.128	0.0014	0.1182	0.002	0.2516		0.13995	0.00348
0.0007	0.1283	-0.0007	0.1312	0.0089	0.1215	0.013	0.2582	0.0082	0.2582	0	0.1249	0.0041	0.1312	-0.0034	0.1313	-0.0014	0.1215	0.0041	0.2582		0.14321	0.00458
0.0007	0.1316	-0.0027	0.1346	0.0089	0.1249	0.0102	0.2649	0.0041	0.2649	0.0007	0.1283	0.0027	0.1346	0.0014	0.1346	-0.0027	0.1249	0.0034	0.2649		0.14646	0.00506
0	0.135	-0.0027	0.1379	0.0102	0.1283	0.0095	0.2715	0.0048	0.2716	0	0.1316	-0.0007	0.138	-0.0014	0.1379	0.0014	0.1282	0.0055	0.2716		0.14972	0.005
0.0027	0.1382	-0.002	0.1413	0.0123	0.1316	0.013	0.2782	0.0068	0.2782	0.002	0.1348	0	0.1413	-0.002	0.1414	0.002	0.1316	0.0041	0.2782		0.15297	0.00523
0.0027	0.1416	-0.0014	0.1447	0.0102	0.1348	0.0109	0.2848	0.0041	0.2849	0.0027	0.1383	0.0034	0.1446	-0.0027	0.1446	0.0041	0.1349	0.0061	0.2848		0.15623	0.00461
0.0027	0.1449	-0.002	0.1479	0.0089	0.1382	0.0109	0.2916	0.0075	0.2916	0.0048	0.1416	0.0034	0.1479	-0.0014	0.148	0.002	0.1382	0.002	0.2883		0.15948	0.0037
-0.0014	0.1483	-0.0007	0.1513	0.0116	0.1415	0.0116	0.2982	0.0041	0.2949	0.0048	0.1416	0.0034	0.1512	0	0.1513	0.002	0.1416	0.0061	0.2949		0.16274	0.00491
-0.0014	0.1515	-0.0007	0.1546	0.0095	0.1449	0.0109	0.3049	0.0075	0.3015	0.0048	0.1449	0.0041	0.1546	-0.0027	0.1546	0.0027	0.1449	0.0048	0.3015		0.16599	0.00528
-0.0007	0.1549	-0.002	0.1579	0.0116	0.1482	0.0102	0.3115	0.0075	0.3082	0.0041	0.1482	0.0027	0.1579	-0.0034	0.1579	0.002	0.1482	0.0027	0.3083		0.16925	0.00363
0.002	0.1582	-0.0034	0.1613	0.0109	0.1515	0.0095	0.3148	0.0075	0.3148	0.0034	0.1515	0.002	0.1613	0	0.1612	-0.0007	0.1515	0.0055	0.3149		0.1725	0.00401
0	0.1616	0.0007	0.1647	0.0095	0.1548	0.013	0.3215	0.0089	0.3216	0.0034	0.1548	0.0055	0.1646	0.002	0.1646	0.0048	0.1548	0.0034	0.3216		0.17576	0.00574
0.0027	0.1649	0.0007	0.1647	0.0102	0.1581	0.013	0.3282	0.0048	0.3282	-0.0014	0.1582	0.0027	0.1679	-0.0007	0.168	0.0048	0.1548	0.0055	0.3282		0.17901	0.00631
0	0.1683	0.0014	0.1713	0.0095	0.1616	0.0143	0.3349	0.0055	0.3348	0.0007	0.1615	0.0027	0.1713	-0.002	0.1713	0.0068	0.1582	0.0041	0.3315		0.18227	0.00533
0	0.1683	0.0014	0.1713	0.0075	0.1649	0.0102	0.3416	0.002	0.3416	0.0048	0.1649	0.0041	0.1745	-0.0027	0.1746	0.0048	0.1616	0.0041	0.3383		0.18552	0.00462
0.0027	0.1716	-0.0007	0.1746	0.0075	0.1649	0.0089	0.3482	0.0048	0.3449	0.002	0.1682	0.0041	0.1745	-0.0027	0.1746	0.0041	0.1648	0.0041	0.3449		0.18878	0.0045
0	0.1749	-0.0034	0.178	0.0068	0.1682	0.0123	0.3549	0.0055	0.3516	0.0027	0.1715	0.0061	0.178	0.0007	0.178	0.0034	0.1682	0.0041	0.3515		0.19203	0.00296
0.0014	0.1782	0	0.1812	0.0082	0.1716	0.0123	0.3582	0.0061	0.3582	0.0041	0.175	0.0048	0.1813	0.0027	0.1814	0.0048	0.1716	0.0075	0.3582		0.19529	0.00274
0.002	0.1815	0.0007	0.1846	0.0095	0.1748	0.0136	0.3648	0.0082	0.3648	0.0027	0.1783	0.0041	0.1846	-0.0027	0.1846	0.0027	0.1749	0.0048	0.3649		0.19854	0.00498
0.0027	0.1849	0.0041	0.1879	0.0123	0.1781	0.0136	0.3716	0.0061	0.3716	0.0027	0.1816	0.0048	0.188	-0.0027	0.1879	0.0034	0.1782	0.0055	0.3715		0.20179	0.00399
0	0.1883	0.0041	0.1913	0.0089	0.1816	0.015	0.3781	0.0061	0.3782	0.002	0.1849	0.0007	0.1913	-0.0014	0.1912	0.0014	0.1815	0.0068	0.3782		0.20505	0.00316
0.0014	0.1916	0	0.1946	0.0082	0.1849	0.013	0.3849	0.0048	0.3848	0.0027	0.1882	-0.0014	0.1946	-0.0014	0.1946	0.0041	0.1849	0.0082	0.3816		0.2083	0.00565
-0.0007	0.1949	-0.0014	0.1979	0.0089	0.1882	0.013	0.3916	0.0109	0.3916	0.002	0.1915	0.0061	0.1979	-0.002	0.198	0.0048	0.1883	0.0075	0.3882		0.21156	0.00509
0	0.1982	-0.0014	0.2013	0.0082	0.1915	0.0164	0.3981	0.0068	0.3949	0.002	0.1915	0.0027	0.2012	-0.002	0.2013	0.0041	0.1915	0.0041	0.3949		0.21481	0.0053
0.002	0.2015	-0.0007	0.2047	0.0089	0.1949	0.0164	0.4049	0.0068	0.4016	0.0007	0.1948	0	0.2045	-0.002	0.2046	0.002	0.1949	0.0041	0.4016		0.21807	0.00519
0.002	0.2049	0	0.208	0.0075	0.1982	0.017	0.4082	0.0075	0.4082	0.002	0.1983	0.0027	0.2079	0.002	0.2079	0.0007	0.1982	0.0041	0.4082		0.22132	0.00521
0.002	0.2083	-0.0014	0.2113	0.0089	0.2015	0.0136	0.4149	0.0075	0.4148	0.0027	0.2015	0.0027	0.2113	0.002	0.2112	0.0027	0.2016	0.0034	0.4149		0.22458	0.00525
0.0007	0.2116	-0.0014	0.2147	0.0116	0.2048	0.0143	0.4215	0.0061	0.4215	0.002	0.2049	0.002	0.2146	0	0.2146	0.0027	0.2016	0.0068	0.4215		0.22783	0.00563
0.002	0.2149	0	0.2179	0.0109	0.2082	0.0157	0.4283	0.0082	0.4282	0.0061	0.2082	0.0041	0.2179	-0.0014	0.218	0.0041	0.2049	0.0089	0.4282		0.23109	0.007
0	0.2182	0.0007	0.2212	0.0116	0.2116	0.0123	0.4348	0.0109	0.4348	0.002	0.2115	0.0061	0.2212	0.0007	0.2213	0.0007	0.2082	0.0055	0.4315		0.23434	0.00564
0.0007	0.2215	0.0007	0.2212	0.0136	0.2149	0.017	0.4416	0.0048	0.4382	0.0007	0.215	0.0061	0.2212	0.0007	0.2213	-0.0007	0.2115	0.0068	0.4383		0.2376	0.00437
0.0007	0.2215	0.0034	0.2247	0.0123	0.2182	0.0157	0.4482	0.0089	0.4449	0	0.2183	0.0034	0.2246	0.002	0.2247	0.0014	0.2148	0.0048	0.4449		0.24085	0.00615
-0.0007	0.2249	0.002	0.228	0.0123	0.2182	0.0177	0.4549	0.0061	0.4516	0	0.2215	0.0034	0.228	0.0014	0.228	0.0027	0.2182	0.0068	0.4516		0.24411	0.00717
0	0.2283	0.002	0.2312	0.0116	0.2215	0.0123	0.4582	0.0068	0.4581	0.0027	0.2248	0.0061	0.2313	0	0.2313	0.0034	0.2216	0.0055	0.4582		0.24736	0.00709
0.0014	0.2315	0.0007	0.2347	0.0136	0.2248	0.0164	0.4649	0.0068	0.4649	0.0034	0.2282	0.0034	0.2346	0.0007	0.2346	0.0061	0.2249	0.0082	0.4649		0.25062	0.00702
0.0014	0.235	0.0007	0.238	0.0136	0.2282	0.0157	0.4716	0.0075	0.4716	0.0055	0.2316	0.002	0.2379	0.002	0.238	0.0041	0.2282	0.0061	0.4716		0.25387	0.00737
0.0034	0.2382	-0.0027	0.2413	0.0143	0.2315	0.0164	0.4782	0.0082	0.4782	0.0034	0.2349	0.0048	0.2413	0.002	0.2412	0.0061	0.2316	0.0061	0.4749		0.25713	0.00719
0.0041	0.2416	-0.0014	0.2446	0.0116	0.2349	0.0143	0.4848	0.0082	0.4848	0	0.2382	0.0068	0.2446	-0.0041	0.2447	0.0034	0.235	0.0068	0.4816		0.26038	0.00663
0.0027	0.245	0.0007	0.2479	0.0123	0.2382	0.017	0.4915	0.0089	0.4882	0	0.2382	0.0068	0.2479	-0.0014	0.248	0.0014	0.2382	0.0068	0.4883		0.26364	0.00561
0.0007	0.2483	0.0027	0.2513	0.0136	0.2415	0.0136	0.4982	0.0075	0.4949	0.0034	0.2416	0.0055	0.2512	0.0014	0.2513	0.0014	0.2415	0.0095	0.4949		0.26689	0.00603
0.0007	0.2516	0.0027	0.2547	0.0123	0.2449	0.0164	0.5015	0.0082	0.5015	0.0034	0.2449	0.0048	0.2546	0.0014	0.2546	0.0034	0.2448	0.0068	0.5015		0.27014	0.0067
0.0041	0.2549	0.0014	0.2579	0.0123	0.2482	0.0198	0.5082	0.0089	0.5081	0.0027	0.2482	0.0034	0.258	0.0034	0.2579	0.0027	0.2482	0.0075	0.5083		0.2734	0.00759
0.0027	0.2582	0.0007	0.2612	0.0116	0.2516	0.017	0.5149	0.0089	0.5149	0.0034	0.2515	0.0041	0.2613	0.0034	0.2613	0.002	0.2516	0.0027	0.5149		0.27665	0.0077
0.002	0.2616	0.002	0.2647	0.0123	0.2549	0.015	0.5215	0.0061	0.5215	0.0048	0.2549	0.0034	0.2645	0.0061	0.2647	0.002	0.2516	0.0061	0.5215		0.27991	0.00745
0.002	0.2649	0.0014	0.2679	0.0164	0.2582	0.0164	0.5282	0.0075	0.5282	0.0048	0.2583	0.0055	0.268	0.0041	0.268	0.0068	0.2549	0.0055	0.5282		0.28316	0.00766
0.0014	0.2683	0.0014	0.2679	0.0157	0.2615	0.0218	0.5348	0.0089	0.5349	0.0034	0.2615	0.0068	0.2713	0.0041	0.268	0.0041	0.2582	0.0061	0.5316		0.28642	0.00715
0.0014	0.2683	0.0007	0.2713	0.0136	0.2649	0.0198	0.5416	0.0075	0.5415	0.002	0.2649	0.0068	0.2713	0.0007	0.2746	0.0027	0.2615	0.0055	0.5382		0.28967	0.00652
0.0014	0.2715	0.0007	0.2746	0.015	0.2682	0.0211	0.5482	0.0061	0.5448	0.0041	0.2682	0.0089	0.2745	0.0007	0.2746	-0.0007	0.2648	0.0075	0.5448		0.29293	0.00694
-0.0007	0.2749	0	0.2779	0.015	0.2682	0.0205	0.5516	0.0116	0.5516	0.0041	0.2715	0.0061	0.278	0.002	0.2779	0.002	0.2683	0.0048	0.5516		0.29618	0.00751
0.002	0.2783	0.0014	0.2813	0.0143	0.2715	0.0184	0.5582	0.0102	0.5582	0.0041	0.2749	0.0068	0.2813	0.0014	0.2813	0.0041	0.2716	0.0068	0.5582		0.29944	0.0072
-0.0007	0.2816	-0.0007	0.2846	0.0143	0.2749	0.0184	0.565	0.0082	0.5648	0.0034	0.2783	0.0068	0.2846	0.002	0.2847	0.002	0.2749	0.0061	0.5648		0.30269	0.00703
-0.0014	0.285	-0.0007	0.288	0.013	0.2782	0.0177	0.5715	0.0089	0.5716	0.0034	0.2815	0.0061	0.2879	0.0014	0.2879	0.002	0.2782	0.0068	0.5715		0.30595	0.00696
0.0007	0.2882	0.0027	0.2913	0.0164	0.2815	0.0211	0.5782	0.0082	0.5783	0.0061	0.2848	0.0082	0.2912	0.0007	0.2912	0.0034	0.2815	0.0068	0.5749		0.3092	0.00687
0.002	0.2915	0.0007	0.2947	0.015	0.2849	0.0191	0.5848	0.0109	0.5848	0.0061	0.2848	0.0061	0.2946	-0.0007	0.2947	0.0014	0.2848	0.0068	0.5815		0.31246	0.00599
0.0027	0.2949	0.0027	0.298	0.015	0.2882	0.0191	0.5916	0.0089	0.5882	0.002	0.2882	0.0068	0.2979	-0.0014	0.298	0.0048	0.2882	0.0075	0.5882		0.31571	0.00602
0.002	0.2983	0.002	0.3012	0.017	0.2916	0.0225	0.5982	0.0109	0.5949	0.0007	0.2916	0.0061	0.3013	0	0.3012	0.0027	0.2916	0.0041	0.5949		0.31897	0.00741
0	0.3015	0.0007	0.3047	0.0157	0.2949	0.0211	0.6016	0.0089	0.6015	0.0055	0.2949	0.0055	0.3046	-0.0007	0.3047	0.0048	0.2949	0.0055	0.6015		0.32222	0.0087
0.0034	0.305			0.0143	0.2982	0.0232	0.6083	0.0102	0.6082	0.0034	0.2983	0.0055	0.3079	0.002	0.308	0.0027	0.2982	0.0089	0.6082		0.32548	0.00832
0.0055	0.3082			0.013	0.3015	0.0232	0.6148	0.0102	0.6149	0.0041	0.3016	0.0068	0.3113	0.0034	0.3112	0.0027	0.2982	0.0048	0.6148		0.32873	0.00811
0.002	0.3116			0.0143	0.3049	0.0205	0.6216	0.0109	0.6216	0.0041	0.3048	0.0061	0.3147	0.0014	0.3147	0.0034	0.3015	0.0034	0.6216		0.33198	0.00832
0.0014	0.3149			0.0143	0.3082	0.0218	0.6282	0.0116	0.6281	0.0055	0.3081	0.0075	0.318			0.0041	0.3048	0.0075	0.6249		0.33524	0.00797
0.0014	0.3149			0.015	0.3115	0.0259	0.6349	0.0102	0.6349	0.0014	0.3115	0.0095	0.3213			0.0027	0.3082	0.0082	0.6315		0.33849	0.00948
				0.0136	0.3148	0.0205	0.6416	0.0089	0.6382	0.0014	0.3149	0.0095	0.3213			0.0055	0.3116	0.0082	0.6383		0.34175	0.00874
				0.0136	0.3148	0.0225	0.6482	0.0102	0.6448	0.002	0.3182	0.0068	0.3246			0.0048	0.3149	0.0061	0.6449		0.345	0.00806
				0.013	0.3182	0.0218	0.6515	0.0116	0.6516	0.0041	0.3216	0.0055	0.328			0.0048	0.3182	0.0068	0.6515		0.34826	0.00813
				0.0116	0.3215	0.0273	0.6582	0.0116	0.6582	0.0055	0.3249	0.0075	0.3312			0.0075	0.3216	0.0075	0.6583		0.35151	0.00755
				0.017	0.3249	0.0252	0.6649	0.015	0.6649	0.0055	0.3282	0.0075	0.3346			0.0075	0.325	0.0095	0.6649		0.35477	0.0077
				0.0177	0.3282	0.0273	0.6715	0.013	0.6716	0.0041	0.3315	0.0095	0.338			0.0048	0.3283	0.0041	0.6716		0.35802	0.00905
				0.015	0.3315	0.0252	0.6782	0.0116	0.6782	0.0014	0.3349	0.0102	0.3412			0.0034	0.3315	0.0068	0.6749		0.36128	0.00999
				0.0143	0.3348	0.0273	0.6849	0.0109	0.6849	0.0014	0.3349	0.0089	0.3446			0.002	0.3349	0.0102	0.6816		0.36453	0.01018
				0.017	0.3383	0.0252	0.6915	0.0102	0.6882	0.0068	0.3382	0.0116	0.3479			0.0041	0.3382	0.0082	0.6882		0.36779	0.01043
				0.0184	0.3416	0.0266	0.6982	0.0102	0.6948	0.0061	0.3415	0.0095	0.3513			0.0041	0.3415	0.0089	0.6949		0.37104	0.00946
				0.0198	0.3448	0.0259	0.7015	0.013	0.7015	0.0055	0.3448	0.0068	0.3546			0.0055	0.3449	0.0082	0.7016		0.3743	0.00901
				0.017	0.3482	0.03	0.7082	0.0095	0.7081	0.0041	0.3482	0.0075	0.358			0.0055	0.3449	0.0075	0.7082		0.37755	0.00854
				0.0136	0.3516	0.0259	0.7148	0.0116	0.7149	0.0027	0.3516	0.0109	0.3613			0.0041	0.3482	0.0123	0.7149		0.38081	0.01002
				0.0164	0.3549	0.0259	0.7216	0.0123	0.7215	0.0041	0.3549	0.0109	0.3646			0.0034	0.3516	0.0075	0.7215		0.38406	0.00964
				0.015	0.3582	0.0239	0.7282	0.0082	0.7282	0.0075	0.3582	0.0116	0.3679			0.0041	0.3548	0.0068	0.7248		0.38732	0.00918
				0.015	0.3616	0.0293	0.7348	0.0095	0.7316	0.0061	0.3615	0.0116	0.3713			0.0068	0.3583	0.0068	0.7316		0.39057	0.01002
				0.015	0.3616	0.028	0.7416	0.0102	0.7382	0.0061	0.3649	0.0082	0.3745			0.0041	0.3616	0.0095	0.7382		0.39383	0.01077
				0.017	0.3649	0.03	0.7483	0.0116	0.7449	0.0061	0.3683	0.0082	0.3745			0.0048	0.3649	0.0116	0.7448		0.39708	0.01061
				0.0157	0.3682	0.0286	0.7515	0.0136	0.7515	0.0027	0.3715	0.0082	0.3779			0.0055	0.3682	0.0082	0.7515		0.40033	0.01064
				0.0177	0.3715	0.0293	0.7582	0.0109	0.7582	0.0048	0.3749	0.0116	0.3813			0.0048	0.3715	0.0089	0.7582		0.40359	0.01075
				0.0205	0.3749	0.0314	0.7648	0.0095	0.7649	0.002	0.3782	0.0102	0.3846			0.0048	0.3749	0.0068	0.765		0.40684	0.01089
				0.0191	0.3782	0.0286	0.7716	0.013	0.7715	0.0055	0.3815	0.0095	0.3879			0.0061	0.3782	0.0082	0.7715		0.4101	0.01081
				0.0164	0.3815	0.032	0.7782	0.0116	0.7782	0.0055	0.3815	0.0123	0.3912			0.0041	0.3816	0.0068	0.7749		0.41335	0.01098
				0.017	0.3849	0.03	0.7849	0.0123	0.7816	0.0048	0.3883	0.0116	0.3946			0.0048	0.3848	0.0075	0.7816		0.41661	0.01077
				0.0177	0.3883	0.0334	0.7915	0.0109	0.7883	0.0048	0.3883	0.0089	0.398			0.0055	0.3882	0.0102	0.7882		0.41986	0.01074
				0.0164	0.3915	0.0341	0.7949	0.013	0.7949	0.0055	0.3915	0.0102	0.4013			0.0061	0.3916	0.0082	0.7949		0.42312	0.01112
				0.0191	0.3948	0.032	0.8016	0.0136	0.8015	0.0068	0.3949	0.0136	0.4047			0.0027	0.3949	0.0102	0.8016		0.42637	0.01161
				0.0191	0.3982	0.0327	0.8082	0.0136	0.8081	0.0061	0.3982	0.0109	0.408			0.0027	0.3949	0.0109	0.8082		0.42963	0.01202
				0.0164	0.4016	0.0327	0.8149	0.015	0.8149	0.0055	0.4015	0.0109	0.4113			0.0027	0.3982	0.0102	0.8148		0.43288	0.012
				0.0157	0.4048	0.0327	0.8215	0.0123	0.8215	0.002	0.4049	0.015	0.4146			0.0041	0.4016	0.0102	0.8182		0.43614	0.01151
				0.0136	0.4081	0.0327	0.8282	0.0095	0.8282	0.0055	0.4082	0.0123	0.4179			0.0061	0.4049	0.0082	0.8249		0.43939	0.01075
				0.0177	0.4116	0.0334	0.8349	0.015	0.8349	0.0055	0.4116	0.0123	0.4213			0.0068	0.4083	0.0109	0.8315		0.44265	0.01061
				0.0177	0.4116	0.0348	0.8415	0.013	0.8382	0.0048	0.4148	0.0123	0.4213			0.002	0.4115	0.0095	0.8383		0.4459	0.01125
				0.0205	0.4149	0.0355	0.8449	0.0123	0.8449	0.0055	0.4182	0.0123	0.4245			0.0041	0.4148	0.0082	0.8448		0.44916	0.01181
				0.0177	0.4183	0.0348	0.8516	0.0123	0.8516	0.0061	0.4215	0.0136	0.4279			0.0055	0.4183	0.0082	0.8515		0.45241	0.01191
				0.0198	0.4216	0.0361	0.8583	0.013	0.8582	0.0068	0.4249	0.0157	0.4313			0.0048	0.4216	0.0123	0.8582		0.45567	0.01134
				0.0205	0.4249	0.0341	0.8649	0.013	0.8648	0.0061	0.4283	0.015	0.4346					0.0095	0.8649		0.45892	0.01024
				0.0218	0.4281	0.0361	0.8715	0.0116	0.8716	0.0068	0.4316	0.0136	0.438					0.0102	0.8682		0.46218	0.01223
				0.0205	0.4316	0.0348	0.8782	0.013	0.8782	0.0082	0.4349	0.0116	0.4412					0.0075	0.8748		0.46543	0.01341
				0.0177	0.4349	0.0361	0.8849	0.0157	0.8815	0.0082	0.4349	0.0116	0.4446					0.013	0.8816		0.46868	0.01327
				0.0191	0.4381	0.0382	0.8915	0.0109	0.8882	0.0048	0.4382	0.0136	0.448					0.0123	0.8882		0.47194	0.01295
				0.0198	0.4416	0.0382	0.8948	0.0109	0.8949	0.0027	0.4415	0.0123	0.4512					0.0123	0.8948		0.47519	0.01302
				0.0191	0.4449	0.0389	0.9016	0.0136	0.9015	0.0048	0.4448	0.0123	0.4546					0.0136	0.9015		0.47845	0.01376
				0.0211	0.4481	0.0368	0.9083	0.0136	0.9081	0.0061	0.4481	0.0116	0.458					0.0089	0.9083		0.4817	0.0124
				0.0218	0.4516	0.0389	0.9149	0.0143	0.9149	0.0068	0.4516	0.0116	0.4612					0.0102	0.9148		0.48496	0.01057
				0.0198	0.4549	0.0375	0.9215	0.0136	0.9216	0.0055	0.4549	0.015	0.4646					0.0109	0.9216		0.48821	0.01213
				0.0232	0.4582	0.0389	0.9282	0.013	0.9282	0.0055	0.4582	0.015	0.468					0.0075	0.9248		0.49147	0.01446
				0.0232	0.4582	0.0382	0.9349	0.0157	0.9315	0.0095	0.4615	0.015	0.468					0.0102	0.9315		0.49472	0.01308
				0.0218	0.4616	0.0389	0.9382	0.0136	0.9382	0.0089	0.4649	0.015	0.4712					0.0109	0.9382		0.49798	0.01186
				0.0177	0.4649	0.0396	0.9449	0.013	0.9449	0.0089	0.4683	0.015	0.4746					0.0102	0.9449		0.50123	0.01188
				0.0205	0.4682	0.0382	0.9515	0.0136	0.9516	0.0082	0.4716	0.0177	0.478					0.0089	0.9516		0.50449	0.01253
				0.0218	0.4715	0.0389	0.9582	0.0123	0.9582	0.0075	0.4748	0.0164	0.4813					0.0123	0.9583		0.50774	0.01393
				0.0218	0.4748	0.0396	0.9648	0.015	0.9649	0.0075	0.4783	0.0123	0.4846					0.0116	0.9616		0.511	0.0143
				0.0218	0.4782	0.0416	0.9716	0.0116	0.9715	0.0061	0.4815	0.0143	0.488					0.0102	0.9683		0.51425	0.01352
				0.0225	0.4815	0.0423	0.9781	0.0164	0.9781	0.0048	0.4849	0.0191	0.4912					0.0109	0.9749		0.51751	0.01277
				0.0211	0.4849	0.0409	0.9849	0.0136	0.9816	0.0048	0.4849	0.0164	0.4947					0.0116	0.9816		0.52076	0.01324
				0.0211	0.4882	0.0409	0.9916	0.013	0.9882	0.0061	0.4882	0.015	0.4979					0.0123	0.9882		0.52402	0.01392
				0.0232	0.4915	0.0416	0.9948	0.0136	0.9948	0.0075	0.4915	0.0157	0.5012					0.0116	0.9949		0.52727	0.01312
				0.0239	0.4948	0.0423	1.0015	0.0157	1.0016	0.0075	0.4949	0.015	0.5046					0.0136	1.0016		0.53053	0.01358
				0.0211	0.4981	0.0416	1.0082	0.013	1.0083	0.0068	0.4982	0.0164	0.508					0.0082	1.0083		0.53378	0.0156
				0.0239	0.5016	0.0416	1.0149	0.0157	1.0148	0.0034	0.5016	0.0177	0.5113					0.0109	1.0149		0.53703	0.01632
				0.0239	0.5049	0.0436	1.0216	0.0143	1.0216	0.0048	0.5048	0.017	0.5146					0.0102	1.0182		0.54029	0.01526
				0.0239	0.5049	0.0443	1.0283	0.0136	1.0249	0.0061	0.5082	0.017	0.5146					0.0102	1.0249		0.54354	0.0144
				0.0232	0.5115	0.0443	1.0348	0.0143	1.0315	0.0068	0.5115	0.0164	0.5179					0.0116	1.0315		0.5468	0.01578
				0.0232	0.5115	0.043	1.0416	0.0109	1.0382	0.0061	0.5148	0.0177	0.5213					0.0136	1.0383		0.55005	0.0162
				0.0245	0.5148	0.045	1.0481	0.015	1.0483	0.0055	0.5183	0.0177	0.5247					0.0095	1.0449		0.55331	0.01575
				0.0239	0.5182	0.0457	1.0549	0.0164	1.0548	0.0075	0.5216	0.0164	0.528					0.0123	1.0515		0.55656	0.01588
				0.0239	0.5216	0.0436	1.0615	0.0177	1.0582	0.0089	0.5249	0.0184	0.5313					0.0136	1.0582		0.55982	0.01518
				0.0239	0.5248	0.045	1.0649	0.017	1.0649	0.0055	0.5282	0.0198	0.5346					0.0136	1.0649		0.56307	0.0144
				0.0239	0.5282	0.0436	1.0715	0.0157	1.0715	0.0041	0.5315	0.0205	0.5379					0.0109	1.0715		0.56633	0.01427
				0.0232	0.5316	0.0471	1.0783	0.0164	1.0782	0.0041	0.5315	0.0177	0.5413					0.0123	1.0783		0.56958	0.01472
				0.0239	0.5349	0.0436	1.0849	0.017	1.0848	0.0075	0.5349	0.015	0.5445					0.0109	1.0849		0.57284	0.01558
				0.0245	0.5382	0.0443	1.0915	0.0136	1.0916	0.0075	0.5382	0.0205	0.548					0.0109	1.0882		0.57609	0.0165
				0.0259	0.5415	0.0457	1.0982	0.017	1.0982	0.0068	0.5415	0.0191	0.5513					0.0123	1.0949		0.57935	0.01666
				0.0239	0.5449	0.0464	1.1049	0.0184	1.1015	0.0075	0.5449	0.0191	0.5546					0.0116	1.1016		0.5826	0.01623
				0.0225	0.5482	0.0471	1.1083	0.0177	1.1082	0.0082	0.5482	0.0232	0.5579					0.0123	1.1082		0.58586	0.01582
				0.0245	0.5515	0.0484	1.1149	0.0177	1.1148	0.0082	0.5515	0.0184	0.5612					0.0123	1.1149		0.58911	0.01616
				0.0259	0.555	0.0457	1.1215	0.0143	1.1216	0.0082	0.5549	0.0164	0.5646					0.0123	1.1216		0.59237	0.01578
				0.0252	0.5583	0.0457	1.1282	0.0184	1.1282	0.0061	0.5583	0.0164	0.5646					0.0143	1.1283		0.59562	0.0163
				0.0266	0.5615	0.0477	1.1349	0.017	1.1349	0.0075	0.5616	0.0177	0.568					0.0198	1.1348		0.59887	0.01745
				0.0266	0.5615	0.0484	1.1415	0.013	1.1416	0.0075	0.5648	0.0205	0.5713					0.0198	1.1383		0.60213	0.01782
				0.0259	0.5648	0.0457	1.1482	0.0211	1.1482	0.0075	0.5683	0.0205	0.5746					0.0116	1.1449		0.60538	0.01728
				0.0252	0.5681	0.0477	1.155	0.0198	1.1516	0.0068	0.5715	0.0198	0.5779					0.0164	1.1515		0.60864	0.01727
				0.0239	0.5715	0.0505	1.1615	0.0164	1.1582	0.0095	0.5749	0.0205	0.5812					0.0109	1.1583		0.61189	0.01836
				0.0211	0.5749	0.0511	1.1649	0.015	1.1649	0.0089	0.5782	0.0184	0.5845					0.015	1.165		0.61515	0.01789
				0.0225	0.5782	0.0491	1.1715	0.0157	1.1715	0.0089	0.5782	0.0211	0.588					0.0123	1.1715		0.6184	0.01812
				0.0232	0.5815	0.0491	1.1782	0.0205	1.1782	0.0095	0.5815	0.0198	0.5913					0.0164	1.1782		0.62166	0.01743
				0.0239	0.5848	0.0484	1.1849	0.0164	1.1848	0.0089	0.5849	0.0198	0.5946					0.0143	1.1849		0.62491	0.01779
				0.0245	0.5882	0.0511	1.1915	0.0184	1.1916	0.0089	0.5882	0.0198	0.5979					0.015	1.1882		0.62817	0.0175
				0.0252	0.5916	0.0518	1.1983	0.0157	1.1949	0.0082	0.5916	0.0218	0.6012					0.0164	1.1949		0.63142	0.0173
				0.0218	0.5949	0.0505	1.2048	0.0184	1.2015	0.0075	0.5949	0.0211	0.6045					0.0143	1.2016		0.63468	0.01768
				0.0245	0.5982	0.0491	1.2115	0.0164	1.2082	0.0095	0.5983	0.0198	0.608					0.013	1.2082		0.63793	0.01684
				0.0273	0.6015	0.0511	1.2149	0.0136	1.2149	0.0109	0.6016	0.0211	0.6113					0.0157	1.2148		0.64119	0.01706
				0.0245	0.6048	0.0539	1.2215	0.0191	1.2216	0.0089	0.6049	0.0211	0.6113					0.0136	1.2216		0.64444	0.01731
				0.0232	0.6082	0.0525	1.2282	0.0191	1.2282	0.0082	0.6082	0.0232	0.6179					0.0143	1.2282		0.6477	0.01788
				0.0232	0.6082	0.0559	1.2349	0.0177	1.2349	0.0109	0.6115	0.0232	0.6179					0.0143	1.2316		0.65095	0.01795
				0.0218	0.6116	0.0525	1.2416	0.0191	1.2415	0.0082	0.6149	0.0225	0.6212					0.0143	1.2383		0.65421	0.01829
				0.0252	0.6149	0.0511	1.2482	0.0205	1.2448	0.0095	0.6183	0.0198	0.6246					0.0143	1.2449		0.65746	0.02008
				0.0273	0.6182	0.0505	1.2549	0.017	1.2516	0.0095	0.6215	0.0211	0.628					0.015	1.2516		0.66072	0.01958
				0.0293	0.6215	0.0525	1.2582	0.0205	1.2582	0.0123	0.6249	0.0225	0.6313					0.017	1.2583		0.66397	0.01955
				0.0307	0.6249	0.0511	1.2649	0.0184	1.2649	0.0095	0.6282	0.0232	0.6345					0.0164	1.2649		0.66722	0.01941
				0.028	0.6283	0.0518	1.2715	0.0184	1.2716	0.0095	0.6282	0.0211	0.638					0.015	1.2715		0.67048	0.02013
				0.0266	0.6315	0.0498	1.2782	0.0177	1.2782	0.0055	0.6315	0.0218	0.6413					0.017	1.2783		0.67373	0.02042
				0.0273	0.6349	0.0559	1.2849	0.0205	1.2848	0.0041	0.6349	0.0205	0.6446					0.0157	1.2816		0.67699	0.02061
				0.0273	0.6383	0.0539	1.2915	0.017	1.2916	0.0061	0.6382	0.0205	0.6479					0.0177	1.2883		0.68024	0.01994
				0.0314	0.6416	0.0539	1.2982	0.0211	1.2949	0.0089	0.6416	0.0211	0.6513					0.0184	1.2949		0.6835	0.0203
				0.03	0.6448	0.0546	1.3049	0.0198	1.3015	0.0102	0.6449	0.0211	0.6546					0.0164	1.3015		0.68675	0.02026
				0.0273	0.6483	0.0532	1.3082	0.0198	1.3082	0.0109	0.6482	0.0245	0.6579					0.017	1.3083		0.69001	0.02047
				0.028	0.6515	0.0532	1.3149	0.0205	1.3149	0.0109	0.6515	0.0218	0.6612					0.0184	1.3149		0.69326	0.02061
				0.0286	0.6549	0.0552	1.3216	0.0205	1.3215	0.0095	0.6548	0.0239	0.6647					0.0157	1.3216		0.69652	0.01999
				0.0286	0.6549	0.0552	1.3282	0.0225	1.3282	0.0095	0.6582	0.0239	0.6647					0.0177	1.3283		0.69977	0.01975
				0.03	0.6582	0.0546	1.3349	0.0211	1.3348	0.0102	0.6616	0.0225	0.6679					0.0164	1.3316		0.70303	0.02072
				0.0286	0.6615	0.0573	1.3415	0.0232	1.3416	0.0095	0.6649	0.0218	0.6713					0.017	1.3382		0.70628	0.02204
				0.0259	0.6649	0.058	1.3482	0.0252	1.3448	0.0095	0.6682	0.0232	0.6746					0.0157	1.3448		0.70954	0.02253
				0.0286	0.6682	0.0559	1.3549	0.0177	1.3516	0.0123	0.6715	0.0252	0.6779					0.0177	1.3516		0.71279	0.02233
				0.028	0.6715	0.0546	1.3582	0.0198	1.3582	0.0116	0.6749	0.0218	0.6812					0.0157	1.3583		0.71605	0.02135
				0.0266	0.6749	0.0566	1.3649	0.0205	1.3648	0.0116	0.6749	0.0232	0.6846					0.0136	1.3649		0.7193	0.02069
				0.0266	0.6783	0.058	1.3716	0.017	1.3716	0.0116	0.6783	0.0239	0.688					0.0177	1.3716		0.72256	0.02124
				0.0286	0.6816	0.0566	1.3782	0.0211	1.3782	0.0109	0.6816	0.0252	0.6913					0.0177	1.3782		0.72581	0.02058
				0.028	0.6849	0.0573	1.3849	0.0239	1.3848	0.0116	0.6849	0.0225	0.6946					0.015	1.3815		0.72907	0.02061
				0.028	0.6882	0.0593	1.3916	0.0218	1.3882	0.0095	0.6882	0.0225	0.6979					0.0198	1.3882		0.73232	0.02171
				0.0273	0.6915	0.0573	1.3983	0.0232	1.3949	0.0123	0.6915	0.0225	0.7013					0.0177	1.3949		0.73557	0.0229
				0.0286	0.6949	0.0559	1.4015	0.0232	1.4016	0.013	0.6948	0.0232	0.7047					0.017	1.4016		0.73883	0.02215
				0.0293	0.6982	0.0586	1.4083	0.0218	1.4082	0.0095	0.6982	0.0259	0.7079					0.0184	1.4082		0.74208	0.0224
				0.03	0.7015	0.058	1.4148	0.0225	1.4148	0.0116	0.7016	0.0266	0.7112					0.0198	1.415		0.74534	0.02371
				0.032	0.7049	0.058	1.4215	0.0225	1.4216	0.0136	0.7049	0.0266	0.7146					0.0177	1.4216		0.74859	0.02255
				0.032	0.7049	0.0621	1.4282	0.0198	1.4282	0.0116	0.7082	0.0266	0.7146					0.0198	1.4282		0.75185	0.02199
				0.032	0.7082	0.0607	1.4349	0.0211	1.4348	0.013	0.7115	0.0239	0.718					0.017	1.4316		0.7551	0.02261
						0.0607	1.4415	0.0218	1.4382	0.0136	0.7149	0.0252	0.7212					0.0184	1.4382		0.75836	0.02299
						0.0586	1.4482	0.0205	1.4448	0.0109	0.7183	0.0239	0.7246					0.0184	1.4449		0.76161	0.02376
						0.0607	1.4515	0.0225	1.4516	0.0136	0.7215	0.0245	0.7279					0.0191	1.4515		0.76487	0.02432
						0.0627	1.4583	0.0225	1.4582	0.0136	0.7215	0.0232	0.7313					0.0198	1.4583		0.76812	0.02296
						0.06	1.4649	0.0225	1.4648	0.013	0.7249	0.0266	0.7346					0.0177	1.4649		0.77138	0.02234
						0.0607	1.4715	0.0239	1.4715	0.013	0.7282	0.0252	0.7379					0.0218	1.4715		0.77463	0.02332
						0.0614	1.4782	0.0218	1.4782	0.0136	0.7315	0.028	0.7413					0.0232	1.4748		0.77789	0.02512
						0.0614	1.4849	0.0245	1.485	0.0136	0.735	0.0286	0.7447					0.0205	1.4816		0.78114	0.02494
						0.0621	1.4916	0.0232	1.4916	0.0123	0.7383	0.0245	0.748					0.0211	1.4882		0.7844	0.02296
						0.0627	1.4982	0.0252	1.4948	0.0102	0.7415	0.0218	0.7512					0.0198	1.495		0.78765	0.02437
						0.0621	1.5049	0.0245	1.5016	0.0143	0.7449	0.0252	0.7545					0.0205	1.5016		0.79091	0.02534
						0.0627	1.5082	0.0245	1.5082	0.0136	0.7482	0.0252	0.758					0.0191	1.5082		0.79416	0.02588
						0.0641	1.5149	0.0205	1.5149	0.015	0.7515	0.0259	0.7613					0.0211	1.5148		0.79741	0.0254
						0.0607	1.5215	0.0232	1.5215	0.0136	0.7548	0.0259	0.7613					0.0184	1.5216		0.80067	0.02578
						0.06	1.5282	0.0252	1.5283	0.0143	0.7582	0.0252	0.7646					0.0205	1.5283		0.80392	0.02598
						0.0634	1.5349	0.0232	1.5349	0.015	0.7615	0.0252	0.7679					0.0218	1.5315		0.80718	0.02557
						0.0607	1.5415	0.0232	1.5382	0.0164	0.7649	0.0239	0.7712					0.0198	1.5383		0.81043	0.02497
						0.0607	1.5482	0.0266	1.5449	0.0136	0.7683	0.0273	0.7746					0.0184	1.5449		0.81369	0.02462
						0.0621	1.5516	0.0245	1.5515	0.0143	0.7716	0.0307	0.778					0.0191	1.5516		0.81694	0.02503
						0.0655	1.5583	0.0259	1.5582	0.0123	0.7749	0.0307	0.7813					0.0245	1.5582		0.8202	0.02539
						0.0627	1.5649	0.0266	1.5648	0.013	0.7782	0.0259	0.7847					0.0232	1.565		0.82345	0.02574
						0.0621	1.5715	0.0259	1.5716	0.013	0.7782	0.0286	0.788					0.0211	1.5715		0.82671	0.0254
						0.0614	1.5783	0.028	1.5782	0.013	0.7815	0.03	0.7913					0.0205	1.5749		0.82996	0.02567
						0.0655	1.5849	0.0232	1.5849	0.0123	0.7849	0.0314	0.7945					0.0211	1.5815		0.83322	0.02551
						0.0675	1.5915	0.0259	1.5882	0.0136	0.7882	0.0293	0.7979					0.0218	1.5883		0.83647	0.02505
						0.0661	1.5982	0.0273	1.5948	0.013	0.7915	0.0307	0.8013					0.0198	1.5949		0.83973	0.02612
						0.0655	1.6016	0.028	1.6016	0.0123	0.7949	0.0307	0.8046					0.0205	1.6016		0.84298	0.02723
						0.0675	1.6083	0.0245	1.6082	0.0136	0.7982	0.0293	0.8079					0.0184	1.6082		0.84624	0.02693
						0.0668	1.6149	0.0239	1.6149	0.015	0.8016	0.0286	0.8112					0.0205	1.615		0.84949	0.02633
						0.0655	1.6215	0.0266	1.6216	0.015	0.8048	0.0286	0.8112					0.0218	1.6215		0.85275	0.02619
						0.0668	1.6282	0.0266	1.6283	0.0143	0.8082	0.028	0.8146					0.0198	1.6249		0.856	0.02671
						0.0668	1.6349	0.0293	1.6349	0.013	0.8116	0.03	0.818					0.0259	1.6316		0.85926	0.02753
						0.0682	1.6415	0.0266	1.6382	0.013	0.8149	0.0307	0.8212					0.0225	1.6382		0.86251	0.02732
						0.0723	1.6482	0.0286	1.6448	0.013	0.8182	0.0314	0.8246					0.0232	1.645		0.86576	0.02759
						0.0702	1.6515	0.028	1.6515	0.013	0.8215	0.0314	0.828					0.0259	1.6516		0.86902	0.02778
						0.0668	1.6582	0.0273	1.6582	0.0136	0.8248	0.0314	0.8313					0.0218	1.6582		0.87227	0.0279
						0.0668	1.6649	0.0293	1.6649	0.0136	0.8248	0.0273	0.8346					0.0245	1.6648		0.87553	0.02783
						0.0668	1.6715	0.03	1.6716	0.0109	0.8282	0.0293	0.838					0.0225	1.6716		0.87878	0.02774
						0.0689	1.6782	0.0259	1.6782	0.0143	0.8315	0.0327	0.8413					0.0205	1.6749		0.88204	0.02722
						0.0689	1.6849	0.0273	1.6816	0.0143	0.8349	0.0307	0.8446					0.0225	1.6816		0.88529	0.02692
						0.0682	1.6915	0.0293	1.6882	0.0116	0.8382	0.0293	0.8479					0.0218	1.6883		0.88855	0.02776
						0.0709	1.6949	0.028	1.6949	0.0143	0.8415	0.0286	0.8512					0.0252	1.6949		0.8918	0.02859
						0.0675	1.7016	0.0273	1.7016	0.0157	0.8449	0.03	0.8546					0.0232	1.7015		0.89506	0.02975
						0.0696	1.7082	0.0307	1.7082	0.015	0.8483	0.032	0.858					0.0232	1.7083		0.89831	0.03006
						0.0723	1.7148	0.0293	1.7149	0.015	0.8516	0.032	0.858					0.0225	1.7148		0.90157	0.02953
						0.075	1.7216	0.0307	1.7216	0.013	0.8549	0.0314	0.8612					0.0232	1.7183		0.90482	0.0279
						0.0743	1.7282	0.0307	1.7282	0.015	0.8582	0.0334	0.8647					0.0239	1.7249		0.90808	0.02957
						0.0723	1.7349	0.0307	1.7315	0.015	0.8615	0.0334	0.868					0.0205	1.7316		0.91133	0.02964
						0.0709	1.7416	0.032	1.7382	0.015	0.865	0.03	0.8713					0.0232	1.7382		0.91459	0.02905
						0.075	1.7449	0.03	1.7449	0.015	0.8682	0.0307	0.8746					0.0245	1.7449		0.91784	0.02914
						0.0709	1.7516	0.03	1.7516	0.0177	0.8716	0.0334	0.8779					0.0211	1.7515		0.9211	0.02932
						0.0743	1.7582	0.0327	1.7581	0.0177	0.8716	0.03	0.8812					0.0259	1.7582		0.92435	0.03088
						0.0702	1.7649	0.032	1.7649	0.017	0.8748	0.03	0.8846					0.0245	1.7649		0.92761	0.03133
						0.0716	1.7715	0.0307	1.7715	0.0157	0.8782	0.0307	0.8879					0.0232	1.7716		0.93086	0.02956
						0.0723	1.7782	0.032	1.7783	0.0164	0.8816	0.0327	0.8913					0.0239	1.7749		0.93411	0.02911
						0.0736	1.7848	0.032	1.7816	0.0143	0.8849	0.0361	0.8946					0.0252	1.7816		0.93737	0.03053
						0.073	1.7916	0.032	1.7882	0.015	0.8882	0.0348	0.8979					0.0232	1.7882		0.94062	0.03065
						0.0716	1.7982	0.0334	1.7948	0.0143	0.8915	0.0334	0.9013					0.0239	1.7949		0.94388	0.03079
						0.073	1.8015	0.0314	1.8016	0.015	0.8949	0.032	0.9046					0.0252	1.8015		0.94713	0.03015
						0.075	1.8082	0.0314	1.8082	0.017	0.8983	0.0348	0.9079					0.0225	1.8083		0.95039	0.03027
						0.0736	1.8149	0.032	1.8148	0.0164	0.9016	0.0348	0.9079					0.0273	1.8149		0.95364	0.0301
						0.0771	1.8215	0.0307	1.8215	0.0136	0.9048	0.0361	0.9113					0.0252	1.8182		0.9569	0.02995
						0.0771	1.8282	0.03	1.8249	0.017	0.9081	0.0327	0.9146					0.0245	1.8249		0.96015	0.03051
						0.0757	1.8349	0.0334	1.8315	0.015	0.9115	0.0341	0.918					0.028	1.8315		0.96341	0.03142
						0.0736	1.8382	0.0348	1.8383	0.0157	0.9149	0.0361	0.9213					0.0252	1.8383		0.96666	0.03229
						0.0736	1.845	0.0341	1.8449	0.015	0.9183	0.0375	0.9246					0.0286	1.845		0.96992	0.03272
						0.0736	1.8515	0.0355	1.8515	0.0143	0.9215	0.0375	0.9279					0.0239	1.8516		0.97317	0.03258
						0.0743	1.8582	0.0341	1.8582	0.0143	0.9215	0.0341	0.9312					0.028	1.8582		0.97643	0.03207
						0.0757	1.8649	0.0361	1.8648	0.0177	0.9249	0.0334	0.9346					0.0286	1.8648		0.97968	0.03217
						0.0757	1.8716	0.0361	1.8716	0.0177	0.9283	0.0361	0.9379					0.0259	1.8716		0.98294	0.03243
						0.0784	1.8783	0.0355	1.8782	0.015	0.9316	0.0355	0.9413					0.0259	1.8782		0.98619	0.03166
						0.0771	1.8849	0.0334	1.8849	0.0157	0.9349	0.0334	0.9446					0.0266	1.8849		0.98945	0.03104
						0.075	1.8915	0.0348	1.8915	0.0177	0.9382	0.0334	0.9479					0.0293	1.8883		0.9927	0.03164
						0.0757	1.8982	0.0327	1.8982	0.017	0.9415	0.0355	0.9513					0.0286	1.8949		0.99595	0.03186
						0.0777	1.9049	0.0382	1.9016	0.0198	0.9448	0.0348	0.9547					0.0286	1.9015		0.99921	0.03218
						0.075	1.9116	0.0355	1.9082	0.017	0.9483	0.0348	0.9547					0.0293	1.9082		1.00246	0.03373
						0.0743	1.9148	0.0348	1.9149	0.0177	0.9516	0.0341	0.9579					0.028	1.915		1.00572	0.03391
						0.0818	1.9216	0.0368	1.9215	0.0164	0.9548	0.0355	0.9613					0.03	1.9216		1.00897	0.03343
						0.0777	1.9282	0.0389	1.9282	0.017	0.9583	0.0368	0.9646					0.0273	1.9283		1.01223	0.03298
						0.0811	1.9349	0.0355	1.9348	0.0177	0.9616	0.0375	0.9679					0.0259	1.9349		1.01548	0.03285
						0.0777	1.9415	0.0368	1.9416	0.0191	0.9649	0.0348	0.9712					0.0307	1.9416		1.01874	0.03335
						0.0771	1.9482	0.0368	1.9482	0.0198	0.9682	0.0348	0.9747					0.0273	1.9449		1.02199	0.03352
						0.0811	1.9549	0.0375	1.9515	0.0198	0.9682	0.0327	0.978					0.0286	1.9516		1.02525	0.03326
						0.0791	1.9616	0.0368	1.9582	0.0225	0.9715	0.0341	0.9812					0.0286	1.9582		1.0285	0.03439
						0.0798	1.9649	0.0402	1.9648	0.0198	0.9749	0.0389	0.9846					0.0307	1.9649		1.03176	0.0338
						0.0811	1.9716	0.0402	1.9716	0.0211	0.9783	0.0361	0.988					0.0293	1.9715		1.03501	0.03475
						0.0811	1.9782	0.0368	1.9782	0.0211	0.9816	0.0348	0.9912					0.0293	1.9782		1.03827	0.03452
						0.0811	1.9849	0.0396	1.9849	0.017	0.9849	0.0361	0.9946					0.032	1.9849		1.04152	0.03403
						0.0832	1.9915	0.0389	1.9915	0.0157	0.9882	0.0361	0.9979					0.03	1.9882		1.04478	0.03326
						0.0777	1.9982	0.0402	1.9983	0.0184	0.9915	0.0375	1.0013					0.0307	1.9949		1.04803	0.03342
						0.0818	2.0049	0.0396	2.0049	0.0184	0.9949	0.0375	1.0013					0.032	2.0016		1.05129	0.03598
						0.0832	2.0083	0.0382	2.0081	0.0164	0.9982	0.0375	1.0047					0.03	2.0083		1.05454	0.03594
						0.0832	2.0149	0.0382	2.0149	0.0211	1.0015	0.0382	1.008					0.0307	2.0149		1.0578	0.03414
						0.0818	2.0215	0.0375	2.0215	0.0225	1.0049	0.0361	1.0113					0.0348	2.0216		1.06105	0.03432
						0.0811	2.0283	0.0416	2.0282	0.0211	1.0082	0.0389	1.0146					0.0327	2.0282		1.0643	0.03585
						0.0798	2.0349	0.0396	2.0349	0.0211	1.0116	0.0396	1.0179					0.032	2.0349		1.06756	0.03572
						0.0811	2.0415	0.0409	2.0416	0.0177	1.0149	0.0396	1.0213					0.0314	2.0383		1.07081	0.03624
						0.0839	2.0483	0.043	2.0449	0.0177	1.0149	0.0382	1.0247					0.028	2.0449		1.07407	0.03674
						0.0839	2.0549	0.0436	2.0516	0.0177	1.0182	0.0409	1.028					0.0341	2.0515		1.07732	0.03606
						0.0859	2.0616	0.0436	2.0582	0.0177	1.0215	0.0382	1.0312					0.032	2.0582		1.08058	0.03561
						0.0852	2.0648	0.0409	2.0648	0.017	1.0249	0.0409	1.0346					0.0341	2.0649		1.08383	0.03526
						0.0839	2.0716	0.0457	2.0715	0.0184	1.0282	0.0409	1.0379					0.0348	2.0715		1.08709	0.03581
						0.0859	2.0782	0.0416	2.0782	0.0184	1.0315	0.0402	1.0413					0.032	2.0783		1.09034	0.03549
						0.0852	2.0849	0.0423	2.0849	0.0191	1.0348	0.0368	1.0446					0.0307	2.0849		1.0936	0.03595
						0.0873	2.0916	0.0416	2.0916	0.0191	1.0383	0.0348	1.048					0.0307	2.0882		1.09685	0.03649
						0.0907	2.0982	0.0416	2.0983	0.0191	1.0448	0.0416	1.0513					0.032	2.095		1.10011	0.03695
						0.0859	2.1049	0.0436	2.1016	0.0191	1.0448	0.0416	1.0546					0.0327	2.1016		1.10336	0.03697
						0.0839	2.1116	0.0423	2.1082	0.0205	1.0482	0.0389	1.0579					0.0348	2.1083		1.10662	0.03748
						0.0832	2.1149	0.0423	2.1149	0.0211	1.0516	0.0409	1.0612					0.0327	2.1149		1.10987	0.03796
						0.0866	2.1215	0.045	2.1215	0.0205	1.0549	0.0423	1.0646					0.0341	2.1217		1.11313	0.03767
						0.0859	2.1282	0.0443	2.1283	0.0184	1.0582	0.0409	1.068					0.028	2.1282		1.11638	0.03716
						0.0893	2.135	0.0443	2.1349	0.0184	1.0615	0.0423	1.0713					0.0327	2.1349		1.11964	0.0364
						0.088	2.1416	0.0436	2.1415	0.0211	1.0649	0.0409	1.0746					0.0334	2.1383		1.12289	0.03612
						0.0859	2.1482	0.045	2.1482	0.0218	1.0683	0.0368	1.0779					0.0361	2.1449		1.12615	0.03691
						0.0866	2.1548	0.0464	2.1515	0.0232	1.0716	0.0368	1.0779					0.032	2.1515		1.1294	0.03698
						0.0873	2.1582	0.0457	2.1582	0.0245	1.0749	0.0402	1.0813					0.0355	2.1583		1.13265	0.03698
						0.0873	2.1649	0.0471	2.1648	0.0239	1.0782	0.0396	1.0847					0.0382	2.165		1.13591	0.03751
						0.0893	2.1716	0.0464	2.1715	0.0205	1.0815	0.0423	1.088					0.0348	2.1715		1.13916	0.03772
						0.09	2.1782	0.0436	2.1783	0.0225	1.0849	0.0416	1.0913					0.0382	2.1783		1.14242	0.03827
						0.0873	2.185	0.0464	2.1849	0.0218	1.0882	0.0423	1.0946					0.0382	2.1815		1.14567	0.03885
						0.0893	2.1915	0.0477	2.1916	0.0198	1.0915	0.0416	1.098					0.0368	2.1882		1.14893	0.03846
						0.09	2.1982	0.0457	2.1949	0.0198	1.0915	0.0423	1.1013					0.0368	2.1949		1.15218	0.03727
						0.0859	2.2049	0.0498	2.2016	0.0218	1.0949	0.0416	1.1046					0.0361	2.2016		1.15544	0.03789
						0.09	2.2082	0.0477	2.2082	0.0225	1.0983	0.0436	1.1079					0.0368	2.2082		1.15869	0.03863
						0.0873	2.2149	0.0457	2.2149	0.0232	1.1015	0.0436	1.1112					0.0348	2.215		1.16195	0.03872
						0.09	2.2216	0.0498	2.2216	0.0225	1.1049	0.0416	1.1146					0.0361	2.2216		1.1652	0.03956
						0.0914	2.2282	0.0498	2.2282	0.0232	1.1083	0.0396	1.118					0.0375	2.2282		1.16846	0.04069
						0.088	2.2349	0.0518	2.2348	0.0225	1.1116	0.0409	1.1213					0.0402	2.2316		1.17171	0.03924
						0.0914	2.2416	0.0505	2.2416	0.0225	1.1148	0.043	1.1246					0.0389	2.2383		1.17497	0.03842
						0.0907	2.2483	0.0491	2.2448	0.0239	1.1183	0.043	1.1246					0.0341	2.2449		1.17822	0.03934
						0.0921	2.2549	0.0471	2.2516	0.0205	1.1215	0.045	1.1279					0.0389	2.2515		1.18148	0.04106
						0.0921	2.2582	0.0525	2.2583	0.0211	1.1249	0.0423	1.1312					0.0375	2.2583		1.18473	0.04067
						0.0907	2.265	0.0505	2.265	0.0211	1.1283	0.043	1.1347					0.0375	2.2649		1.18799	0.04
						0.0934	2.2715	0.0518	2.2716	0.0211	1.1316	0.0416	1.138					0.0375	2.2715		1.19124	0.04127
						0.0934	2.2782	0.0532	2.2782	0.0218	1.1349	0.0416	1.1413					0.0416	2.2783		1.19449	0.04057
						0.0921	2.2849	0.0518	2.2849	0.0232	1.1382	0.0443	1.1446					0.0375	2.2849		1.19775	0.04065
						0.0921	2.2916	0.0546	2.2915	0.0232	1.1382	0.0443	1.148					0.0389	2.2882		1.201	0.0409
						0.0934	2.2983	0.0498	2.2949	0.0239	1.1415	0.0416	1.1512					0.0396	2.2949		1.20426	0.04012
						0.0927	2.3049	0.0539	2.3015	0.0252	1.1449	0.0416	1.1546					0.0368	2.3016		1.20751	0.03942
						0.0914	2.3082	0.0518	2.3082	0.0266	1.1483	0.0423	1.1579					0.0402	2.3082		1.21077	0.0408
						0.0948	2.3148	0.0518	2.3148	0.0232	1.1516	0.0423	1.1613					0.0368	2.315		1.21402	0.04233
						0.0927	2.3216	0.0525	2.3216	0.0239	1.1549	0.0416	1.1646					0.0396	2.3216		1.21728	0.04223
						0.0914	2.3282	0.0552	2.3282	0.0245	1.1582	0.0457	1.1679					0.0396	2.3283		1.22053	0.04176
						0.0968	2.3349	0.0552	2.3349	0.0232	1.1616	0.0457	1.1712					0.0396	2.3315		1.22379	0.04183
						0.0961	2.3416	0.0552	2.3382	0.0252	1.1649	0.0443	1.1747					0.0396	2.3383		1.22704	0.04243
						0.0955	2.3483	0.0546	2.345	0.0266	1.1682	0.0443	1.1747					0.0409	2.3449		1.2303	0.04396
						0.0996	2.3549	0.0566	2.3516	0.0232	1.1715	0.0443	1.178					0.0416	2.3516		1.23355	0.04477
						0.0968	2.3582	0.0532	2.3582	0.0218	1.1749	0.0471	1.1813					0.0382	2.3583		1.23681	0.04366
						0.0982	2.3649	0.0552	2.3649	0.0245	1.1783	0.0477	1.1846					0.0409	2.3649		1.24006	0.0435
						0.0941	2.3715	0.0573	2.3715	0.0273	1.1815	0.0457	1.188					0.0423	2.3715		1.24332	0.0437
						0.0934	2.3783	0.06	2.3783	0.0259	1.1849	0.0471	1.1912					0.0396	2.3782		1.24657	0.04321
						0.0941	2.3849	0.0546	2.3848	0.0245	1.1883	0.045	1.1945					0.043	2.3816		1.24983	0.04261
						0.0961	2.3915	0.0607	2.3916	0.0245	1.1883	0.045	1.198					0.0389	2.3882		1.25308	0.04255
						0.0989	2.3982	0.0607	2.3949	0.0259	1.1916	0.0457	1.2013					0.0402	2.395		1.25634	0.04288
						0.1016	2.4049	0.0607	2.4015	0.0252	1.1949	0.0443	1.2046					0.045	2.4016		1.25959	0.04277
						0.0968	2.4082	0.0559	2.4083	0.0252	1.1982	0.0436	1.2079					0.0416	2.4083		1.26284	0.04247
						0.0989	2.4148	0.0573	2.4148	0.0259	1.2015	0.0464	1.2112					0.043	2.4149		1.2661	0.04263
						0.0989	2.4216	0.058	2.4216	0.0252	1.2048	0.0477	1.2147					0.0436	2.4215		1.26935	0.04277
						0.0975	2.4282	0.06	2.4282	0.0245	1.2083	0.0471	1.218					0.0409	2.4249		1.27261	0.04303
						0.1002	2.4349	0.0586	2.4348	0.028	1.2116	0.0471	1.2213					0.0443	2.4316		1.27586	0.04297
						0.0989	2.4416	0.06	2.4382	0.0293	1.2149	0.0471	1.2213					0.0423	2.4383		1.27912	0.04313
						0.0982	2.4483	0.0607	2.4449	0.0266	1.2182	0.0464	1.2279					0.0436	2.4449		1.28237	0.04397
						0.0989	2.4515	0.06	2.4515	0.0239	1.2215	0.0464	1.2279					0.0409	2.4515		1.28563	0.04374
						0.0996	2.4582	0.0614	2.4583	0.0259	1.2249	0.0511	1.2312					0.0464	2.4583		1.28888	0.04432
						0.1023	2.465	0.0641	2.4649	0.0293	1.2283	0.0511	1.2347					0.0471	2.4649		1.29214	0.04502
						0.1016	2.4716	0.0614	2.4715	0.028	1.2316	0.0471	1.2379					0.045	2.4715		1.29539	0.0442
						0.1016	2.4783	0.0621	2.4783	0.028	1.2349	0.0491	1.2412					0.0443	2.4749		1.29865	0.04396
						0.0996	2.4849	0.0641	2.4848	0.0273	1.2382	0.0477	1.2446					0.045	2.4816		1.3019	0.04523
						0.1009	2.4915	0.0634	2.4883	0.0273	1.2382	0.0484	1.248					0.0464	2.4883		1.30516	0.04436
						0.1009	2.4982	0.0641	2.4948	0.03	1.2415	0.0505	1.2513					0.0443	2.4949		1.30841	0.04481
						0.103	2.5016	0.0641	2.5016	0.0314	1.245	0.0498	1.2546					0.043	2.5016		1.31167	0.0455
						0.1023	2.5083	0.0641	2.5082	0.0286	1.2483	0.0477	1.258					0.045	2.5082		1.31492	0.04521
						0.1036	2.5149	0.0648	2.5148	0.0259	1.2515	0.0464	1.2613					0.0484	2.5149		1.31818	0.04447
						0.103	2.5215	0.0634	2.5216	0.028	1.2549	0.0477	1.2646					0.0457	2.5216		1.32143	0.04564
						0.1057	2.5282	0.0634	2.5282	0.0293	1.2583	0.0457	1.268					0.0471	2.5282		1.32469	0.04566
						0.103	2.5349	0.0661	2.5349	0.0286	1.2616	0.0477	1.2713					0.0484	2.5316		1.32794	0.04606
						0.1064	2.5416	0.0682	2.5382	0.0293	1.2648	0.0498	1.2746					0.0471	2.5382		1.33119	0.04602
						0.1036	2.5482	0.0675	2.5449	0.0307	1.2682	0.0498	1.2746					0.0443	2.5449		1.33445	0.04617
						0.1023	2.5515	0.0675	2.5515	0.0293	1.2716	0.0498	1.2779					0.0471	2.5516		1.3377	0.0464
						0.105	2.5582	0.0668	2.5582	0.0286	1.2749	0.0498	1.2812					0.0471	2.5583		1.34096	0.04718
						0.1071	2.5649	0.0709	2.5649	0.0286	1.2783	0.0464	1.2847					0.0498	2.5648		1.34421	0.04659
						0.1071	2.5715	0.0682	2.5716	0.03	1.2816	0.0471	1.288					0.0484	2.5715		1.34747	0.04641
						0.1084	2.5783	0.0689	2.5782	0.0286	1.2848	0.0498	1.2912					0.0471	2.5749		1.35072	0.04645
						0.1071	2.5849	0.0702	2.5815	0.03	1.2882	0.0484	1.2946					0.0498	2.5816		1.35398	0.04587
						0.1064	2.5916	0.0689	2.5883	0.03	1.2882	0.0471	1.298					0.0505	2.5882		1.35723	0.04557
						0.105	2.5982	0.0709	2.5949	0.032	1.2915	0.0505	1.3013					0.0505	2.5949		1.36049	0.04616
						0.1071	2.6016	0.073	2.6015	0.0307	1.2949	0.0491	1.3046					0.0471	2.6016		1.36374	0.04744
						0.1036	2.6082	0.0716	2.6082	0.03	1.2983	0.0491	1.308					0.0518	2.6083		1.367	0.04757
						0.1057	2.6148	0.0696	2.6149	0.0314	1.3015	0.0498	1.3113					0.0491	2.6149		1.37025	0.048
						0.1098	2.6215	0.0736	2.6215	0.0293	1.3049	0.0511	1.3146					0.0498	2.6215		1.37351	0.04845
						0.1084	2.6282	0.0709	2.6283	0.032	1.3083	0.0498	1.3179					0.0518	2.6248		1.37676	0.04775
						0.1084	2.635	0.0723	2.6316	0.0334	1.3116	0.0511	1.3213					0.0525	2.6316		1.38002	0.04772
						0.1105	2.6415	0.0723	2.6383	0.0314	1.315	0.0511	1.3245					0.0518	2.6382		1.38327	0.04796
						0.1112	2.6482	0.0736	2.6448	0.0293	1.3182	0.0511	1.3245					0.0498	2.645		1.38653	0.04824
						0.1098	2.6516	0.073	2.6516	0.0307	1.3215	0.0505	1.3279					0.0505	2.6515		1.38978	0.04838
						0.1091	2.6582	0.073	2.6582	0.0307	1.3248	0.0498	1.3313					0.0539	2.6583		1.39304	0.04815
						0.1118	2.6648	0.0771	2.6649	0.0327	1.3283	0.0505	1.3346					0.0477	2.6649		1.39629	0.04778
						0.1084	2.6716	0.0764	2.6716	0.0334	1.3316	0.0518	1.3379					0.0505	2.6715		1.39954	0.04744
						0.1118	2.6782	0.0736	2.6782	0.0334	1.3348	0.0532	1.3413					0.0525	2.675		1.4028	0.04822
						0.1077	2.6848	0.0757	2.6849	0.0334	1.3348	0.0511	1.3446					0.0511	2.6816		1.40605	0.05013
						0.1098	2.6916	0.0757	2.6882	0.0314	1.3383	0.0518	1.348					0.0518	2.6883		1.40931	0.05071
						0.1105	2.6949	0.0784	2.6949	0.0314	1.3416	0.0518	1.3513					0.0525	2.6949		1.41256	0.049
						0.1146	2.7015	0.0777	2.7015	0.0307	1.3449	0.0498	1.3547					0.0532	2.7016		1.41582	0.04827
						0.1112	2.7082	0.0757	2.7083	0.0293	1.3482	0.0511	1.3579					0.0505	2.7082		1.41907	0.05024
						0.1077	2.7149	0.0777	2.7149	0.0307	1.3516	0.0505	1.3612					0.0552	2.7149		1.42233	0.05084
						0.1132	2.7215	0.0784	2.7215	0.0314	1.3549	0.0505	1.3646					0.0552	2.7183		1.42558	0.05113
						0.1159	2.7282	0.0798	2.7282	0.0307	1.3582	0.0518	1.368					0.0546	2.7249		1.42884	0.05116
						0.1139	2.7349	0.0805	2.7315	0.0334	1.3615	0.0525	1.3713					0.0573	2.7316		1.43209	0.05139
						0.1118	2.7416	0.0811	2.7383	0.0368	1.365	0.0525	1.3713					0.0546	2.7382		1.43535	0.05141
						0.1146	2.7449	0.0811	2.7448	0.0327	1.3682	0.0532	1.3746					0.0546	2.7449		1.4386	0.05154
						0.1132	2.7516	0.0811	2.7516	0.0348	1.3715	0.0525	1.3779					0.0573	2.7515		1.44186	0.05111
						0.1159	2.7582	0.0784	2.7582	0.0348	1.3749	0.0525	1.3812					0.0573	2.7582		1.44511	0.05114
						0.1112	2.7649	0.0784	2.7649	0.0327	1.3782	0.0505	1.3846					0.058	2.7649		1.44837	0.05042
						0.1139	2.7715	0.0777	2.7715	0.0348	1.3815	0.0511	1.388					0.0593	2.7682		1.45162	0.0521
						0.1118	2.7782	0.0791	2.7783	0.0348	1.3815	0.0525	1.3913					0.0559	2.7749		1.45488	0.05341
						0.1159	2.7849	0.0777	2.7816	0.0361	1.3849	0.0532	1.3946					0.0573	2.7815		1.45813	0.05191
						0.1166	2.7916	0.0818	2.7882	0.0361	1.3882	0.0505	1.398					0.0586	2.7883		1.46138	0.0532
						0.1139	2.7982	0.0818	2.7949	0.0327	1.3916	0.0505	1.4013					0.0559	2.7949		1.46464	0.05283
						0.1146	2.8015	0.0818	2.8016	0.0327	1.3949	0.0532	1.4046					0.06	2.8015		1.46789	0.0522
						0.1166	2.8082	0.0818	2.8082	0.0348	1.3982	0.0539	1.4079					0.058	2.8083		1.47115	0.05164
						0.1193	2.8149	0.0852	2.8149	0.0355	1.4016	0.0546	1.4113					0.06	2.8149		1.4744	0.05188
						0.118	2.8216	0.0811	2.8215	0.0382	1.4048	0.0532	1.4146					0.0593	2.8183		1.47766	0.0531
						0.1187	2.8282	0.0846	2.8282	0.0409	1.4083	0.0546	1.418					0.0614	2.8248		1.48091	0.05272
						0.118	2.835	0.0873	2.8316	0.0361	1.4116	0.0559	1.4213					0.06	2.8316		1.48417	0.05326
						0.118	2.8416	0.0839	2.8382	0.0314	1.4149	0.0559	1.4213					0.0573	2.8382		1.48742	0.05287
						0.12	2.8448	0.0852	2.845	0.0375	1.4182	0.0573	1.4246					0.058	2.8449		1.49068	0.0538
						0.118	2.8515	0.0852	2.8516	0.0382	1.4215	0.0566	1.4279					0.0586	2.8516		1.49393	0.0538
						0.1193	2.8582	0.0873	2.8582	0.0361	1.4248	0.0552	1.4312					0.06	2.8583		1.49719	0.05361
						0.1193	2.8649	0.0852	2.8648	0.0348	1.4282	0.0559	1.4347					0.0614	2.865		1.50044	0.05358
						0.12	2.8716	0.0852	2.8716	0.0375	1.4316	0.0566	1.438					0.06	2.8682		1.5037	0.05487
						0.1187	2.8783	0.088	2.8749	0.0375	1.4316	0.0566	1.4413					0.0593	2.8749		1.50695	0.05512
						0.1193	2.8849	0.0873	2.8816	0.0375	1.4349	0.0559	1.4447					0.0614	2.8815		1.51021	0.05514
						0.1221	2.8915	0.0866	2.8882	0.0375	1.4382	0.0539	1.4479					0.0614	2.8883		1.51346	0.05552
						0.12	2.8949	0.09	2.8948	0.0361	1.4416	0.0573	1.4513					0.06	2.895		1.51672	0.05428
						0.1227	2.9015	0.0893	2.9016	0.0382	1.4449	0.0566	1.4546					0.0607	2.9015		1.51997	0.05339
						0.1234	2.9083	0.0886	2.9083	0.0382	1.4482	0.0539	1.458					0.0627	2.9082		1.52323	0.05333
						0.1241	2.9149	0.088	2.9148	0.0382	1.4515	0.0566	1.4613					0.06	2.915		1.52648	0.05332
						0.1234	2.9216	0.0914	2.9216	0.0423	1.455	0.0593	1.4646					0.0607	2.9182		1.52973	0.05401
						0.1227	2.9283	0.0921	2.9248	0.0389	1.4583	0.0586	1.4679					0.0634	2.925		1.53299	0.05454
						0.1248	2.9349	0.088	2.9316	0.0416	1.4615	0.0586	1.4679					0.0621	2.9316		1.53624	0.0546
						0.1221	2.9382	0.0893	2.9382	0.0389	1.4649	0.0573	1.4713					0.0641	2.9383		1.5395	0.05465
						0.1221	2.9449	0.0914	2.9449	0.0375	1.4683	0.0559	1.4746					0.0641	2.9449		1.54275	0.05471
						0.1275	2.9516	0.0886	2.9516	0.0368	1.4716	0.0593	1.4779					0.0634	2.9516		1.54601	0.05451
						0.1241	2.9583	0.0921	2.9582	0.0389	1.4748	0.0566	1.4812					0.0668	2.9582		1.54926	0.05494
						0.1248	2.9648	0.0886	2.9649	0.0389	1.4783	0.0559	1.4847					0.0661	2.9616		1.55252	0.05597
						0.1262	2.9715	0.09	2.9715	0.0389	1.4783	0.0566	1.488					0.073	2.9683		1.55577	0.05689
						0.1248	2.9782	0.0927	2.9748	0.0402	1.4816	0.06	1.4913					0.0668	2.9749		1.55903	0.05715
						0.1234	2.9849	0.0907	2.9816	0.043	1.4849	0.058	1.4946					0.0648	2.9817		1.56228	0.05495
						0.1275	2.9882	0.0921	2.9882	0.0396	1.4883	0.0559	1.4979					0.0614	2.9882		1.56554	0.05548
						0.1275	2.9949	0.0934	2.9949	0.0402	1.4916	0.0566	1.5013					0.0607	2.9949		1.56879	0.05582
						0.1275	3.0016	0.0948	3.0015	0.0409	1.4949	0.06	1.5046					0.0661	3.0016		1.57205	0.05578
						0.1268	3.0082	0.0941	3.0083	0.0423	1.4982	0.0586	1.508					0.0661	3.0082		1.5753	0.05634
						0.1289	3.0148	0.0921	3.0148	0.0416	1.5015	0.0593	1.5113					0.0648	3.0115		1.57856	0.05655
						0.1296	3.0216	0.0941	3.0215	0.0443	1.5049	0.06	1.5146					0.0661	3.0183		1.58181	0.05681
						0.1289	3.0282	0.0934	3.0249	0.0436	1.5082	0.06	1.5146					0.0668	3.0249		1.58507	0.05635
						0.1316	3.0349	0.0921	3.0315	0.043	1.5116	0.0566	1.5179					0.0648	3.0316		1.58832	0.05624
						0.1316	3.0382	0.0941	3.0382	0.043	1.5149	0.0573	1.5212					0.0655	3.0382		1.59158	0.05764
						0.1316	3.045	0.0968	3.0449	0.0409	1.5182	0.0559	1.5247					0.0641	3.045		1.59483	0.05865
						0.1289	3.0516	0.0975	3.0516	0.0423	1.5215	0.0552	1.528					0.0655	3.0515		1.59808	0.05822
						0.1316	3.0582	0.0996	3.0582	0.0436	1.5248	0.0586	1.5313					0.0777	3.0583		1.60134	0.05862
						0.1323	3.0649	0.0975	3.0649	0.045	1.5283	0.0586	1.5346					0.0771	3.065		1.60459	0.05895
						0.133	3.0716	0.1002	3.0716	0.045	1.5283	0.0607	1.5379					0.0689	3.0682		1.60785	0.0599
						0.1275	3.0782	0.0975	3.0749	0.0416	1.5349	0.0607	1.5412					0.0675	3.075		1.6111	0.06016
						0.1296	3.0815	0.1002	3.0816	0.0416	1.5349	0.0607	1.5447					0.0661	3.0816		1.61436	0.05888
						0.1323	3.0882	0.0996	3.0883	0.0409	1.5382	0.0586	1.548					0.0655	3.0882		1.61761	0.05772
						0.133	3.095	0.0982	3.0949	0.043	1.5415	0.06	1.5512					0.0648	3.095		1.62087	0.05748
						0.1302	3.1016	0.0989	3.1016	0.0423	1.5449	0.0614	1.5546					0.0641	3.1016		1.62412	0.05855
						0.1343	3.1082	0.0982	3.1082	0.0443	1.5482	0.0614	1.558					0.0648	3.1083		1.62738	0.05922
						0.1337	3.1148	0.1009	3.1149	0.045	1.5515	0.0586	1.5613					0.0716	3.1116		1.63063	0.05958
						0.1323	3.1216	0.1016	3.1182	0.0443	1.5549	0.0593	1.5646					0.0723	3.1182		1.63389	0.05885
						0.1316	3.1283	0.1009	3.1249	0.0471	1.5582	0.0593	1.5646					0.0689	3.1249		1.63714	0.05858
						0.135	3.1349	0.103	3.1316	0.0416	1.5615	0.0586	1.568					0.0696	3.1316		1.6404	0.05959
						0.135	3.1382	0.1057	3.1383	0.0443	1.5649	0.06	1.5713					0.0655	3.1383		1.64365	0.06155
						0.1357	3.1449	0.1016	3.1449	0.0464	1.5683	0.06	1.5747					0.0709	3.145		1.64691	0.06226
						0.1343	3.1516	0.105	3.1515	0.045	1.5716	0.0607	1.5779					0.0696	3.1516		1.65016	0.0619
						0.135	3.1582	0.103	3.1582	0.0471	1.5749	0.0586	1.5812					0.0709	3.1583		1.65342	0.06108
						0.1357	3.1649	0.1043	3.1649	0.0471	1.5749	0.0593	1.5845					0.0825	3.1616		1.65667	0.06038
						0.1343	3.1716	0.1057	3.1682	0.0484	1.5816	0.0593	1.588					0.0641	3.1682		1.65992	0.06056
						0.1337	3.1783	0.103	3.1749	0.0484	1.5816	0.058	1.5912					0.0552	3.175		1.66318	0.06102
						0.1364	3.1849	0.1077	3.1815	0.0443	1.5848	0.0607	1.5946					0.0566	3.1816		1.66643	0.06056
						0.1384	3.1882	0.105	3.1883	0.043	1.5883	0.0614	1.598					0.0552	3.1883		1.66969	0.06027
						0.1391	3.1948	0.105	3.1949	0.0471	1.5915	0.0614	1.6012					0.0532	3.195		1.67294	0.06108
						0.1384	3.2016	0.103	3.2016	0.0484	1.5948	0.0607	1.6047					0.058	3.2016		1.6762	0.06198
						0.1377	3.2082	0.105	3.2082	0.0471	1.5982	0.0614	1.608					0.0573	3.2049		1.67945	0.06218
						0.1364	3.2149	0.1077	3.2149	0.0491	1.6016	0.0634	1.6113					0.0546	3.2115		1.68271	0.06219
						0.1377	3.2216	0.1084	3.2183	0.0498	1.6049	0.0634	1.6113					0.0573	3.2183		1.68596	0.06219
						0.1391	3.2282	0.1071	3.225	0.0511	1.6082	0.0634	1.618					0.0566	3.2249		1.68922	0.06206
						0.1364	3.2349	0.1064	3.2316	0.0498	1.6116	0.0634	1.618					0.0566	3.2316		1.69247	0.0624
						0.1398	3.2383	0.1064	3.2382	0.0457	1.6149	0.0607	1.6213					0.0586	3.2383		1.69573	0.06264
						0.1398	3.2449	0.105	3.2449	0.043	1.6182	0.0607	1.6246					0.0559	3.2449		1.69898	0.06237
						0.058	3.2515	0.1077	3.2515	0.0464	1.6215	0.0607	1.6279					0.06	3.2516		1.70224	0.06228
								0.1091	3.2583	0.0498	1.625	0.0634	1.6312					0.06	3.2549		1.70549	0.06317
								0.1098	3.2649	0.0505	1.6282	0.0614	1.6347					0.0593	3.2616		1.70875	0.06342
								0.1084	3.2682	0.0505	1.6282	0.0586	1.638					0.0607	3.2683		1.712	0.06278
								0.1071	3.2748	0.0484	1.6316	0.0607	1.6412					0.058	3.275		1.71526	0.06409
								0.1112	3.2816	0.0477	1.6348	0.0641	1.6446					0.06	3.2816		1.71851	0.06421
								0.1098	3.2883	0.0498	1.6382	0.0634	1.648					0.0614	3.2882		1.72177	0.06463
								0.1118	3.2949	0.0511	1.6416	0.0648	1.6513					0.0621	3.295		1.72502	0.06505
								0.1091	3.3016	0.0525	1.6449	0.0627	1.6547					0.0607	3.3016		1.72827	0.06388
								0.1125	3.3083	0.0511	1.6482	0.0641	1.658					0.06	3.3082		1.73153	0.06466
								0.1125	3.315	0.0498	1.6515	0.0634	1.6613					0.06	3.3115		1.73478	0.06519
								0.1098	3.3182	0.0511	1.6549	0.0634	1.6646					0.0627	3.3182		1.73804	0.06334
								0.1105	3.3249	0.0491	1.6582	0.0634	1.6646					0.0614	3.3249		1.74129	0.06474
								0.1132	3.3316	0.0532	1.6616	0.0621	1.6679					0.0641	3.3316		1.74455	0.06581
								0.1125	3.3383	0.0525	1.665	0.0607	1.6712					0.0621	3.3382		1.7478	0.06573
								0.1125	3.3449	0.0518	1.6683	0.0634	1.6746					0.0641	3.345		1.75106	0.06528
								0.1166	3.3516	0.0539	1.6716	0.0648	1.678					0.0634	3.3515		1.75431	0.06571
								0.1125	3.3582	0.0539	1.6748	0.0634	1.6813					0.0648	3.3583		1.75757	0.06715
								0.1166	3.3648	0.0532	1.6782	0.0648	1.6846					0.0689	3.365		1.76082	0.06686
								0.1166	3.3716	0.0532	1.6782	0.0648	1.6879					0.0655	3.3716		1.76408	0.06516
								0.1166	3.3783	0.0539	1.6816	0.0648	1.6912					0.0682	3.3749		1.76733	0.06468
								0.1132	3.3849	0.0532	1.6849	0.0641	1.6947					0.0689	3.3816		1.77059	0.06533
								0.1146	3.3883	0.0525	1.6882	0.0634	1.698					0.0655	3.3883		1.77384	0.06619
								0.1146	3.3949	0.0539	1.6915	0.0648	1.7013					0.0702	3.3948		1.7771	0.06575
								0.1187	3.4015	0.0532	1.6948	0.0655	1.7046					0.0709	3.4016		1.78035	0.06599
								0.1173	3.4082	0.0546	1.6983	0.0648	1.708					0.1555	3.4082		1.78361	0.06597
								0.1193	3.4149	0.0539	1.7016	0.0621	1.7112					0.0539	3.4149		1.78686	0.06665
								0.1187	3.4215	0.0552	1.7049	0.0627	1.7146					0.0464	3.4216		1.79012	0.06688
								0.1187	3.4283	0.0566	1.7082	0.0627	1.7146					0.045	3.4283		1.79337	0.06633
								0.118	3.4349	0.0546	1.7116	0.0621	1.718					0.0464	3.4315		1.79662	0.06641
								0.1207	3.4416	0.0573	1.7148	0.0648	1.7213					0.0505	3.4382		1.79988	0.0673
								0.1214	3.4449	0.0566	1.7182	0.0661	1.7246					0.045	3.445		1.80313	0.06861
								0.1214	3.4515	0.0539	1.7216	0.0655	1.7279					0.0477	3.4516		1.80639	0.06824
								0.12	3.4583	0.0546	1.7249	0.0655	1.7313					0.0402	3.4582		1.80964	0.06704
								0.1227	3.4649	0.0546	1.7249	0.0648	1.7346					0.0423	3.465		1.8129	0.06707
								0.1221	3.4716	0.0518	1.7282	0.0621	1.7379					0.0464	3.4715		1.81615	0.06762
								0.1207	3.4782	0.0552	1.7315	0.0661	1.7413					0.0457	3.4749		1.81941	0.06849
								0.1248	3.4849	0.0586	1.7348	0.0675	1.7447					0.0464	3.4815		1.82266	0.06948
								0.1275	3.4882	0.0559	1.7383	0.0682	1.748					0.043	3.4883		1.82592	0.06962
								0.1255	3.4948	0.0573	1.7416	0.0675	1.7513					0.0484	3.495		1.82917	0.06927
								0.1234	3.5016	0.0552	1.7449	0.0682	1.7546					0.0436	3.5016		1.83243	0.06964
								0.1248	3.5082	0.0559	1.7483	0.0682	1.7579					0.0443	3.5082		1.83568	0.06911
								0.1262	3.5149	0.0573	1.7516	0.0696	1.7613					0.0457	3.5149		1.83894	0.0684
								0.1268	3.5216	0.0566	1.7548	0.0696	1.7613					0.0491	3.5216		1.84219	0.06906
								0.1255	3.5282	0.06	1.7583	0.0675	1.7646					0.0811	3.5249		1.84545	0.06864
								0.1268	3.5349	0.058	1.7616	0.0648	1.7679					0.0068	3.5316		1.8487	0.06798
								0.1262	3.5382	0.0566	1.7649	0.0668	1.7712					0.0014	3.5383		1.85196	0.06802
								0.1234	3.5448	0.0586	1.7682	0.0675	1.7746								1.85521	0.06848
								0.1275	3.5516	0.058	1.7715	0.0648	1.778								1.85846	0.07002
								0.1268	3.5583	0.058	1.7715	0.0675	1.7812								1.86172	0.07067
								0.1309	3.5649	0.06	1.7749	0.0661	1.7847								1.86497	0.07069
								0.1282	3.5716	0.0593	1.7783	0.0668	1.788								1.86823	0.07047
								0.1275	3.5782	0.058	1.7815	0.0682	1.7913								1.87148	0.07004
								0.1296	3.5816	0.058	1.7849	0.0675	1.7946								1.87474	0.07111
								0.1282	3.5882	0.0614	1.7883	0.0689	1.798								1.87799	0.07133
								0.1289	3.5949	0.0586	1.7915	0.0689	1.8013								1.88125	0.0715
								0.133	3.6016	0.0586	1.7949	0.0702	1.8046								1.8845	0.07261
								0.1302	3.6082	0.0593	1.7983	0.0668	1.8079								1.88776	0.07109
								0.1302	3.6149	0.0621	1.8015	0.0655	1.8112								1.89101	0.06988
								0.1323	3.6216	0.0634	1.8049	0.0655	1.8112								1.89427	0.07024
								0.135	3.6283	0.06	1.8083	0.0675	1.8146								1.89752	0.07099
								0.1337	3.6316	0.0607	1.8115	0.0689	1.8179								1.90078	0.07109
								0.1343	3.6382	0.0607	1.8149	0.0682	1.8212								1.90403	0.07094
								0.1316	3.6449	0.06	1.8183	0.0682	1.8246								1.90729	0.07087
								0.1357	3.6515	0.06	1.8183	0.0689	1.828								1.91054	0.07109
								0.133	3.6582	0.0627	1.8216	0.0696	1.8313								1.9138	0.07146
								0.1337	3.6649	0.0641	1.8249	0.0736	1.8346								1.91705	0.07275
								0.1337	3.6715	0.0614	1.8283	0.0702	1.8379								1.92031	0.07423
								0.135	3.6782	0.0627	1.8315	0.0716	1.8412								1.92356	0.07394
								0.1364	3.6816	0.0593	1.8348	0.0716	1.8446								1.92681	0.07361
								0.1371	3.6882	0.0607	1.8383	0.0689	1.848								1.93007	0.07369
								0.1371	3.695	0.0621	1.8416	0.0696	1.8513								1.93332	0.0736
								0.1398	3.7016	0.0614	1.8449	0.0702	1.8546								1.93658	0.07309
								0.1384	3.7083	0.0614	1.8482	0.0716	1.858								1.93983	0.07296
								0.1343	3.7148	0.0607	1.8515	0.0716	1.858								1.94309	0.07294
								0.1391	3.7216	0.0607	1.8549	0.0709	1.8613								1.94634	0.07315
								0.1412	3.7249	0.0641	1.8583	0.0709	1.8646								1.9496	0.07413
								0.1412	3.7316	0.0661	1.8615	0.0709	1.8713								1.95285	0.07541
								0.1377	3.7382	0.0655	1.8649	0.0723	1.8746								1.95611	0.07525
								0.1412	3.7449	0.0648	1.8683	0.0716	1.8779								1.95936	0.07434
								0.1412	3.7516	0.0634	1.8716	0.0716	1.8779								1.96262	0.0747
								0.1398	3.7582	0.0641	1.8748	0.0736	1.8847								1.96587	0.0749
								0.1412	3.7649	0.0641	1.8783	0.0736	1.8847								1.96913	0.0743
								0.1405	3.7716	0.0641	1.8815	0.0736	1.888								1.97238	0.07399
								0.1425	3.7782	0.0675	1.8849	0.0716	1.8913								1.97564	0.07464
								0.1432	3.7816	0.0627	1.8883	0.0709	1.8946								1.97889	0.0754
								0.1459	3.7882	0.0627	1.8916	0.0716	1.8979								1.98215	0.07519
								0.1439	3.7948	0.0648	1.8948	0.0723	1.9012								1.9854	0.07522
								0.1425	3.8016	0.0648	1.8948	0.0723	1.9047								1.98866	0.07545
								0.1425	3.8083	0.0661	1.8983	0.0709	1.908								1.99191	0.07621
								0.1459	3.8149	0.0641	1.9016	0.0716	1.9112								1.99516	0.07599
								0.1466	3.8216	0.0627	1.9049	0.0723	1.9147								1.99842	0.07562
								0.1452	3.8282	0.0655	1.9083	0.073	1.918								2.00167	0.07548
								0.1487	3.8316	0.0668	1.9116	0.0736	1.9213								2.00493	0.07586
								0.1473	3.8382	0.0682	1.9149	0.073	1.9246								2.00818	0.07567
								0.1466	3.8449	0.0689	1.9182	0.0757	1.928								2.01144	0.07599
								0.1487	3.8516	0.0689	1.9215	0.0757	1.9313								2.01469	0.07775
								0.148	3.8582	0.0675	1.9249	0.0757	1.9313								2.01795	0.07755
								0.1493	3.8649	0.0675	1.9282	0.0736	1.9346								2.0212	0.0769
								0.1487	3.8716	0.0661	1.9315	0.0702	1.9379								2.02446	0.07859
								0.1521	3.8749	0.0661	1.9349	0.0723	1.9412								2.02771	0.07804
								0.15	3.8815	0.0689	1.9383	0.073	1.9447								2.03097	0.07697
								0.1527	3.8883	0.0689	1.9415	0.075	1.948								2.03422	0.07608
								0.1507	3.8949	0.0689	1.9415	0.0764	1.9512								2.03748	0.07698
								0.1514	3.9016	0.0682	1.9449	0.0777	1.9547								2.04073	0.07867
								0.1534	3.9082	0.0682	1.9483	0.0764	1.958								2.04399	0.07819
								0.1514	3.9149	0.0696	1.9516	0.0764	1.9613								2.04724	0.07769
								0.1548	3.9215	0.0689	1.9549	0.0757	1.9647								2.0505	0.07836
								0.1534	3.9249	0.0661	1.9582	0.0757	1.968								2.05375	0.07925
								0.1534	3.9316	0.0682	1.9615	0.073	1.9713								2.05701	0.07887
								0.1568	3.9383	0.0696	1.9649	0.073	1.9746								2.06026	0.07845
								0.1596	3.9448	0.0675	1.9683	0.075	1.978								2.06351	0.07824
								0.1562	3.9515	0.0675	1.9715	0.075	1.9813								2.06677	0.07829
								0.1555	3.9582	0.0689	1.9748	0.075	1.9813								2.07002	0.07873
								0.1589	3.9649	0.0702	1.9783	0.0736	1.9846								2.07328	0.07836
								0.1568	3.9716	0.0696	1.9816	0.0736	1.9879								2.07653	0.07912
								0.1562	3.9748	0.0709	1.9849	0.0743	1.9913								2.07979	0.0804
								0.1589	3.9816	0.0702	1.9883	0.075	1.9946								2.08304	0.08007
								0.1575	3.9882	0.0702	1.9883	0.0784	1.9979								2.0863	0.07914
								0.1616	3.9949	0.0723	1.9949	0.0771	2.0013								2.08955	0.0792
								0.1609	4.0016	0.0723	1.9949	0.0764	2.0047								2.09281	0.08099
								0.1623	4.0082	0.0709	1.9982	0.073	2.008								2.09606	0.08274
								0.1623	4.0149	0.0696	2.0015	0.0723	2.0113								2.09932	0.08248
								0.163	4.0182	0.0696	2.0049	0.0771	2.0146								2.10257	0.0821
								0.1589	4.0249	0.0709	2.0082	0.0771	2.0179								2.10583	0.08058
								0.1602	4.0316	0.0723	2.0115	0.0771	2.0213								2.10908	0.07971
								0.163	4.0382	0.073	2.0149	0.0811	2.0246								2.11234	0.07983
								0.1623	4.0449	0.073	2.0183	0.0798	2.0279								2.11559	0.08109
								0.163	4.0515	0.0716	2.0215	0.0798	2.0279								2.11885	0.08099
								0.1643	4.0583	0.0736	2.0249	0.0777	2.0313								2.1221	0.08094
								0.1637	4.0649	0.073	2.0282	0.0764	2.0346								2.12535	0.0812
								0.1684	4.0716	0.0723	2.0316	0.0771	2.038								2.12861	0.08193
								0.1684	4.0749	0.0716	2.035	0.0784	2.0413								2.13186	0.08244
								0.1677	4.0816	0.0743	2.0383	0.0757	2.0446								2.13512	0.0828
								0.1671	4.0883	0.0777	2.0415	0.0771	2.0479								2.13837	0.08169
								0.1691	4.0949	0.0777	2.0415	0.0791	2.0513								2.14163	0.08186
								0.1698	4.1015	0.0757	2.0449	0.0791	2.0547								2.14488	0.08239
								0.1705	4.1082	0.0716	2.0482	0.0777	2.0579								2.14814	0.08247
								0.1691	4.115	0.073	2.0516	0.0771	2.0612								2.15139	0.08218
								0.1712	4.1216	0.0757	2.0549	0.0757	2.0647								2.15465	0.0821
								0.1712	4.1249	0.073	2.0582	0.075	2.0679								2.1579	0.08243
								0.1759	4.1315	0.0723	2.0616	0.0764	2.0712								2.16116	0.08106
								0.1698	4.1383	0.0736	2.0649	0.0757	2.0747								2.16441	0.08136
								0.1725	4.1448	0.0757	2.0682	0.0805	2.078								2.16767	0.08305
								0.1739	4.1516	0.0764	2.0715	0.0805	2.078								2.17092	0.08336
								0.1773	4.1583	0.073	2.075	0.0805	2.0812								2.17418	0.08417
								0.1732	4.1649	0.0743	2.0783	0.0791	2.0847								2.17743	0.08415
								0.1759	4.1682	0.0757	2.0815	0.0764	2.088								2.18069	0.08377
								0.1746	4.1749	0.0743	2.0849	0.0784	2.0913								2.18394	0.08316
								0.1787	4.1816	0.0736	2.0882	0.0811	2.0947								2.1872	0.08238
								0.1766	4.1882	0.0736	2.0915	0.0818	2.0979								2.19045	0.08289
								0.1759	4.195	0.0736	2.0915	0.0811	2.1012								2.1937	0.08307
								0.1773	4.2015	0.0784	2.0949	0.0818	2.1047								2.19696	0.08377
								0.1793	4.2083	0.075	2.0983	0.0798	2.108								2.20021	0.08444
								0.1793	4.2148	0.0784	2.1016	0.0784	2.1112								2.20347	0.08385
								0.1821	4.2183	0.075	2.1048	0.0811	2.1147								2.20672	0.08298
								0.1848	4.225	0.075	2.1083	0.0798	2.118								2.20998	0.08241
								0.1821	4.2316	0.0757	2.1116	0.0784	2.1213								2.21323	0.08247
								0.1807	4.2383	0.0791	2.1149	0.0791	2.1246								2.21649	0.08342
								0.1834	4.2449	0.0784	2.1183	0.0791	2.1246								2.21974	0.08079
								0.1821	4.2516	0.0777	2.1216	0.0818	2.1279								2.223	0.07419
								0.1848	4.2582	0.0777	2.1249	0.0839	2.1313								2.22625	0.06715
								0.1828	4.2648	0.0777	2.1282	0.0839	2.1346								2.22951	0.05931
								0.1868	4.2683	0.0757	2.1315	0.0811	2.1379								2.23276	0.05156
								0.1862	4.2749	0.0757	2.1349	0.0839	2.1414								2.23602	0.04375
								0.1875	4.2816	0.075	2.1383	0.0832	2.1446								2.23927	0.03642
								0.1855	4.2882	0.075	2.1383	0.0825	2.1479								2.24253	0.03025
								0.1882	4.2949	0.0736	2.1415	0.0825	2.1513								2.24578	0.02381
								0.1882	4.3015	0.0771	2.1449	0.0832	2.1546								2.24904	0.01676
								0.1896	4.3083	0.0791	2.1483	0.0825	2.158								2.25229	0.01047
								0.1896	4.3116	0.0777	2.1516	0.0798	2.1613								2.25555	0.00402
								0.1889	4.3183	0.0764	2.155	0.0805	2.1646								2.2588	-0.00382
								0.1923	4.3249	0.0777	2.1583	0.0839	2.168								2.26205	-0.01122
								0.1882	4.3316	0.0757	2.1616	0.0832	2.1713								2.26531	-0.01912
								0.1903	4.3382	0.0764	2.1648	0.0832	2.1713								2.26856	-0.02596
								0.1916	4.3449	0.0777	2.1683	0.0818	2.1779								2.27182	-0.0323
								0.1916	4.3515	0.0777	2.1716	0.0818	2.1779								2.27507	-0.03917
								0.193	4.3583	0.0811	2.1749	0.0818	2.1812								2.27833	-0.04686
								0.1943	4.3649	0.0805	2.1782	0.0811	2.1847								2.28158	-0.05364
								0.1916	4.3682	0.0805	2.1815	0.0805	2.188								2.28484	-0.06082
								0.1916	4.3748	0.0805	2.1848	0.0825	2.1913								2.28809	-0.06803
								0.1937	4.3816	0.0777	2.1882	0.0818	2.1946								2.29135	-0.07586
								0.1964	4.3882	0.0777	2.1882	0.0839	2.1979								2.2946	-0.08307
								0.195	4.3949	0.0777	2.1916	0.0866	2.2013								2.29786	-0.08918
								0.1971	4.4017	0.0777	2.1949	0.0852	2.2046								2.30111	-0.09617
								0.1978	4.4083	0.0784	2.1982	0.0818	2.208								2.30437	-0.10407
								0.1971	4.4148	0.0791	2.2017	0.0832	2.2113								2.30762	-0.11107
								0.1978	4.4183	0.0791	2.205	0.0859	2.2146								2.31088	-0.11821
								0.2005	4.4248	0.0764	2.2083	0.0866	2.2179								2.31413	-0.12489
								0.1964	4.4316	0.0743	2.2115	0.0859	2.2214								2.31739	-0.13164
								0.2005	4.4383	0.075	2.2149	0.0859	2.2214								2.32064	-0.13885
								0.2053	4.4449	0.0771	2.2182	0.088	2.2247								2.32389	-0.14642
								0.2012	4.4516	0.0546	2.2216	0.0852	2.2279								2.32715	-0.15454
								0.2025	4.4582			0.0846	2.2313								2.3304	-0.16176
								0.2025	4.4616			0.0852	2.2346								2.33366	-0.16819
								0.2025	4.4682			0.0811	2.238								2.33691	-0.17415
								0.2053	4.4748			0.0818	2.2413								2.34017	-0.18087
								0.2059	4.4816			0.0859	2.2446								2.34342	-0.18766
								0.2059	4.4883			0.0859	2.2479								2.34668	-0.19469
								0.2032	4.4948			0.0873	2.2512								2.34993	-0.20225
								0.2066	4.5016			0.0907	2.2547								2.35319	-0.20844
								0.2087	4.5083			0.088	2.258								2.35644	-0.21611
								0.21	4.5116			0.0886	2.2613								2.3597	-0.2244
								0.2114	4.5183			0.0866	2.2646								2.36295	-0.23101
								0.2093	4.5249			0.0859	2.268								2.36621	-0.23788
								0.2087	4.5316			0.0859	2.268								2.36946	-0.24497
								0.2059	4.5382			0.0886	2.2747								2.37272	-0.25229
								0.2114	4.5449			0.0886	2.2747								2.37597	-0.25988
								0.2121	4.5515			0.0866	2.2779								2.37923	-0.26732
								0.2128	4.5549			0.0886	2.2812								2.38248	-0.27478
								0.21	4.5616			0.0893	2.2847								2.38574	-0.28143
								0.2121	4.5683			0.0893	2.288								2.38899	-0.28834
								0.2141	4.5749			0.0873	2.2913								2.39224	-0.29569
								0.2155	4.5815			0.0866	2.2946								2.3955	-0.3024
								0.2155	4.5882			0.0893	2.298								2.39875	-0.30853
								0.2134	4.5949			0.09	2.3013								2.40201	-0.31504
								0.2182	4.6016			0.088	2.3046								2.40526	-0.32252
								0.2196	4.6049			0.09	2.3079								2.40852	-0.33077
								0.2155	4.6116			0.0886	2.3113								2.41177	-0.33679
								0.2203	4.6182			0.0886	2.3147								2.41503	-0.34359
								0.2189	4.6249			0.0907	2.3179								2.41828	-0.35156
								0.2209	4.6316			0.0914	2.3213								2.42154	-0.35874
								0.2216	4.6382			0.0914	2.3213								2.42479	-0.36616
								0.2223	4.6448			0.0907	2.3246								2.42805	-0.37379
								0.2216	4.6516			0.088	2.328								2.4313	-0.38056
								0.2196	4.6549			0.0866	2.3313								2.43456	-0.38572
								0.2216	4.6617			0.0866	2.3346								2.43781	-0.39257
								0.225	4.6682			0.0907	2.3379								2.44107	-0.40122
								0.2237	4.6749			0.0914	2.3412								2.44432	-0.40803
								0.2278	4.6815			0.0934	2.3447								2.44758	-0.41545
								0.2271	4.6883			0.0934	2.348								2.45083	-0.42289
								0.2271	4.695			0.09	2.3513								2.45409	-0.42998
								0.2298	4.7015			0.0941	2.3546								2.45734	-0.4376
								0.2243	4.7048			0.0886	2.358								2.46059	-0.44401
								0.2271	4.7116			0.0893	2.3612								2.46385	-0.45011
								0.225	4.7183			0.0907	2.3647								2.4671	-0.45723
								0.2312	4.7249			0.0921	2.368								2.47036	-0.46442
								0.2291	4.7315			0.0955	2.3713								2.47361	-0.47142
								0.2298	4.7383			0.0955	2.3713								2.47687	-0.47821
								0.2284	4.7449			0.0934	2.3746								2.48012	-0.48557
								0.2305	4.7516			0.0941	2.3779								2.48338	-0.49302
								0.2284	4.7549			0.0914	2.3813								2.48663	-0.50071
								0.2339	4.7615			0.0927	2.3846								2.48989	-0.5074
								0.2318	4.7683			0.0934	2.3879								2.49314	-0.51421
								0.2339	4.7749			0.0914	2.3913								2.4964	-0.5216
								0.2339	4.7816			0.0907	2.3946								2.49965	-0.52836
								0.2346	4.7883			0.0927	2.3979								2.50291	-0.53519
								0.2353	4.7948			0.0941	2.4014								2.50616	-0.54229
								0.2359	4.8016			0.0921	2.4047								2.50942	-0.54901
								0.2346	4.8049			0.0927	2.408								2.51267	-0.55603
								0.238	4.8116			0.0955	2.4113								2.51593	-0.56326
								0.2373	4.8183			0.0961	2.4146								2.51918	-0.5705
								0.2353	4.8249			0.0934	2.418								2.52243	-0.57742
								0.2346	4.8316			0.0934	2.418								2.52569	-0.58374
								0.2346	4.8382			0.0934	2.4213								2.52894	-0.59119
								0.2332	4.8449			0.0934	2.4246								2.5322	-0.59904
								0.2257	4.8515			0.0927	2.428								2.53545	-0.60595
								0.2243	4.8549			0.0927	2.4313								2.53871	-0.61313
								0.2216	4.8616			0.0975	2.4346								2.54196	-0.62041
								0.2243	4.8683			0.0989	2.4379								2.54522	-0.62751
								0.223	4.8749			0.0948	2.4413								2.54847	-0.63518
								0.2237	4.8816			0.0968	2.4447								2.55173	-0.6429
								0.2243	4.8882			0.0961	2.448								2.55498	-0.64946
								0.225	4.8949			0.0948	2.4512								2.55824	-0.65627
								0.223	4.8982			0.0948	2.4547								2.56149	-0.66188
								0.225	4.905			0.0927	2.458								2.56475	-0.66873
								0.2278	4.9115			0.0948	2.4612								2.568	-0.67635
								0.2278	4.9182			0.0968	2.4646								2.57126	-0.68376
								0.225	4.9249			0.0961	2.468								2.57451	-0.69116
								0.2223	4.9315			0.0961	2.468								2.57777	-0.69816
								0.2237	4.9383			0.0968	2.4713								2.58102	-0.70464
								0.2237	4.9449			0.0975	2.4746								2.58428	-0.71139
								0.2223	4.9483			0.0989	2.478								2.58753	-0.72001
								0.2209	4.955			0.0982	2.4813								2.59078	-0.72769
								0.2223	4.9616			0.0989	2.4846								2.59404	-0.73456
								0.2223	4.9682			0.0961	2.488								2.59729	-0.74184
								0.2216	4.9749			0.0996	2.4914								2.60055	-0.74842
								0.2237	4.9816			0.0982	2.4946								2.6038	-0.75554
								0.2243	4.9882			0.0982	2.4979								2.60706	-0.76274
								0.2223	4.9949			0.0989	2.5013								2.61031	-0.7699
								0.2216	4.9982			0.0982	2.5046								2.61357	-0.77649
								0.225	5.005			0.1002	2.508								2.61682	-0.78327
								0.225	5.0115			0.1009	2.5113								2.62008	-0.79052
								0.2257	5.0216			0.0996	2.5146								2.62333	-0.79772
								0.2264	5.0249			0.0996	2.5146								2.62659	-0.80464
								0.2237	5.0316			0.1002	2.5179								2.62984	-0.81127
								0.2237	5.0383			0.0996	2.5212								2.6331	-0.81802
								0.2046	5.0449			0.1023	2.5246								2.63635	-0.82472
												0.1009	2.528								2.63961	-0.83168
												0.0989	2.5313								2.64286	-0.83936
												0.1016	2.5346								2.64612	-0.84681
												0.1002	2.538								2.64937	-0.85378
												0.0975	2.5412								2.65263	-0.86093
												0.0996	2.5446								2.65588	-0.868
												0.0996	2.548								2.65913	-0.8749
												0.0989	2.5513								2.66239	-0.88164
												0.0996	2.5546								2.66564	-0.88869
												0.0989	2.5579								2.6689	-0.89589
												0.103	2.5612								2.67215	-0.90393
												0.103	2.5647								2.67541	-0.91086
												0.103	2.5647								2.67866	-0.917
												0.1016	2.568								2.68192	-0.92505
												0.1009	2.5713								2.68517	-0.93302
												0.0996	2.5747								2.68843	-0.94003
												0.0996	2.578								2.69168	-0.94654
												0.1023	2.5812								2.69494	-0.95246
												0.1043	2.5847								2.69819	-0.95882
												0.0996	2.5879								2.70145	-0.96593
												0.0989	2.5912								2.7047	-0.97297
												0.1009	2.5947								2.70796	-0.98093
												0.1009	2.598								2.71121	-0.9889
												0.1016	2.6013								2.71447	-0.99688
												0.1023	2.6046								2.71772	-1.00315
												0.1043	2.6079								2.72097	-1.00941
												0.1036	2.6113								2.72423	-1.01667
												0.1036	2.6113								2.72748	-1.02212
												0.105	2.6147								2.73074	-1.02942
												0.1036	2.618								2.73399	-1.03772
												0.1009	2.6213								2.73725	-1.04541
												0.1016	2.6246								2.7405	-1.0531
												0.1036	2.6279								2.74376	-1.05882
												0.1057	2.6313								2.74701	-1.06531
												0.1064	2.6346								2.75027	-1.07265
												0.1077	2.6379								2.75352	-1.07966
												0.1057	2.6413								2.75678	-1.08625
												0.103	2.6446								2.76003	-1.09416
												0.1036	2.648								2.76329	-1.10242
												0.105	2.6513								2.76654	-1.10975
												0.1057	2.6546								2.7698	-1.11662
												0.1064	2.6579								2.77305	-1.12323
												0.1064	2.6579								2.77631	-1.13056
												0.1071	2.6613								2.77956	-1.13789
												0.1057	2.6647								2.78282	-1.14419
												0.1084	2.668								2.78607	-1.15048
												0.1071	2.6712								2.78932	-1.15733
												0.105	2.6747								2.79258	-1.16467
												0.1077	2.6779								2.79583	-1.17243
												0.1071	2.6813								2.79909	-1.18043
												0.1064	2.6847								2.80234	-1.18707
												0.1057	2.688								2.8056	-1.19399
												0.1064	2.6913								2.80885	-1.20093
												0.1098	2.6946								2.81211	-1.20756
												0.1105	2.6979								2.81536	-1.21451
												0.1084	2.7013								2.81862	-1.22187
												0.1105	2.7047								2.82187	-1.2296
												0.1098	2.708								2.82513	-1.23578
												0.1098	2.708								2.82838	-1.24223
												0.1084	2.7147								2.83164	-1.2504
												0.1084	2.7147								2.83489	-1.2567
												0.1091	2.718								2.83815	-1.26409
												0.1091	2.7213								2.8414	-1.27127
												0.1071	2.7246								2.84466	-1.27713
												0.1118	2.7279								2.84791	-1.28504
												0.1112	2.7313								2.85117	-1.29232
												0.1084	2.7346								2.85442	-1.29934
												0.1084	2.738								2.85767	-1.30652
												0.1077	2.7413								2.86093	-1.31347
												0.1118	2.7446								2.86418	-1.32103
												0.1125	2.7479								2.86744	-1.328
												0.1125	2.7513								2.87069	-1.33502
												0.1125	2.7547								2.87395	-1.34251
												0.1132	2.7579								2.8772	-1.34959
												0.1132	2.7579								2.88046	-1.35666
												0.1105	2.7612								2.88371	-1.36278
												0.1105	2.7647								2.88697	-1.36956
												0.1105	2.768								2.89022	-1.37689
												0.1098	2.7713								2.89348	-1.38479
												0.1132	2.7746								2.89673	-1.3916
												0.1112	2.7779								2.89999	-1.3984
												0.1118	2.7813								2.90324	-1.40626
												0.1125	2.7846								2.9065	-1.41393
												0.1146	2.788								2.90975	-1.42084
												0.1132	2.7913								2.91301	-1.42747
												0.1146	2.7946								2.91626	-1.43452
												0.1112	2.7979								2.91952	-1.44182
												0.1125	2.8014								2.92277	-1.44909
												0.1125	2.8047								2.92602	-1.45641
												0.1118	2.8079								2.92928	-1.4637
												0.1118	2.8079								2.93253	-1.47236
												0.1125	2.8113								2.93579	-1.491
												0.1118	2.8146								2.93904	-1.52507
												0.1125	2.8179								2.9423	-1.55849
												0.1105	2.8213								2.94555	-1.59173
												0.1132	2.8246								2.94881	-1.62427
												0.1159	2.828								2.95206	-1.65701
												0.1125	2.8313								2.95532	-1.69098
												0.1159	2.8346								2.95857	-1.72489
												0.1152	2.838								2.96183	-1.75819
												0.1152	2.8414								2.96508	-1.79147
												0.1173	2.8446								2.96834	-1.82466
												0.1159	2.8479								2.97159	-1.85786
												0.1166	2.8512								2.97485	-1.8915
												0.1166	2.8547								2.9781	-1.92515
												0.1159	2.858								2.98136	-1.95879
												0.1159	2.858								2.98461	-1.99243
												0.1166	2.8612								2.98786	-2.02464
												0.1152	2.8647								2.99112	-2.05791
												0.1159	2.868								2.99437	-2.09133
												0.1159	2.8713								2.99763	-2.12474
												0.1152	2.8746								3.00088	-2.15816
												0.1166	2.878								3.00414	-2.19166
												0.1166	2.8813								3.00739	-2.22519
												0.1207	2.8847								3.01065	-2.25838
												0.1193	2.8879								3.0139	-2.29145
												0.1173	2.8912								3.01716	-2.32468
												0.1159	2.8947								3.02041	-2.35799
												0.1187	2.898								3.02367	-2.39143
												0.1166	2.9013								3.02692	-2.42496
												0.1132	2.9046								3.03018	-2.45816
												0.1132	2.9046								3.03343	-2.49114
												0.1125	2.9079								3.03669	-2.52435
												0.1139	2.9113								3.03994	-2.55777
												0.1152	2.9146								3.0432	-2.59118
												0.1146	2.918								3.04645	-2.6248
												0.1152	2.9213								3.04971	-2.65866
												0.1146	2.9246								3.05296	-2.69214
												0.1152	2.928								3.05621	-2.72511
												0.1132	2.9314								3.05947	-2.75821
												0.1009	2.9347								3.06272	-2.79152
												0.0211	2.938								3.06598	-2.82482
																					3.06923	-2.85812
																					3.07249	-2.8917
																					3.07574	-2.92602
																					3.079	-2.95995
																					3.08225	-2.99273
																					3.08551	-3.02571
																					3.08876	-3.05874
																					3.09202	-3.09204
																					3.09527	-3.12539
																					3.09853	-3.15927
																					3.10178	-3.19308
																					3.10504	-3.22582
																					3.10829	-3.25859
																					3.11155	-3.2921
																					3.1148	-3.32561
																					3.11806	-3.35925
																					3.12131	-3.39289
																					3.12456	-3.42643
																					3.12782	-3.45996
																					3.13107	-3.49291
																					3.13433	-3.52577
																					3.13758	-3.55908
																					3.14084	-3.59241
																					3.14409	-3.62571
																					3.14735	-3.65927
																					3.1506	-3.69291
																					3.15386	-3.72631
																					3.15711	-3.75961
																					3.16037	-3.79291
																					3.16362	-3.82621
																					3.16688	-3.85972
																					3.17013	-3.89336
																					3.17339	-3.92693
																					3.17664	-3.96045
																					3.1799	-3.99369
																					3.18315	-4.02666
																					3.1864	-4.05954
																					3.18966	-4.09254
																					3.19291	-4.12584
																					3.19617	-4.15923
																					3.19942	-4.19276
																					3.20268	-4.22629
																					3.20593	-4.25982
																					3.20919	-4.29338
																					3.21244	-4.327
																					3.2157	-4.36052
																					3.21895	-4.39373
																					3.22221	-4.42693
																					3.22546	-4.46011
																					3.22872	-4.4934
																					3.23197	-4.52726
																					3.23523	-4.56095
																					3.23848	-4.59335
																					3.24174	-4.62676
																					3.24499	-4.66055
																					3.24825	-4.70741
																					3.2515	-4.75427
																					2.938	-2.33259
