# Supplementary material for: Facile fabrication of a novel self-healing and flame-retardant hydrogel/MXene coating for wood
Source: Sci Rep. 2023 Feb 1;13:1826. doi: 10.1038/s41598-023-28228-5 (PMC9892570; doi:10.1038/s41598-023-28228-5)
Supplement: Supplementary file 2 — Supplementary Information 2. [file 41598_2023_28228_MOESM2_ESM.zip › stress-strain/0.2.xls]

## Sheet: Sheet1
塑料-薄膜拉伸性能试验报告
执行标准	GB 13022-91
试样宽度	试样厚度	试样原始标距
4 mm	2 mm	50 mm
	断裂伸长率	拉伸强度	拉伸屈服应力	最大力	弹性模量
	％	MPa	MPa	N
第 1 根	291.13	0.12	0.02	0.98	0.0412187
第 2 根	314.48	0.11	0.02	0.92	0.0349784
第 3 根	281.15	0.11	0.02	0.88	0.039125
第 4 根	217.16	0.08	0.01	0.63	0.0368392
第 5 根	354.82	0.14	0.03	1.14	0.0394566
第 6 根	173.82	0.06	0	0.5	0.0345185
均值			0.02	0.926667	0.0384407
最小-均值			0	-0.0466667	-0.00346232
最大-均值			0	0.0533333	0.002778

## Sheet: Sheet2
0.0102	0.0007	0.0055	0	0.0034	0	0.0014	0	0.0089	0.0003	0.0123	0.0003		X	0	0.00633	Y
0.0102	0.0007	0.0095	0.0003	0.0034	0	0.002	0	0.0095	0.0022	0.0123	0.001			0.00315	0.0132
0.0116	0.0019	0.0123	0.0022	0.0055	0	0.0075	0.0003	0.0109	0.0038	0.0143	0.0022			0.0063	0.01191
0.0116	0.0035	0.013	0.0038	0.0116	0.0003	0.0123	0.001	0.0136	0.0085	0.0123	0.0037			0.00944	0.01179
0.0089	0.0057	0.0109	0.0085	0.0136	0.001	0.0116	0.0021	0.0014	0.015	0.013	0.0059			0.01259	0.00846
0.0116	0.0082	0.0055	0.0148	0.0157	0.0022	0.013	0.0038	-0.0007	0.0215	0.015	0.0085			0.01574	0.00356
0.0116	0.0113	0.0068	0.0216	0.015	0.0038	0.0123	0.0059	0	0.0281	0.0089	0.0115			0.01889	0.00217
0.0034	0.0146	0.0027	0.0281	0.0143	0.0059	0.0102	0.0085	-0.0007	0.0348	0.002	0.0148			0.02204	0.00243
-0.0027	0.0179	0.0048	0.0348	0.0143	0.0085	0.0082	0.0116	-0.002	0.0415	0	0.0181			0.02518	0.00205
-0.0014	0.0213	0.0048	0.0415	0.0123	0.0115	0	0.0148	0.0014	0.0482	0.0014	0.0214			0.02833	0.00209
-0.0007	0.0246	0.0034	0.0483	0.0041	0.0148	-0.0014	0.0181	0.0014	0.0515	0.0014	0.0248			0.03148	0.00261
0.0007	0.028	0.0048	0.0515	0.0027	0.0181	0	0.0214	-0.0007	0.0582	-0.002	0.0281			0.03463	0.00405
0.002	0.0313	0.0034	0.0581	0.002	0.0216	-0.0014	0.0248	-0.0014	0.0648	0	0.0315			0.03778	0.0039
0.0034	0.0346	0.0041	0.0649	0.002	0.0249	-0.0027	0.0281	0.002	0.0716	0	0.0315			0.04092	0.00329
0.0041	0.0379	0.0061	0.0715	0.0027	0.0281	-0.0027	0.0281	0.002	0.0782	0.0027	0.0348			0.04407	0.00272
0.0034	0.0412	0.0027	0.0781	0.002	0.0315	-0.0027	0.0315	0.0027	0.0848	0.0034	0.0381			0.04722	0.00259
-0.002	0.0446	0.0055	0.0849	0.0041	0.0348	0.002	0.0348	0	0.0915	0	0.0415			0.05037	0.00304
-0.002	0.0446	0.0068	0.0915	0.0041	0.0348	0.0014	0.0381	0.0027	0.0948	-0.0027	0.0448			0.05352	0.00317
-0.0014	0.0479	0.0075	0.0982	0.0027	0.0381	0	0.0415	0.002	0.1015	-0.0014	0.0481			0.05666	0.00384
0.002	0.0513	0.0082	0.1015	0.0014	0.0415	-0.0007	0.0448	0.0014	0.1082	0	0.0515			0.05981	0.00409
0.0014	0.0547	0.0048	0.1082	0.0061	0.0448	0.0027	0.0481	0.0014	0.115	0	0.0548			0.06296	0.00359
0.0034	0.058	0.0082	0.1149	0.0055	0.0483	0.0007	0.0515	0.0041	0.1216	0.0014	0.0581			0.06611	0.00391
0.0007	0.0613	0.0082	0.1216	0.0027	0.0516	0.0007	0.0548	0.0007	0.1283	0.002	0.0616			0.06925	0.00458
-0.0014	0.0646	0.0048	0.1282	0.0041	0.0548	0	0.0582	0.0041	0.1348	0.0007	0.0648			0.0724	0.0041
0.0027	0.0679	0.0027	0.1348	0.0061	0.0581	0	0.0615	0.0034	0.1415	0.002	0.0682			0.07555	0.00337
-0.0007	0.0712	0.0075	0.1415	0.0075	0.0616	-0.0014	0.0649	0.0027	0.1449	0.002	0.0715			0.0787	0.00293
0	0.0747	0.0075	0.1448	0.0068	0.0649	0.0007	0.0682	0.0034	0.1515	0.0027	0.0749			0.08185	0.00282
0	0.0779	0.0068	0.1516	0.0068	0.0682	-0.0007	0.0715	0.0034	0.1582	0.0061	0.0782			0.08499	0.00312
0	0.0813	0.0034	0.1583	0.0075	0.0715	-0.0007	0.0715	0.0034	0.1648	0.0027	0.0815			0.08814	0.00344
0.002	0.0846	0.0061	0.1649	0.0061	0.0749	-0.0027	0.0749	0.0014	0.1715	-0.0007	0.0848			0.09129	0.0043
0	0.088	0.0068	0.1715	0.0061	0.0783	-0.0027	0.0783	0.0034	0.1783	-0.0007	0.0848			0.09444	0.0042
0.0027	0.0913	0.0075	0.1782	0.0061	0.0783	0.0007	0.0816	0.0034	0.1849	-0.0007	0.0881			0.09759	0.00468
0.0027	0.0913	0.0061	0.1848	0.002	0.0849	0.0014	0.0849	0.0027	0.1882	0	0.0916			0.10073	0.00444
0.0014	0.098	0.0055	0.1915	0.002	0.0849	0.002	0.0882	0.0041	0.195	-0.002	0.0948			0.10388	0.00444
0.0014	0.098	0.0095	0.1949	0.0041	0.0882	0	0.0915	0.0014	0.2016	0.0007	0.0982			0.10703	0.00363
0.0014	0.1012	0.0055	0.2016	0.0034	0.0915	0.0014	0.0948	0.0055	0.2082	0.0014	0.1015			0.11018	0.00444
0.0034	0.1047	0.0055	0.2081	0.0034	0.0949	0.0014	0.0982	0.0061	0.2149	0.0027	0.1048			0.11333	0.00544
-0.0014	0.1079	0.0082	0.2148	0.0055	0.0982	0.0007	0.1016	0.0068	0.2216	0.0014	0.1081			0.11647	0.0056
-0.0007	0.1112	0.0095	0.2216	0.0034	0.1015	0.0014	0.1048	0.0027	0.2283	0.002	0.1116			0.11962	0.00476
0	0.1146	0.0068	0.2282	0.0034	0.1049	-0.0007	0.1082	0.0068	0.2349	0.0007	0.1149			0.12277	0.00356
0.0007	0.118	0.0041	0.2349	0.0068	0.1082	0.0034	0.1116	0.0034	0.2415	0.0034	0.1181			0.12592	0.00354
-0.0007	0.1213	0.0068	0.2415	0.0095	0.1115	0.0055	0.1149	0.0048	0.2448	0.0041	0.1216			0.12907	0.00435
-0.002	0.1246	0.0095	0.2482	0.0089	0.1148	0.0041	0.1182	0.0048	0.2515	0.0034	0.1248			0.13221	0.00449
0	0.1279	0.0109	0.2516	0.0075	0.1182	0.0041	0.1215	0.0034	0.2582	0.0034	0.1282			0.13536	0.00536
0.002	0.1313	0.0102	0.2582	0.0041	0.1216	0.0041	0.1248	0.0048	0.265	0.002	0.1316			0.13851	0.00504
0.0041	0.1347	0.0089	0.2648	0.0048	0.1249	0.0041	0.1248	0.0055	0.2716	0.002	0.1316			0.14166	0.00481
0.0027	0.138	0.0055	0.2716	0.0082	0.1282	0.0027	0.1282	0.0048	0.2782	0.0007	0.1348			0.14481	0.00616
0.0007	0.1413	0.0089	0.2782	0.0068	0.1315	0.0027	0.1315	0.0068	0.2849	0.0048	0.1382			0.14795	0.00631
0.0014	0.1446	0.0061	0.2848	0.0068	0.1315	0.0014	0.1348	0.0055	0.2882	0.0041	0.1416			0.1511	0.00617
0.0014	0.1446	0.0075	0.2916	0.0095	0.1348	0.002	0.1381	0.0075	0.2949	0.0034	0.1448			0.15425	0.00535
0.0041	0.1479	0.0095	0.2949	0.0075	0.1382	0.0027	0.1416	0.0075	0.3016	0.0014	0.1482			0.1574	0.00469
0.0048	0.1513	0.0075	0.3015	0.0061	0.1416	0.002	0.1449	0.0061	0.3083	0.0027	0.1516			0.16055	0.00502
0.0061	0.1546	0.0089	0.3082	0.0095	0.1449	0.0007	0.1482	0.0068	0.3148	0.0055	0.1549			0.16369	0.00535
0.0061	0.158	0.0068	0.3149	0.0075	0.1482	0.0007	0.1515	0.0075	0.3215	0.0014	0.1582			0.16684	0.00607
0.0068	0.1613	0.0095	0.3215	0.0068	0.1516	0.0048	0.1549	0.0102	0.3282	0.0027	0.1615			0.16999	0.00635
0.0055	0.1647	0.0089	0.3282	0.0041	0.1549	0.0048	0.1583	0.0055	0.3349	0.0041	0.1648			0.17314	0.00538
0.0068	0.168	0.0082	0.3349	0.0041	0.1582	0.0048	0.1616	0.0082	0.3383	0.0048	0.1682			0.17629	0.00418
0.0041	0.1713	0.0082	0.3415	0.0041	0.1616	0.002	0.1648	0.0075	0.3449	0.0041	0.1715			0.17943	0.00392
0.0014	0.1747	0.0109	0.3449	0.0048	0.1649	0.0027	0.1682	0.0055	0.3515	0.0048	0.1749			0.18258	0.00432
0.0007	0.1779	0.0082	0.3516	0.0061	0.1682	0.0014	0.1715	0.0041	0.3582	0.0034	0.1782			0.18573	0.00459
0	0.1812	0.0055	0.3582	0.0082	0.1715	0.002	0.1749	0.0075	0.3649	0.0034	0.1782			0.18888	0.00399
0.0007	0.1846	0.0089	0.3648	0.0048	0.1748	0.002	0.1749	0.0089	0.3715	0.0061	0.1815			0.19202	0.0042
0.0014	0.188	0.0089	0.3716	0.0034	0.1782	0	0.1781	0.0061	0.3783	0.0048	0.1848			0.19517	0.00613
0.002	0.1912	0.0102	0.3782	0.0055	0.1816	0.0041	0.1816	0.0055	0.3849	0.0048	0.1883			0.19832	0.00587
0.002	0.1912	0.0123	0.3849	0.0055	0.1816	0.002	0.1849	0.0075	0.3882	0.0061	0.1916			0.20147	0.0044
0.0014	0.1947	0.0116	0.3915	0.0075	0.1849	0.0014	0.1882	0.0034	0.3948	0.0048	0.1949			0.20462	0.00582
0.002	0.1979	0.0136	0.3949	0.0048	0.1882	0.0034	0.1915	0.0075	0.4015	0.0041	0.1982			0.20776	0.00487
0.0027	0.2013	0.0123	0.4015	0.0041	0.1915	0.0027	0.1948	0.0095	0.4082	0.0034	0.2015			0.21091	0.00591
0.0048	0.2047	0.0123	0.4082	0.0075	0.1949	0.0041	0.1983	0.0068	0.4149	0.0027	0.2049			0.21406	0.00654
0.0027	0.208	0.0102	0.4149	0.0082	0.1982	0.0048	0.2016	0.0109	0.4216	0.0041	0.2081			0.21721	0.00671
0.0034	0.2113	0.0102	0.4215	0.0048	0.2015	0.0041	0.2049	0.0075	0.4282	0.0034	0.2116			0.22036	0.00712
0.0048	0.2146	0.0102	0.4282	0.0075	0.205	0.0061	0.2082	0.0102	0.4348	0.002	0.2149			0.2235	0.00649
0.0034	0.2179	0.0102	0.4348	0.0061	0.2081	0.0048	0.2115	0.0116	0.4382	0	0.2182			0.22665	0.00617
0.0041	0.2213	0.0116	0.4416	0.0082	0.2116	0.0034	0.2148	0.0089	0.4448	0.0034	0.2215			0.2298	0.00614
0.0041	0.2246	0.0143	0.4448	0.0068	0.2149	0.0061	0.2182	0.0095	0.4515	0.0048	0.2248			0.23295	0.00523
0.0048	0.228	0.0089	0.4516	0.0082	0.2182	0.0041	0.2215	0.0116	0.4582	0.0048	0.2248			0.2361	0.00484
0.0041	0.2313	0.015	0.4582	0.0082	0.2216	0.0041	0.2215	0.0089	0.465	0.0041	0.2282			0.23924	0.0059
0.0034	0.2346	0.013	0.4649	0.0055	0.2249	0.0048	0.2248	0.0095	0.4716	0.0027	0.2316			0.24239	0.0064
0.0041	0.238	0.0136	0.4716	0.0075	0.2282	0.0048	0.2282	0.0109	0.4782	0.0048	0.2349			0.24554	0.00648
0.0041	0.238	0.0136	0.4781	0.0075	0.2282	0.0041	0.2316	0.0116	0.4849	0.0034	0.2382			0.24869	0.0061
0.0041	0.2413	0.0123	0.4848	0.0082	0.2315	0.0055	0.2349	0.0082	0.4882	0.0041	0.2415			0.25184	0.00712
0.0027	0.2447	0.0157	0.4882	0.0055	0.2349	0.0034	0.2383	0.0102	0.4949	0.0055	0.2448			0.25498	0.00708
0.0027	0.248	0.0143	0.4948	0.0075	0.2382	0.0068	0.2415	0.0095	0.5016	0.0075	0.2481			0.25813	0.00682
0.0041	0.2512	0.0123	0.5016	0.0082	0.2415	0.0068	0.2448	0.0109	0.5082	0.0034	0.2516			0.26128	0.00666
0.0061	0.2547	0.015	0.5082	0.0089	0.245	0.0061	0.2481	0.0109	0.5149	0.0048	0.2549			0.26443	0.00698
0.0034	0.2579	0.0123	0.5148	0.0055	0.2482	0.0068	0.2515	0.0164	0.5216	0.0068	0.2582			0.26758	0.00719
0.0048	0.2613	0.013	0.5216	0.0061	0.2516	0.0068	0.2549	0.0123	0.5282	0.0034	0.2615			0.27072	0.00602
0.0041	0.2646	0.0095	0.5282	0.0048	0.2549	0.0061	0.2582	0.0136	0.5316	0.0007	0.2648			0.27387	0.00582
0.0061	0.268	0.013	0.5348	0.0068	0.2582	0.0041	0.2616	0.0123	0.5383	0.0061	0.2681			0.27702	0.00699
0.0041	0.2713	0.0116	0.5382	0.0055	0.2615	0.0034	0.2649	0.0116	0.5449	0.0102	0.2716			0.28017	0.00692
0.0048	0.2746	0.0143	0.5449	0.0082	0.2649	0.0041	0.2682	0.0123	0.5516	0.0102	0.2716			0.28332	0.00634
0.0075	0.2779	0.013	0.5515	0.0082	0.2682	0.0041	0.2682	0.013	0.5582	0.0095	0.2782			0.28646	0.00643
0.0055	0.2813	0.0143	0.5582	0.0075	0.2715	0.0061	0.2715	0.013	0.5649	0.0095	0.2782			0.28961	0.00734
0.0055	0.2847	0.0177	0.5648	0.0055	0.275	0.0061	0.2749	0.0102	0.5716	0.0075	0.2815			0.29276	0.00789
0.0055	0.2847	0.0136	0.5716	0.0055	0.275	0.0055	0.2783	0.0102	0.5783	0.0095	0.2848			0.29591	0.00746
0.0075	0.2913	0.013	0.5782	0.0068	0.2816	0.0055	0.2816	0.0109	0.5849	0.0109	0.2881			0.29906	0.00712
0.0075	0.2913	0.013	0.5815	0.0068	0.2816	0.0061	0.2848	0.0136	0.5882	0.0075	0.2916			0.3022	0.00781
0.0034	0.2946	0.0157	0.5883	0.0068	0.2849	0.0082	0.2882	0.0109	0.5949	0.0055	0.2949			0.30535	0.00874
0.0034	0.2979	0.015	0.5949	0.0068	0.2882	0.0048	0.2915	0.0143	0.6016	0.0068	0.2982			0.3085	0.00942
0.0048	0.3012	0.0157	0.6015	0.0095	0.2915	0.0061	0.2948	0.015	0.6082	0.0048	0.3015			0.31165	0.00803
0.0075	0.3046	0.0157	0.6082	0.0102	0.2948	0.0068	0.2982	0.0164	0.6149	0.0061	0.3048			0.31479	0.00683
0.0068	0.308	0.015	0.6149	0.0089	0.2982	0.0061	0.3016	0.0123	0.6216	0.0095	0.3081			0.31794	0.0068
0.0061	0.3112	0.017	0.6216	0.0102	0.3015	0.0075	0.3049	0.015	0.6282	0.0095	0.3116			0.32109	0.00718
0.0061	0.3147	0.0184	0.6281	0.0102	0.3049	0.0082	0.3082	0.017	0.6315	0.0068	0.3149			0.32424	0.00908
0.0055	0.318	0.0143	0.6349	0.013	0.3082	0.0075	0.3115	0.015	0.6382	0.0075	0.3182			0.32739	0.00921
0.0041	0.3213	0.015	0.6382	0.0102	0.3116	0.0061	0.3148	0.015	0.6449	0.0089	0.3215			0.33053	0.00856
0.0055	0.3247	0.017	0.6449	0.0075	0.3149	0.0061	0.3148	0.0157	0.6516	0.0055	0.3248			0.33368	0.00869
0.0055	0.328	0.0164	0.6515	0.0068	0.3182	0.0048	0.3183	0.017	0.6582	0.0055	0.3248			0.33683	0.00955
0.0055	0.3313	0.0157	0.6583	0.0082	0.3215	0.0061	0.3216	0.0157	0.6649	0.0055	0.3281			0.33998	0.01015
0.0061	0.3346	0.0177	0.6648	0.0136	0.3248	0.0041	0.3249	0.0143	0.6716	0.0082	0.3316			0.34313	0.0104
0.0068	0.3379	0.0184	0.6716	0.013	0.3282	0.0055	0.3282	0.0164	0.6782	0.0102	0.3349			0.34627	0.00963
0.0068	0.3379	0.015	0.6782	0.013	0.3282	0.0068	0.3315	0.017	0.6815	0.0089	0.3382			0.34942	0.0085
0.0075	0.3412	0.017	0.6815	0.0109	0.3315	0.0068	0.3348	0.0198	0.6882	0.0109	0.3415			0.35257	0.0081
0.0089	0.3446	0.0184	0.6883	0.0123	0.3349	0.0082	0.3382	0.0164	0.6949	0.0089	0.3449			0.35572	0.00811
0.0055	0.348	0.0164	0.6949	0.015	0.3382	0.0068	0.3416	0.0157	0.7016	0.0082	0.3482			0.35887	0.00862
0.0061	0.3512	0.0177	0.7015	0.015	0.3416	0.0068	0.3448	0.017	0.7082	0.0068	0.3516			0.36201	0.00945
0.0061	0.3547	0.0205	0.7082	0.0116	0.3449	0.0075	0.3482	0.0191	0.7149	0.0068	0.3549			0.36516	0.00945
0.0082	0.358	0.0211	0.7149	0.0109	0.3482	0.0048	0.3516	0.0218	0.7216	0.0109	0.3582			0.36831	0.00839
0.0075	0.3613	0.0211	0.7216	0.0102	0.3516	0.0061	0.3549	0.0198	0.7249	0.0102	0.3615			0.37146	0.00842
0.0075	0.3646	0.0177	0.7283	0.0109	0.3549	0.0048	0.3582	0.0191	0.7316	0.0095	0.3648			0.37461	0.00908
0.0075	0.3679	0.0184	0.7349	0.0116	0.3582	0.0061	0.3615	0.0177	0.7383	0.0082	0.3682			0.37775	0.01006
0.0061	0.3713	0.0184	0.7382	0.0136	0.3615	0.0082	0.3649	0.0191	0.7449	0.0061	0.3716			0.3809	0.00933
0.0082	0.3746	0.0198	0.7449	0.0123	0.3648	0.0061	0.3681	0.017	0.7515	0.0102	0.3748			0.38405	0.01019
0.0082	0.378	0.0177	0.7515	0.0089	0.3682	0.0061	0.3681	0.0177	0.7582	0.0102	0.3748			0.3872	0.00974
0.0048	0.3813	0.0218	0.7582	0.0102	0.3716	0.0068	0.3716	0.0211	0.7649	0.0095	0.3781			0.39035	0.00979
0.0061	0.3846	0.0198	0.7649	0.0095	0.3748	0.0075	0.3749	0.0164	0.7715	0.0089	0.3816			0.39349	0.01073
0.0061	0.3846	0.0164	0.7716	0.0095	0.3748	0.0068	0.3782	0.0198	0.7749	0.0116	0.3849			0.39664	0.01116
0.0061	0.3879	0.0211	0.7782	0.0123	0.3783	0.0061	0.3815	0.0191	0.7816	0.0082	0.3882			0.39979	0.01095
0.0055	0.3913	0.0218	0.7815	0.0116	0.3815	0.0089	0.3848	0.0211	0.7882	0.0102	0.3915			0.40294	0.01045
0.0075	0.3946	0.0198	0.7882	0.013	0.3849	0.0082	0.3882	0.0191	0.7949	0.0095	0.3949			0.40609	0.01029
0.0082	0.398	0.0211	0.7949	0.0102	0.3882	0.0082	0.3916	0.0205	0.8016	0.0095	0.3982			0.40923	0.01057
0.0089	0.4013	0.0191	0.8015	0.013	0.3916	0.0075	0.3949	0.0211	0.8082	0.0089	0.4015			0.41238	0.01038
0.0068	0.4046	0.0191	0.8083	0.0123	0.3949	0.0075	0.3982	0.0232	0.8149	0.0082	0.4048			0.41553	0.00992
0.0061	0.4079	0.0211	0.8149	0.0123	0.3982	0.0095	0.4015	0.0211	0.8215	0.0095	0.4082			0.41868	0.00978
0.0082	0.4113	0.0211	0.8215	0.0109	0.4015	0.0075	0.405	0.0225	0.8282	0.0116	0.4116			0.42183	0.01065
0.0061	0.4146	0.0211	0.8282	0.0116	0.4049	0.0068	0.4082	0.0211	0.8316	0.0095	0.4149			0.42497	0.01067
0.0075	0.418	0.0245	0.8315	0.013	0.4083	0.0075	0.4116	0.0211	0.8382	0.0089	0.4182			0.42812	0.01064
0.0116	0.4213	0.0225	0.8383	0.0123	0.4115	0.0082	0.4149	0.0198	0.8449	0.0123	0.4215			0.43127	0.0104
0.0109	0.4246	0.0225	0.8449	0.0136	0.4149	0.0082	0.4149	0.0218	0.8516	0.0123	0.4215			0.43442	0.00979
0.0109	0.428	0.0225	0.8515	0.0109	0.4182	0.0089	0.4182	0.0245	0.8583	0.0116	0.4249			0.43756	0.0111
0.0089	0.4312	0.0218	0.8582	0.0102	0.4216	0.0089	0.4215	0.0211	0.8649	0.0116	0.4282			0.44071	0.0112
0.0089	0.4312	0.0225	0.8648	0.0102	0.4216	0.0082	0.4248	0.0245	0.8715	0.013	0.4315			0.44386	0.01215
0.0055	0.4347	0.0218	0.8715	0.0109	0.4249	0.0082	0.4282	0.0225	0.8748	0.0102	0.4349			0.44701	0.01162
0.0075	0.438	0.0218	0.8749	0.0109	0.4283	0.0095	0.4316	0.0218	0.8815	0.0102	0.4383			0.45016	0.01032
0.0082	0.4413	0.0225	0.8816	0.0123	0.4316	0.0089	0.4349	0.0218	0.8883	0.0095	0.4416			0.4533	0.01003
0.0102	0.4446	0.0266	0.8882	0.0136	0.4349	0.0082	0.4383	0.0245	0.8949	0.0089	0.4448			0.45645	0.01096
0.0102	0.4479	0.0239	0.8948	0.0157	0.4382	0.0061	0.4416	0.0259	0.9015	0.0089	0.4481			0.4596	0.01154
0.0089	0.4512	0.0252	0.9015	0.0136	0.4415	0.0102	0.4448	0.0225	0.9083	0.0102	0.4516			0.46275	0.01101
0.0068	0.4547	0.0239	0.9082	0.013	0.4449	0.0089	0.4481	0.0252	0.9149	0.0123	0.4548			0.4659	0.01063
0.0082	0.458	0.0259	0.9148	0.0116	0.4482	0.0095	0.4516	0.0232	0.9215	0.0109	0.4582			0.46904	0.01201
0.0075	0.4613	0.0266	0.9215	0.0116	0.4516	0.0123	0.4549	0.0259	0.9248	0.0102	0.4616			0.47219	0.01371
0.0055	0.4646	0.0218	0.9283	0.0123	0.4548	0.0095	0.4582	0.0252	0.9316	0.0116	0.4648			0.47534	0.01371
0.0075	0.4679	0.0232	0.9315	0.0116	0.4582	0.0082	0.4615	0.0252	0.9382	0.0109	0.4681			0.47849	0.01282
0.0123	0.4713	0.0225	0.9382	0.013	0.4616	0.0089	0.4648	0.0259	0.9448	0.0109	0.4681			0.48164	0.012
0.0102	0.4747	0.0286	0.9449	0.0123	0.4649	0.0089	0.4648	0.028	0.9515	0.0102	0.4715			0.48478	0.01187
0.0102	0.478	0.0286	0.9515	0.013	0.4683	0.0102	0.4682	0.0259	0.9583	0.0123	0.4749			0.48793	0.01359
0.0089	0.4813	0.0245	0.9583	0.013	0.4683	0.0102	0.4716	0.0259	0.9649	0.013	0.4782			0.49108	0.0143
0.0068	0.4846	0.0252	0.9649	0.0177	0.4749	0.0116	0.4749	0.0273	0.9682	0.0143	0.4816			0.49423	0.01305
0.0068	0.4846	0.0252	0.9715	0.0177	0.4749	0.0102	0.4783	0.0245	0.9749	0.0102	0.4849			0.49738	0.01192
0.0089	0.4879	0.0266	0.9782	0.015	0.4782	0.0116	0.4816	0.0245	0.9815	0.0109	0.4882			0.50052	0.01138
0.0116	0.4913	0.0286	0.9816	0.0143	0.4815	0.0109	0.4848	0.028	0.9882	0.015	0.4915			0.50367	0.01294
0.0116	0.4946	0.0259	0.9882	0.0164	0.4848	0.0123	0.4882	0.028	0.9948	0.015	0.4948			0.50682	0.01292
0.0102	0.498	0.0293	0.9948	0.0164	0.4881	0.0095	0.4915	0.0286	1.0015	0.0123	0.4982			0.50997	0.01262
0.0075	0.5012	0.0286	1.0016	0.0164	0.4916	0.0136	0.4948	0.028	1.0082	0.0095	0.5016			0.51312	0.01308
0.013	0.5047	0.0266	1.0082	0.0123	0.4949	0.0136	0.4982	0.0266	1.015	0.0116	0.5048			0.51626	0.01329
0.0109	0.5079	0.0273	1.0148	0.0116	0.4982	0.013	0.5016	0.0273	1.0216	0.0136	0.5082			0.51941	0.01298
0.0109	0.5113	0.03	1.0216	0.0143	0.5016	0.0095	0.5048	0.0293	1.0249	0.0109	0.5116			0.52256	0.01298
0.0123	0.5146	0.0259	1.0249	0.0143	0.5049	0.0095	0.5083	0.0273	1.0315	0.0123	0.5149			0.52571	0.01249
0.0123	0.5179	0.0252	1.0315	0.0116	0.5082	0.0109	0.5116	0.0266	1.0383	0.0123	0.5149			0.52886	0.01195
0.0102	0.5212	0.0266	1.0383	0.0136	0.5115	0.0109	0.5116	0.0286	1.0449	0.015	0.5215			0.532	0.01343
0.0116	0.5247	0.0273	1.0482	0.0157	0.515	0.013	0.5149	0.0252	1.0516	0.015	0.5215			0.53515	0.01395
0.0095	0.528	0.0286	1.0515	0.0143	0.5181	0.0123	0.5183	0.0334	1.0583	0.0136	0.5248			0.5383	0.01275
0.0116	0.5312	0.0307	1.0582	0.0157	0.5216	0.013	0.5215	0.03	1.0649	0.015	0.5282			0.54145	0.01321
0.0116	0.5312	0.0307	1.0649	0.0157	0.5216	0.0143	0.5249	0.0293	1.0715	0.0157	0.5315			0.54459	0.01449
0.0123	0.5347	0.0273	1.0715	0.0157	0.5248	0.013	0.5282	0.0293	1.0748	0.0136	0.5349			0.54774	0.01417
0.0109	0.5379	0.032	1.0782	0.0157	0.5282	0.013	0.5315	0.0286	1.0816	0.015	0.5381			0.55089	0.01293
0.0109	0.5413	0.0334	1.0848	0.017	0.5316	0.0136	0.5349	0.0307	1.0882	0.0157	0.5416			0.55404	0.01269
0.0136	0.5446	0.0293	1.0916	0.017	0.5349	0.0123	0.5382	0.0314	1.0949	0.015	0.5449			0.55719	0.01386
0.0143	0.548	0.0327	1.0982	0.0157	0.5382	0.0143	0.5416	0.0293	1.1015	0.0157	0.5482			0.56033	0.01364
0.0116	0.5513	0.0327	1.1016	0.0157	0.5415	0.0136	0.5449	0.0286	1.1082	0.0164	0.5515			0.56348	0.01416
0.0089	0.5546	0.032	1.1082	0.0157	0.5449	0.0109	0.5482	0.0334	1.1149	0.015	0.5549			0.56663	0.01454
0.0109	0.5581	0.0355	1.1148	0.0143	0.5483	0.0109	0.5516	0.0314	1.1183	0.0143	0.5582			0.56978	0.01389
0.0102	0.5612	0.0307	1.1216	0.0136	0.5515	0.0095	0.5549	0.0327	1.1249	0.0157	0.5616			0.57293	0.01339
0.0109	0.5646	0.0334	1.1282	0.0157	0.5548	0.013	0.5582	0.0314	1.1316	0.015	0.5648			0.57607	0.01333
0.0116	0.568	0.0314	1.1348	0.0177	0.5582	0.0136	0.5615	0.0327	1.1383	0.0157	0.5681			0.57922	0.01352
0.0116	0.5713	0.03	1.1416	0.0136	0.5616	0.0143	0.5649	0.0334	1.1448	0.0157	0.5681			0.58237	0.01393
0.013	0.5746	0.032	1.1448	0.0157	0.5649	0.0143	0.5649	0.0327	1.1515	0.0143	0.5716			0.58552	0.01514
0.0123	0.578	0.0327	1.1516	0.0157	0.5682	0.0157	0.5681	0.0341	1.1583	0.0143	0.5748			0.58867	0.01636
0.0136	0.5813	0.032	1.1582	0.0157	0.5682	0.0143	0.5716	0.0348	1.1649	0.0184	0.5781			0.59181	0.01628
0.0136	0.5813	0.032	1.1649	0.015	0.5715	0.0143	0.5749	0.0341	1.1682	0.017	0.5815			0.59496	0.01478
0.0136	0.5846	0.0355	1.1715	0.0136	0.5749	0.013	0.5782	0.0307	1.1749	0.0123	0.5849			0.59811	0.01518
0.0157	0.588	0.0341	1.1782	0.015	0.5782	0.0123	0.5815	0.0334	1.1816	0.013	0.5882			0.60126	0.01576
0.0143	0.5913	0.0341	1.1848	0.0143	0.5815	0.0143	0.5848	0.0355	1.1882	0.015	0.5916			0.60441	0.01671
0.0116	0.5947	0.0361	1.1915	0.0164	0.5849	0.0136	0.5882	0.0314	1.1949	0.0184	0.5949			0.60755	0.01576
0.0116	0.5979	0.0355	1.1949	0.0177	0.5882	0.0143	0.5916	0.0348	1.2016	0.0177	0.5982			0.6107	0.01654
0.015	0.6012	0.0341	1.2016	0.0198	0.5915	0.0143	0.5949	0.0327	1.2082	0.0164	0.6016			0.61385	0.01687
0.0164	0.6046	0.0382	1.2082	0.0177	0.595	0.013	0.5982	0.0348	1.2115	0.0157	0.6048			0.617	0.01619
0.0102	0.608	0.0341	1.2148	0.0184	0.5981	0.0157	0.6016	0.032	1.2183	0.0157	0.6082			0.62015	0.01621
0.0136	0.6112	0.0355	1.2216	0.0164	0.6016	0.0136	0.6048	0.0341	1.2249	0.0136	0.6115			0.62329	0.0163
0.0177	0.6147	0.0355	1.2282	0.0184	0.6049	0.0116	0.6082	0.0368	1.2316	0.0157	0.6149			0.62644	0.01646
0.0143	0.6179	0.0389	1.2349	0.0211	0.6082	0.0136	0.6115	0.0341	1.2382	0.0157	0.6149			0.62959	0.01649
0.015	0.6213	0.0368	1.2416	0.0211	0.6116	0.0136	0.6115	0.0348	1.245	0.0177	0.6182			0.63274	0.01636
0.0136	0.6247	0.0375	1.2449	0.0177	0.6149	0.015	0.6149	0.0334	1.2516	0.017	0.6216			0.63589	0.01633
0.0143	0.628	0.0382	1.2516	0.0177	0.6149	0.015	0.6183	0.0375	1.2583	0.013	0.6249			0.63903	0.01603
0.0157	0.6313	0.0361	1.2583	0.0177	0.6182	0.0164	0.6216	0.0382	1.2649	0.0164	0.6282			0.64218	0.01552
0.0157	0.6346	0.0361	1.2648	0.017	0.6216	0.017	0.6249	0.0375	1.2682	0.0198	0.6315			0.64533	0.01726
0.0157	0.6346	0.0348	1.2716	0.0177	0.6249	0.0157	0.6282	0.0389	1.2749	0.0191	0.6349			0.64848	0.01838
0.0143	0.6379	0.0355	1.2782	0.017	0.6282	0.017	0.6315	0.0382	1.2815	0.0198	0.6383			0.65163	0.01748
0.0136	0.6413	0.0375	1.2849	0.017	0.6315	0.0157	0.6349	0.0382	1.2882	0.0164	0.6416			0.65477	0.01674
0.0157	0.6447	0.0389	1.2915	0.0191	0.6348	0.0116	0.6383	0.0361	1.295	0.017	0.6448			0.65792	0.01664
0.0177	0.648	0.0382	1.2948	0.0198	0.6382	0.0143	0.6416	0.0382	1.3016	0.0184	0.6482			0.66107	0.01713
0.0157	0.6513	0.0375	1.3015	0.0157	0.6415	0.0136	0.6448	0.0389	1.3082	0.0157	0.6516			0.66422	0.0174
0.0143	0.6546	0.0389	1.3082	0.0184	0.6449	0.0136	0.6482	0.0402	1.3115	0.0157	0.6548			0.66736	0.01833
0.015	0.6579	0.0375	1.3149	0.0211	0.6482	0.0164	0.6515	0.0409	1.3183	0.0191	0.6582			0.67051	0.01871
0.0164	0.6612	0.0409	1.3215	0.0205	0.6516	0.0164	0.6549	0.0368	1.3249	0.0184	0.6616			0.67366	0.01848
0.0143	0.6647	0.0389	1.3282	0.0198	0.6549	0.0157	0.6582	0.0382	1.3316	0.0184	0.6616			0.67681	0.01775
0.0177	0.668	0.043	1.3348	0.0191	0.6582	0.0157	0.6582	0.0368	1.3382	0.0184	0.6649			0.67996	0.01748
0.017	0.6713	0.0396	1.3416	0.0184	0.6615	0.017	0.6615	0.0361	1.3449	0.0211	0.6682			0.6831	0.01779
0.0164	0.6746	0.0396	1.3448	0.0205	0.6649	0.0157	0.6649	0.0396	1.3516	0.0198	0.6716			0.68625	0.01818
0.0136	0.6779	0.0375	1.3516	0.0205	0.6649	0.013	0.6682	0.0423	1.3582	0.015	0.6748			0.6894	0.01829
0.0136	0.6813	0.045	1.3582	0.0198	0.6683	0.0143	0.6716	0.0443	1.3615	0.017	0.6782			0.69255	0.01727
0.0136	0.6813	0.0389	1.3649	0.0211	0.6716	0.0177	0.6749	0.0423	1.3683	0.0198	0.6816			0.6957	0.01667
0.0177	0.6846	0.0409	1.3716	0.0218	0.6749	0.0164	0.6782	0.0409	1.375	0.0225	0.6848			0.69884	0.01743
0.0164	0.688	0.0423	1.3783	0.0239	0.6782	0.017	0.6815	0.0416	1.3816	0.0239	0.6882			0.70199	0.01869
0.017	0.6913	0.0402	1.3849	0.0218	0.6815	0.0143	0.6849	0.0396	1.3882	0.0211	0.6915			0.70514	0.01891
0.0157	0.6946	0.0409	1.3882	0.0184	0.6849	0.0157	0.6882	0.045	1.3948	0.0177	0.6949			0.70829	0.01934
0.0136	0.6979	0.0416	1.3949	0.0211	0.6882	0.0184	0.6915	0.0423	1.4016	0.0164	0.6982			0.71144	0.01988
0.0164	0.7013	0.043	1.4015	0.0184	0.6916	0.0184	0.6948	0.0409	1.4083	0.017	0.7016			0.71458	0.02065
0.017	0.7047	0.0423	1.4082	0.0177	0.6948	0.0198	0.6983	0.0416	1.4149	0.0232	0.7049			0.71773	0.02047
0.017	0.708	0.0457	1.4148	0.0205	0.6982	0.0205	0.7016	0.0409	1.4182	0.0218	0.7082			0.72088	0.01948
0.017	0.7113	0.0416	1.4215	0.0218	0.7016	0.0177	0.7049	0.0436	1.4249	0.0164	0.7116			0.72403	0.01924
0.0191	0.7146	0.0423	1.4283	0.0205	0.7049	0.0177	0.7049	0.043	1.4315	0.0191	0.7148			0.72718	0.01851
0.0191	0.7179	0.0423	1.4349	0.0205	0.7083	0.0164	0.7082	0.0457	1.4382	0.0191	0.7148			0.73032	0.01964
0.0164	0.7213	0.0457	1.4415	0.0218	0.7115	0.0211	0.7116	0.0464	1.4449	0.0191	0.7182			0.73347	0.0204
0.0164	0.7247	0.0443	1.4448	0.0218	0.7149	0.0191	0.7149	0.0457	1.4516	0.0211	0.7216			0.73662	0.01952
0.017	0.728	0.0457	1.4516	0.0211	0.7182	0.017	0.7183	0.0464	1.4582	0.0205	0.7248			0.73977	0.01896
0.017	0.728	0.0457	1.4582	0.0211	0.7182	0.0164	0.7215	0.0471	1.4615	0.0211	0.7282			0.74292	0.01929
0.0205	0.7313	0.045	1.4648	0.0205	0.7215	0.0184	0.7248	0.0464	1.4683	0.0211	0.7316			0.74606	0.0197
0.0198	0.7346	0.043	1.4716	0.0218	0.7249	0.0205	0.7282	0.045	1.4749	0.0205	0.7348			0.74921	0.01957
0.0164	0.7379	0.0457	1.4782	0.0198	0.7282	0.0191	0.7316	0.045	1.4816	0.0218	0.7382			0.75236	0.01921
0.0157	0.7413	0.0436	1.4848	0.0225	0.7315	0.0191	0.7348	0.045	1.4883	0.0211	0.7416			0.75551	0.02024
0.0157	0.7446	0.0409	1.4882	0.0232	0.7348	0.0191	0.7382	0.045	1.4949	0.0239	0.7449			0.75866	0.02047
0.0164	0.748	0.045	1.4949	0.0218	0.7382	0.0198	0.7416	0.0464	1.5015	0.0225	0.7482			0.7618	0.02072
0.017	0.7513	0.0477	1.5015	0.0225	0.7416	0.0205	0.7449	0.0505	1.5082	0.0225	0.7515			0.76495	0.0213
0.0177	0.7546	0.0443	1.5083	0.0232	0.7449	0.0184	0.7482	0.0471	1.5116	0.0218	0.7548			0.7681	0.02014
0.017	0.7579	0.043	1.515	0.0245	0.7482	0.0205	0.7516	0.0443	1.5182	0.0211	0.7581			0.77125	0.01968
0.0177	0.7612	0.0457	1.5216	0.0218	0.7515	0.0177	0.7549	0.0484	1.5249	0.0218	0.7616			0.7744	0.02045
0.0205	0.7646	0.0464	1.5282	0.0232	0.7548	0.0157	0.7583	0.0471	1.5316	0.0218	0.7616			0.77754	0.02118
0.0177	0.768	0.0464	1.5348	0.0225	0.7582	0.017	0.7615	0.0471	1.5382	0.0239	0.7648			0.78069	0.02065
0.0198	0.7713	0.0457	1.5383	0.0232	0.7616	0.017	0.7615	0.0539	1.5449	0.0239	0.7682			0.78384	0.02052
0.0205	0.7746	0.0464	1.5449	0.0239	0.7649	0.0191	0.7648	0.0477	1.5516	0.0239	0.7716			0.78699	0.02083
0.0205	0.7746	0.0464	1.5516	0.0239	0.7649	0.0198	0.7682	0.0471	1.5549	0.0239	0.7748			0.79013	0.02035
0.0198	0.7779	0.0484	1.5582	0.0245	0.7682	0.0205	0.7716	0.0484	1.5616	0.0225	0.7782			0.79328	0.01972
0.0184	0.7813	0.0457	1.5649	0.0225	0.7716	0.0191	0.7749	0.0491	1.5683	0.0239	0.7815			0.79643	0.02006
0.0184	0.7846	0.0491	1.5715	0.0225	0.7749	0.0191	0.7782	0.0505	1.5749	0.0232	0.7848			0.79958	0.02089
0.0198	0.788	0.0471	1.5783	0.0232	0.7783	0.0191	0.7815	0.0505	1.5815	0.0245	0.7883			0.80273	0.02164
0.0177	0.7914	0.0484	1.5816	0.0211	0.7816	0.017	0.7848	0.0498	1.5882	0.0252	0.7916			0.80587	0.02213
0.0157	0.7947	0.0471	1.5882	0.0225	0.7849	0.0205	0.7882	0.0471	1.5949	0.0239	0.7949			0.80902	0.02147
0.0177	0.7979	0.0505	1.5948	0.0232	0.7882	0.0225	0.7916	0.0498	1.6016	0.0232	0.7981			0.81217	0.02179
0.0205	0.8013	0.0464	1.6015	0.0218	0.7915	0.0211	0.7949	0.0518	1.6082	0.0225	0.8016			0.81532	0.02201
0.0211	0.8046	0.0464	1.6082	0.0218	0.7949	0.0218	0.7983	0.0491	1.6115	0.0225	0.8049			0.81847	0.02207
0.0198	0.8079	0.0505	1.6148	0.0239	0.7982	0.0191	0.8015	0.0457	1.6182	0.0259	0.8082			0.82161	0.02239
0.0211	0.8113	0.0491	1.6216	0.0239	0.8016	0.0191	0.8049	0.0505	1.6248	0.0266	0.8115			0.82476	0.02182
0.0225	0.8146	0.0532	1.6282	0.0273	0.8049	0.0184	0.8082	0.0511	1.6315	0.0266	0.8115			0.82791	0.02288
0.0218	0.818	0.0464	1.6348	0.0252	0.8082	0.0184	0.8082	0.0511	1.6383	0.0273	0.8148			0.83106	0.02271
0.0218	0.8212	0.0471	1.6382	0.0239	0.8115	0.0211	0.8115	0.0525	1.645	0.0273	0.8183			0.83421	0.02285
0.0218	0.8212	0.0505	1.6449	0.0239	0.8115	0.0211	0.8148	0.0546	1.6516	0.0225	0.8216			0.83735	0.02273
0.0198	0.8247	0.0525	1.6515	0.0225	0.8149	0.0191	0.8183	0.0552	1.655	0.0252	0.8249			0.8405	0.02228
0.0225	0.828	0.0518	1.6583	0.0232	0.8182	0.0205	0.8216	0.0546	1.6616	0.0245	0.8282			0.84365	0.0236
0.0198	0.8313	0.0505	1.6649	0.0245	0.8216	0.0225	0.8248	0.0518	1.6682	0.0273	0.8315			0.8468	0.02429
0.0211	0.8346	0.0532	1.6715	0.0245	0.8249	0.0232	0.8283	0.0518	1.6749	0.0259	0.8348			0.84995	0.02407
0.0198	0.8379	0.0525	1.6783	0.0252	0.8283	0.0218	0.8316	0.0532	1.6815	0.0245	0.8383			0.85309	0.02311
0.0198	0.8413	0.0505	1.6815	0.0239	0.8315	0.0191	0.8349	0.0539	1.6883	0.0239	0.8415			0.85624	0.02258
0.0245	0.8446	0.0511	1.6882	0.0239	0.8349	0.017	0.8382	0.0532	1.6949	0.0245	0.8449			0.85939	0.02313
0.0232	0.848	0.0532	1.6949	0.0259	0.8382	0.0211	0.8415	0.0546	1.7015	0.0266	0.8482			0.86254	0.02351
0.0225	0.8512	0.0518	1.7016	0.0239	0.8416	0.0239	0.8448	0.0552	1.705	0.0266	0.8515			0.86569	0.02389
0.0205	0.8546	0.0525	1.7083	0.0259	0.8449	0.0232	0.8482	0.0559	1.7116	0.0273	0.8549			0.86883	0.02378
0.0191	0.858	0.0511	1.7149	0.0273	0.8482	0.0225	0.8516	0.0546	1.7183	0.0273	0.8583			0.87198	0.02317
0.0211	0.8613	0.0539	1.7215	0.0266	0.8515	0.0232	0.8549	0.0566	1.7249	0.028	0.8616			0.87513	0.02338
0.0232	0.8647	0.0552	1.7282	0.0245	0.8549	0.0232	0.8549	0.0559	1.7316	0.028	0.8616			0.87828	0.02436
0.0232	0.868	0.0532	1.7316	0.028	0.8582	0.0232	0.8582	0.0586	1.7382	0.0232	0.8648			0.88143	0.0247
0.0211	0.8713	0.0539	1.7383	0.028	0.8582	0.0225	0.8615	0.0518	1.7449	0.0266	0.8682			0.88457	0.02535
0.0211	0.8746	0.0525	1.7449	0.0266	0.8616	0.0218	0.8648	0.0539	1.7482	0.0266	0.8716			0.88772	0.02646
0.0211	0.8746	0.0546	1.7515	0.0259	0.8649	0.0211	0.8682	0.0566	1.7549	0.0245	0.8748			0.89087	0.02563
0.0252	0.8779	0.0546	1.7583	0.0266	0.8682	0.0232	0.8716	0.058	1.7616	0.0286	0.8782			0.89402	0.02566
0.0232	0.8813	0.0552	1.7648	0.0266	0.8715	0.0252	0.8749	0.058	1.7682	0.03	0.8816			0.89717	0.02603
0.0218	0.8846	0.0532	1.7716	0.0266	0.8749	0.0245	0.8783	0.0573	1.7749	0.0286	0.8848			0.90031	0.02631
0.0232	0.888	0.0559	1.7782	0.0259	0.8782	0.0245	0.8815	0.0552	1.7816	0.0286	0.8882			0.90346	0.02595
0.0211	0.8913	0.0586	1.7815	0.0286	0.8816	0.0245	0.8848	0.0614	1.7883	0.0293	0.8916			0.90661	0.02615
0.0225	0.8946	0.0559	1.7883	0.03	0.8848	0.0259	0.8882	0.0573	1.7949	0.0286	0.8949			0.90976	0.0264
0.0232	0.8979	0.058	1.7949	0.03	0.8883	0.0232	0.8916	0.06	1.8015	0.028	0.8982			0.9129	0.02572
0.0245	0.9013	0.058	1.8015	0.03	0.8915	0.0259	0.8949	0.0614	1.8049	0.0273	0.9015			0.91605	0.02568
0.0239	0.9047	0.0566	1.8082	0.0307	0.8949	0.0259	0.8982	0.0607	1.8115	0.0266	0.9048			0.9192	0.02698
0.0245	0.908	0.0559	1.8149	0.0307	0.8982	0.0252	0.9015	0.0559	1.8183	0.0266	0.9081			0.92235	0.02758
0.0225	0.9113	0.0546	1.8215	0.0293	0.9016	0.0252	0.9015	0.0593	1.8249	0.0266	0.9116			0.9255	0.02732
0.0205	0.9146	0.0559	1.8282	0.0286	0.905	0.0252	0.9048	0.058	1.8316	0.0266	0.9116			0.92864	0.02609
0.0232	0.9179	0.0525	1.8315	0.0314	0.9082	0.0252	0.9082	0.0559	1.8383	0.028	0.9149			0.93179	0.02585
0.0239	0.9212	0.0539	1.8382	0.0314	0.9116	0.0239	0.9116	0.06	1.8448	0.0273	0.9182			0.93494	0.02506
0.0239	0.9212	0.0559	1.8448	0.0314	0.9116	0.0239	0.9149	0.0621	1.8483	0.0307	0.9215			0.93809	0.02543
0.0259	0.9247	0.0586	1.8516	0.0286	0.9149	0.0252	0.9182	0.0607	1.8549	0.0307	0.9248			0.94124	0.0268
0.0252	0.9279	0.0607	1.8583	0.0307	0.9182	0.0245	0.9215	0.0586	1.8616	0.0293	0.9282			0.94438	0.02724
0.0252	0.9312	0.058	1.8649	0.032	0.9215	0.0245	0.925	0.0586	1.8716	0.0273	0.9316			0.94753	0.02841
0.0259	0.9346	0.06	1.8715	0.0327	0.9249	0.0252	0.9282	0.0607	1.8749	0.0273	0.9349			0.95068	0.02876
0.0239	0.938	0.058	1.8782	0.0314	0.9282	0.0266	0.9315	0.0614	1.8815	0.03	0.9382			0.95383	0.02774
0.0239	0.9413	0.06	1.8849	0.0293	0.9315	0.0205	0.9349	0.0661	1.8882	0.0334	0.9416			0.95698	0.02625
0.0239	0.9446	0.0586	1.8916	0.0266	0.9349	0.0218	0.9382	0.0634	1.8948	0.0293	0.9448			0.96012	0.02611
0.0259	0.9479	0.058	1.8982	0.03	0.9382	0.0266	0.9416	0.0593	1.9016	0.0293	0.9482			0.96327	0.02644
0.0252	0.9514	0.0614	1.9016	0.0314	0.9416	0.0259	0.9449	0.0661	1.9083	0.028	0.9516			0.96642	0.02627
0.0245	0.9546	0.0593	1.9082	0.0293	0.945	0.0252	0.9482	0.0634	1.9149	0.028	0.9548			0.96957	0.02674
0.0239	0.958	0.0627	1.9149	0.0314	0.9482	0.0252	0.9482	0.0668	1.9216	0.03	0.9582			0.97272	0.0273
0.0232	0.9613	0.0614	1.9216	0.0327	0.9516	0.0259	0.9515	0.0641	1.925	0.03	0.9582			0.97586	0.02707
0.0245	0.9646	0.0668	1.9282	0.0307	0.9549	0.0259	0.955	0.0641	1.9315	0.03	0.9616			0.97901	0.02774
0.0259	0.9679	0.0621	1.935	0.0286	0.9582	0.0225	0.9583	0.0668	1.9383	0.0327	0.9648			0.98216	0.02987
0.0273	0.9712	0.0614	1.9415	0.0286	0.9582	0.0252	0.9615	0.0661	1.9449	0.0327	0.9682			0.98531	0.03001
0.0273	0.9712	0.0627	1.9482	0.0314	0.9616	0.0273	0.9649	0.0627	1.9515	0.03	0.9716			0.98846	0.02898
0.0259	0.9747	0.06	1.9516	0.0293	0.9648	0.0245	0.9682	0.0675	1.9582	0.032	0.9749			0.9916	0.02993
0.0273	0.978	0.0634	1.9583	0.0273	0.9682	0.0252	0.9715	0.0661	1.9649	0.032	0.9782			0.99475	0.03087
0.028	0.9813	0.0621	1.9649	0.03	0.9715	0.0259	0.9748	0.0655	1.9682	0.0355	0.9815			0.9979	0.02995
0.0286	0.9847	0.0614	1.9716	0.0293	0.9749	0.0273	0.9783	0.0661	1.9748	0.0341	0.9848			1.00105	0.02879
0.0266	0.9879	0.0648	1.9782	0.0273	0.9782	0.0307	0.9816	0.0648	1.9816	0.0341	0.9882			1.0042	0.02815
0.028	0.9914	0.0627	1.9849	0.0327	0.9815	0.0286	0.9848	0.0655	1.9882	0.0314	0.9916			1.00734	0.02806
0.0286	0.9947	0.0634	1.9916	0.0348	0.985	0.0266	0.9883	0.0655	1.995	0.032	0.9948			1.01049	0.02876
0.0273	0.998	0.0641	1.9982	0.0341	0.9882	0.0259	0.9916	0.0668	2.0016	0.0327	0.9982			1.01364	0.0286
0.0266	1.0012	0.0614	2.0016	0.0341	0.9916	0.0266	0.9949	0.0675	2.0082	0.0348	1.0016			1.01679	0.02879
0.0239	1.0047	0.0648	2.0083	0.0348	0.9949	0.0286	0.9982	0.0675	2.015	0.0355	1.0048			1.01994	0.02992
0.0259	1.0079	0.0634	2.0149	0.0334	0.9982	0.0293	1.0015	0.0661	2.0216	0.0355	1.0048			1.02308	0.03098
0.0293	1.0113	0.0627	2.0215	0.0307	1.0015	0.0293	1.0015	0.0668	2.0249	0.0334	1.0082			1.02623	0.03081
0.0273	1.0147	0.0661	2.0282	0.0327	1.0048	0.03	1.0048	0.0689	2.0316	0.032	1.0116			1.02938	0.03013
0.0266	1.018	0.0661	2.0348	0.0327	1.0048	0.0266	1.0082	0.0702	2.0383	0.0314	1.0149			1.03253	0.03008
0.0266	1.018	0.0668	2.0416	0.0314	1.0083	0.0273	1.0116	0.0689	2.0449	0.0341	1.0182			1.03567	0.03075
0.0273	1.0214	0.0696	2.0482	0.0307	1.0116	0.0273	1.0149	0.0675	2.0516	0.0334	1.0215			1.03882	0.0308
0.0307	1.0247	0.0668	2.0515	0.0307	1.0149	0.0286	1.0182	0.0709	2.0583	0.0314	1.0249			1.04197	0.03038
0.0307	1.028	0.0634	2.0582	0.032	1.0183	0.0293	1.0215	0.0668	2.0649	0.0355	1.0281			1.04512	0.03117
0.03	1.0313	0.0675	2.0649	0.0348	1.0215	0.0293	1.0249	0.0689	2.0682	0.0341	1.0316			1.04827	0.03207
0.0314	1.0346	0.0675	2.0715	0.0368	1.0248	0.0293	1.0282	0.0689	2.0749	0.032	1.0349			1.05141	0.03245
0.0314	1.0379	0.0675	2.0783	0.0348	1.0282	0.0307	1.0316	0.0716	2.0816	0.0314	1.0382			1.05456	0.03219
0.03	1.0447	0.0689	2.0849	0.0341	1.0316	0.0314	1.0349	0.0689	2.0882	0.0307	1.0415			1.05771	0.03366
0.03	1.0447	0.0675	2.0915	0.0348	1.0349	0.0327	1.0383	0.0696	2.0949	0.032	1.0448			1.06086	0.03141
0.032	1.0479	0.0675	2.0982	0.0348	1.0382	0.0341	1.0415	0.0709	2.1016	0.0334	1.0483			1.06401	0.02968
0.0327	1.0513	0.0668	2.1015	0.0334	1.0416	0.032	1.0448	0.0709	2.1082	0.0327	1.0516			1.06715	0.03127
0.0314	1.0547	0.0668	2.1083	0.0361	1.0448	0.0307	1.0482	0.0702	2.1149	0.0334	1.0549			1.0703	0.03156
0.0334	1.058	0.0689	2.1149	0.0368	1.0483	0.03	1.0516	0.0716	2.1183	0.0361	1.0582			1.07345	0.03133
0.03	1.0613	0.0696	2.1215	0.0361	1.0516	0.028	1.0548	0.073	2.1249	0.0341	1.0615			1.0766	0.03128
0.0273	1.0647	0.0682	2.1283	0.0355	1.0549	0.0334	1.0582	0.0736	2.1315	0.0361	1.0648			1.07975	0.03192
0.0327	1.0679	0.0702	2.1349	0.0375	1.0582	0.032	1.0616	0.0771	2.1383	0.0348	1.0682			1.08289	0.03294
0.032	1.0713	0.0702	2.1415	0.032	1.0615	0.0307	1.0649	0.075	2.1449	0.0355	1.0716			1.08604	0.03305
0.0286	1.0746	0.0716	2.1449	0.03	1.0648	0.0327	1.0682	0.0716	2.1515	0.0375	1.0748			1.08919	0.03282
0.028	1.078	0.0675	2.1515	0.0341	1.0682	0.0314	1.0715	0.0716	2.1582	0.0368	1.0782			1.09234	0.03286
0.03	1.0812	0.0696	2.1583	0.0348	1.0715	0.0314	1.0715	0.0736	2.1649	0.0368	1.0782			1.09549	0.03279
0.0307	1.0847	0.0682	2.1649	0.0361	1.0749	0.0307	1.075	0.0736	2.1682	0.0334	1.0815			1.09863	0.03384
0.0314	1.0879	0.0716	2.1716	0.0334	1.0782	0.0314	1.0783	0.0736	2.175	0.0334	1.0849			1.10178	0.03508
0.032	1.0913	0.0702	2.1783	0.0334	1.0782	0.0314	1.0816	0.075	2.1816	0.0334	1.0883			1.10493	0.03397
0.032	1.0913	0.0702	2.1849	0.0355	1.0816	0.0307	1.0848	0.0757	2.1882	0.0361	1.0916			1.10808	0.03345
0.032	1.0947	0.0716	2.1915	0.0355	1.0849	0.0314	1.0883	0.0736	2.1949	0.0361	1.0949			1.11123	0.03522
0.0327	1.098	0.0716	2.1948	0.0355	1.0882	0.0273	1.0915	0.0736	2.2016	0.0361	1.0982			1.11437	0.03467
0.0327	1.1013	0.0709	2.2016	0.0375	1.0916	0.0293	1.0948	0.0743	2.2083	0.0341	1.1015			1.11752	0.03467
0.032	1.1046	0.0723	2.2083	0.0348	1.095	0.032	1.0982	0.0757	2.2116	0.0348	1.1048			1.12067	0.03423
0.0327	1.1079	0.073	2.2149	0.0355	1.0982	0.028	1.1016	0.0771	2.2183	0.0355	1.1083			1.12382	0.03408
0.0341	1.1112	0.0716	2.2215	0.0402	1.1015	0.0314	1.1049	0.0757	2.225	0.0355	1.1115			1.12697	0.03392
0.0327	1.1147	0.073	2.2282	0.0375	1.1049	0.0314	1.1082	0.0784	2.2316	0.0375	1.1149			1.13011	0.03382
0.0341	1.118	0.0702	2.2348	0.0355	1.1082	0.0327	1.1116	0.0771	2.2382	0.0402	1.1182			1.13326	0.03379
0.0327	1.1213	0.0689	2.2416	0.0382	1.1115	0.0334	1.1149	0.0764	2.2449	0.0382	1.1216			1.13641	0.03384
0.0327	1.1247	0.0736	2.2449	0.0355	1.1149	0.032	1.1182	0.0757	2.2516	0.0402	1.1249			1.13956	0.03398
0.0314	1.128	0.0736	2.2515	0.0368	1.1182	0.0348	1.1215	0.0805	2.2582	0.0402	1.1249			1.14271	0.03428
0.0327	1.1313	0.0757	2.2583	0.0389	1.1215	0.0334	1.1249	0.0771	2.2649	0.0382	1.1315			1.14585	0.03475
0.0327	1.1347	0.073	2.2648	0.0375	1.1249	0.0334	1.1249	0.0764	2.2682	0.0382	1.1315			1.149	0.03501
0.0314	1.138	0.0736	2.2716	0.0368	1.1282	0.0341	1.1282	0.0777	2.275	0.0389	1.1348			1.15215	0.03589
0.032	1.1413	0.0784	2.2782	0.0368	1.1282	0.0355	1.1316	0.0771	2.2816	0.0375	1.1381			1.1553	0.03571
0.0307	1.1446	0.0736	2.285	0.0361	1.1316	0.0334	1.1348	0.0771	2.2883	0.0382	1.1416			1.15844	0.03548
0.0307	1.1446	0.0777	2.2915	0.0375	1.1349	0.0327	1.1383	0.0811	2.2949	0.0396	1.1448			1.16159	0.03551
0.0314	1.148	0.0764	2.2949	0.0396	1.1383	0.0341	1.1415	0.0811	2.3015	0.0396	1.1482			1.16474	0.03542
0.0341	1.1513	0.075	2.3015	0.0402	1.1415	0.0314	1.1449	0.0771	2.3083	0.0389	1.1516			1.16789	0.03488
0.0348	1.1546	0.0743	2.3083	0.0416	1.1449	0.0327	1.1483	0.0811	2.3115	0.0375	1.1548			1.17104	0.03597
0.0334	1.158	0.0757	2.3149	0.0402	1.1482	0.0361	1.1516	0.0811	2.3183	0.0402	1.1582			1.17418	0.03652
0.0348	1.1613	0.0771	2.3216	0.0409	1.1515	0.0361	1.1549	0.0791	2.325	0.0382	1.1616			1.17733	0.03715
0.0361	1.1646	0.0798	2.3282	0.0402	1.1548	0.0375	1.1582	0.0818	2.3315	0.0375	1.1649			1.18048	0.0373
0.0334	1.168	0.0777	2.3349	0.0409	1.1583	0.0361	1.1615	0.0825	2.3383	0.0396	1.1682			1.18363	0.03696
0.0334	1.1713	0.0777	2.3415	0.0396	1.1616	0.0375	1.1648	0.0832	2.3449	0.0402	1.1716			1.18678	0.03723
0.0341	1.1747	0.0757	2.3449	0.0382	1.1649	0.0355	1.1682	0.0805	2.3516	0.0382	1.1748			1.18992	0.03659
0.0355	1.1779	0.0764	2.3515	0.0375	1.1682	0.0341	1.1715	0.0811	2.3582	0.0389	1.1782			1.19307	0.03633
0.0361	1.1812	0.0764	2.3583	0.0396	1.1716	0.0341	1.1715	0.0805	2.3615	0.0389	1.1782			1.19622	0.03649
0.0348	1.1846	0.0791	2.3648	0.0409	1.1749	0.0361	1.1749	0.0839	2.3683	0.0416	1.1816			1.19937	0.03619
0.0382	1.188	0.0764	2.3715	0.0423	1.1782	0.0348	1.1782	0.0832	2.3749	0.0423	1.1848			1.20252	0.0367
0.032	1.1913	0.0791	2.3782	0.0416	1.1815	0.0341	1.1816	0.0839	2.3815	0.0409	1.1882			1.20566	0.03785
0.032	1.1913	0.0777	2.3849	0.0416	1.1815	0.032	1.1849	0.0839	2.3882	0.0416	1.1916			1.20881	0.03772
0.032	1.1946	0.0791	2.3882	0.0416	1.1848	0.0361	1.1883	0.0839	2.395	0.0423	1.1948			1.21196	0.03724
0.0348	1.198	0.0777	2.3949	0.0389	1.1882	0.0389	1.1915	0.0846	2.4016	0.0436	1.1982			1.21511	0.03703
0.0355	1.2013	0.0805	2.4016	0.0402	1.1916	0.0389	1.1949	0.0866	2.4083	0.0416	1.2016			1.21826	0.03779
0.0361	1.2046	0.0798	2.4082	0.0423	1.1948	0.0355	1.1982	0.0846	2.4115	0.0416	1.2049			1.2214	0.03779
0.0341	1.208	0.0777	2.4148	0.0389	1.1983	0.0348	1.2015	0.0852	2.4182	0.0416	1.2082			1.22455	0.03783
0.0368	1.2113	0.0784	2.4216	0.0389	1.2015	0.0334	1.2048	0.0832	2.425	0.043	1.2115			1.2277	0.03792
0.0368	1.2147	0.0832	2.4283	0.0416	1.2049	0.0375	1.2083	0.0859	2.4316	0.0457	1.2149			1.23085	0.03843
0.0341	1.2179	0.0798	2.4349	0.0409	1.2083	0.0382	1.2115	0.0839	2.4383	0.0457	1.2181			1.234	0.03946
0.0361	1.2212	0.0811	2.4416	0.0389	1.2116	0.0375	1.2148	0.0852	2.4449	0.0423	1.2216			1.23714	0.03934
0.0382	1.2246	0.0784	2.4449	0.0402	1.2149	0.0375	1.2183	0.0873	2.4515	0.0402	1.2248			1.24029	0.03856
0.0375	1.228	0.0805	2.4515	0.0443	1.2182	0.0375	1.2183	0.0859	2.4582	0.0402	1.2248			1.24344	0.03931
0.0382	1.2313	0.0798	2.4583	0.0416	1.2215	0.0409	1.2216	0.0886	2.4616	0.043	1.2282			1.24659	0.03918
0.0382	1.2346	0.0825	2.4649	0.0396	1.2249	0.0361	1.2249	0.0914	2.4682	0.0457	1.2316			1.24974	0.039
0.0361	1.238	0.0825	2.4716	0.0409	1.2282	0.0368	1.2282	0.0873	2.475	0.0436	1.2349			1.25288	0.03977
0.0361	1.238	0.0839	2.4783	0.0409	1.2282	0.0355	1.2315	0.088	2.4817	0.0416	1.2382			1.25603	0.03987
0.0355	1.2413	0.0811	2.4848	0.0402	1.2316	0.0368	1.2348	0.0866	2.4882	0.0416	1.2416			1.25918	0.03964
0.0389	1.2446	0.0811	2.4883	0.0423	1.2349	0.0396	1.2382	0.0859	2.4949	0.0423	1.245			1.26233	0.03934
0.0355	1.248	0.0846	2.4949	0.0436	1.2382	0.0382	1.2416	0.0873	2.5016	0.0443	1.2483			1.26548	0.0393
0.0361	1.2513	0.0846	2.5016	0.0423	1.2415	0.0389	1.2449	0.088	2.5049	0.0416	1.2515			1.26862	0.03907
0.0396	1.2547	0.0846	2.5083	0.0436	1.2449	0.0416	1.2482	0.0893	2.5116	0.0423	1.2549			1.27177	0.03903
0.0396	1.2579	0.0852	2.5149	0.0423	1.2483	0.0382	1.2515	0.0914	2.5183	0.0443	1.2582			1.27492	0.03911
0.0396	1.2612	0.0818	2.5215	0.0443	1.2516	0.0389	1.2548	0.088	2.5249	0.0436	1.2616			1.27807	0.03864
0.0402	1.2646	0.0859	2.5282	0.043	1.2549	0.0402	1.2582	0.0873	2.5315	0.045	1.2649			1.28121	0.03966
0.0416	1.268	0.0846	2.5348	0.0436	1.2582	0.0396	1.2616	0.0893	2.5383	0.043	1.2682			1.28436	0.03958
0.0409	1.2713	0.0859	2.5383	0.0423	1.2615	0.0409	1.2649	0.0941	2.5449	0.0423	1.2715			1.28751	0.04072
0.0382	1.2746	0.0873	2.545	0.0416	1.2649	0.0409	1.2649	0.0907	2.5515	0.0423	1.2715			1.29066	0.04163
0.0341	1.278	0.0873	2.5516	0.0402	1.2682	0.0382	1.2716	0.0914	2.555	0.0443	1.2749			1.29381	0.04096
0.0382	1.2813	0.0859	2.5582	0.0416	1.2716	0.0382	1.2716	0.0886	2.5616	0.0457	1.2783			1.29695	0.03988
0.0382	1.2846	0.0873	2.5649	0.0443	1.2748	0.0382	1.2748	0.09	2.5682	0.043	1.2816			1.3001	0.04033
0.0382	1.2846	0.0852	2.5716	0.0443	1.2748	0.0375	1.2783	0.0941	2.5749	0.0471	1.2849			1.30325	0.04129
0.0416	1.288	0.0859	2.5783	0.0464	1.2783	0.0402	1.2815	0.09	2.5815	0.043	1.2882			1.3064	0.04123
0.043	1.2913	0.0866	2.5816	0.0443	1.2815	0.0416	1.2849	0.0927	2.5883	0.0436	1.2915			1.30955	0.04122
0.0396	1.2946	0.0866	2.5883	0.043	1.2849	0.0409	1.2882	0.0927	2.5949	0.0491	1.2948			1.31269	0.04131
0.0382	1.2979	0.0852	2.5948	0.043	1.2882	0.0402	1.2915	0.0941	2.6016	0.0457	1.2982			1.31584	0.04111
0.0396	1.3014	0.0839	2.6016	0.0436	1.2916	0.0375	1.2949	0.09	2.6083	0.0464	1.3016			1.31899	0.04169
0.0402	1.3046	0.0866	2.6082	0.0443	1.295	0.0396	1.2983	0.0961	2.6116	0.0443	1.3049			1.32214	0.04283
0.0375	1.308	0.0893	2.6149	0.0423	1.2982	0.0409	1.3016	0.0927	2.6182	0.043	1.3082			1.32529	0.04235
0.0416	1.3113	0.0893	2.6216	0.0457	1.3015	0.0416	1.3049	0.0941	2.625	0.0464	1.3115			1.32843	0.04118
0.0423	1.3146	0.088	2.6283	0.0464	1.3049	0.0423	1.3082	0.0948	2.6316	0.0464	1.3148			1.33158	0.04104
0.0402	1.318	0.0873	2.6348	0.0464	1.3083	0.0423	1.3116	0.0941	2.6382	0.045	1.3183			1.33473	0.04359
0.0423	1.3213	0.088	2.6383	0.0443	1.3116	0.0396	1.3148	0.0975	2.645	0.0443	1.3216			1.33788	0.0429
0.0402	1.3246	0.088	2.6449	0.0436	1.3149	0.0402	1.3182	0.0948	2.6516	0.0436	1.3249			1.34103	0.0424
0.0375	1.328	0.0893	2.6515	0.0443	1.3182	0.0402	1.3182	0.0955	2.6549	0.0436	1.3249			1.34417	0.04365
0.0375	1.3313	0.09	2.6583	0.0457	1.3216	0.0409	1.3215	0.0955	2.6616	0.045	1.3282			1.34732	0.0431
0.0409	1.3346	0.0927	2.6649	0.0457	1.3216	0.0443	1.3249	0.0948	2.6683	0.0443	1.3316			1.35047	0.04342
0.0396	1.3379	0.0893	2.6715	0.0477	1.3249	0.0416	1.3282	0.0982	2.6749	0.0464	1.3348			1.35362	0.04353
0.0396	1.3379	0.09	2.6783	0.0471	1.3283	0.0409	1.3316	0.0961	2.6816	0.0477	1.3381			1.35677	0.04434
0.0396	1.3413	0.0914	2.6815	0.0443	1.3316	0.0396	1.3349	0.0968	2.6882	0.0457	1.3415			1.35991	0.04395
0.043	1.3446	0.0921	2.6882	0.0471	1.3349	0.0416	1.3382	0.0948	2.695	0.0457	1.3449			1.36306	0.04267
0.0416	1.348	0.09	2.6948	0.0477	1.3382	0.0423	1.3416	0.0989	2.7016	0.0457	1.3482			1.36621	0.04272
0.043	1.3514	0.0927	2.7016	0.0477	1.3415	0.0416	1.345	0.0975	2.705	0.045	1.3516			1.36936	0.04387
0.0409	1.3547	0.0921	2.7083	0.0491	1.3449	0.0409	1.3482	0.0982	2.7116	0.0498	1.3549			1.37251	0.04473
0.0402	1.358	0.0921	2.7149	0.0484	1.3482	0.0409	1.3515	0.0996	2.7183	0.0457	1.3582			1.37565	0.04394
0.0416	1.3612	0.0921	2.7215	0.0505	1.3516	0.045	1.3549	0.0961	2.7249	0.0484	1.3616			1.3788	0.0434
0.0409	1.3647	0.0921	2.7283	0.0484	1.3549	0.0443	1.3582	0.1009	2.7316	0.0484	1.3648			1.38195	0.04375
0.0409	1.368	0.0907	2.7316	0.0498	1.3582	0.043	1.3615	0.1016	2.7382	0.045	1.3682			1.3851	0.0434
0.0471	1.3713	0.0921	2.7382	0.045	1.3616	0.045	1.3649	0.1009	2.7449	0.0471	1.3715			1.38825	0.04347
0.0436	1.3746	0.0921	2.745	0.0477	1.3649	0.045	1.3649	0.1009	2.7483	0.0471	1.3715			1.39139	0.04441
0.0402	1.3779	0.0955	2.7516	0.0484	1.3682	0.0443	1.3682	0.0996	2.755	0.0498	1.3749			1.39454	0.04498
0.043	1.3812	0.0948	2.7582	0.0471	1.3715	0.0423	1.3715	0.1002	2.7615	0.0484	1.3782			1.39769	0.04438
0.043	1.3847	0.0975	2.7648	0.0477	1.3748	0.0436	1.3749	0.1002	2.7682	0.0471	1.3816			1.40084	0.04392
0.043	1.3847	0.0975	2.7716	0.0477	1.3748	0.043	1.3783	0.103	2.7749	0.0457	1.3848			1.40398	0.0447
0.0416	1.3879	0.0955	2.7749	0.0471	1.3782	0.0436	1.3816	0.1002	2.7815	0.045	1.3882			1.40713	0.04483
0.0436	1.3913	0.0989	2.7817	0.0471	1.3816	0.0457	1.3849	0.1036	2.7883	0.0423	1.3916			1.41028	0.04498
0.045	1.3946	0.0968	2.7883	0.0471	1.3849	0.0471	1.3882	0.1023	2.7949	0.043	1.3949			1.41343	0.04593
0.0423	1.398	0.0961	2.7949	0.0477	1.3882	0.0464	1.3915	0.1043	2.8017	0.045	1.3982			1.41658	0.04602
0.0402	1.4013	0.0955	2.8015	0.0484	1.3916	0.0464	1.3948	0.1057	2.8049	0.045	1.4015			1.41972	0.04506
0.0436	1.4046	0.0982	2.8082	0.0484	1.3949	0.0457	1.3983	0.105	2.8116	0.0464	1.4048			1.42287	0.04529
0.0443	1.4079	0.0975	2.8149	0.0484	1.3983	0.0436	1.4015	0.1064	2.8182	0.0457	1.4082			1.42602	0.04601
0.043	1.4114	0.0975	2.8216	0.0484	1.4016	0.0471	1.4049	0.105	2.8249	0.0457	1.4115			1.42917	0.04636
0.0409	1.4146	0.0989	2.8282	0.0484	1.4049	0.045	1.4082	0.103	2.8316	0.0491	1.4149			1.43232	0.04673
0.0416	1.418	0.0996	2.8315	0.0477	1.4082	0.0464	1.4116	0.105	2.8382	0.0471	1.4182			1.43546	0.04706
0.0423	1.4213	0.1016	2.8382	0.0484	1.4115	0.0464	1.4116	0.1071	2.8449	0.0471	1.4182			1.43861	0.04728
0.0471	1.4246	0.0975	2.8448	0.0532	1.4149	0.0464	1.4182	0.103	2.8483	0.0471	1.4216			1.44176	0.04655
0.045	1.4279	0.0996	2.8516	0.0511	1.4182	0.0464	1.4182	0.1057	2.8549	0.0477	1.4249			1.44491	0.04594
0.0484	1.4313	0.0989	2.8582	0.0498	1.4216	0.043	1.4215	0.1057	2.8615	0.0484	1.4282			1.44806	0.04705
0.0484	1.4313	0.0989	2.8648	0.0498	1.4216	0.0471	1.4249	0.1077	2.8682	0.0491	1.4315			1.4512	0.04768
0.0491	1.4346	0.1009	2.8716	0.0491	1.4249	0.0464	1.4281	0.1077	2.8749	0.0484	1.435			1.45435	0.04757
0.0464	1.438	0.1009	2.8782	0.0511	1.4282	0.045	1.4316	0.1077	2.8815	0.045	1.4381			1.4575	0.04763
0.0443	1.4414	0.0989	2.8815	0.0491	1.4315	0.0464	1.4349	0.1057	2.8883	0.0471	1.4416			1.46065	0.04727
0.0443	1.4447	0.103	2.8883	0.0498	1.4348	0.0471	1.4382	0.1077	2.8949	0.0471	1.4449			1.4638	0.04729
0.0457	1.4479	0.1043	2.8949	0.0518	1.4383	0.0457	1.4415	0.1077	2.8982	0.0477	1.4482			1.46694	0.04752
0.0464	1.4513	0.1043	2.9016	0.0498	1.4416	0.0477	1.4448	0.1091	2.905	0.0498	1.4515			1.47009	0.04745
0.0484	1.4546	0.1009	2.9082	0.0491	1.4449	0.0491	1.4483	0.1098	2.9116	0.0484	1.4548			1.47324	0.04689
0.0464	1.458	0.1023	2.9149	0.0505	1.4482	0.0471	1.4515	0.1098	2.9183	0.0484	1.4582			1.47639	0.04775
0.045	1.4613	0.105	2.9215	0.0511	1.4515	0.0464	1.4549	0.1125	2.9249	0.0484	1.4616			1.47954	0.04918
0.0464	1.4646	0.1016	2.925	0.0484	1.4548	0.0491	1.4583	0.1105	2.9315	0.0471	1.4648			1.48268	0.04885
0.0471	1.468	0.1023	2.9316	0.0511	1.4583	0.0498	1.4616	0.1105	2.9383	0.0505	1.4682			1.48583	0.04797
0.0471	1.4713	0.103	2.9383	0.0511	1.4615	0.0464	1.4648	0.1098	2.945	0.0505	1.4682			1.48898	0.04764
0.045	1.4746	0.105	2.9448	0.0505	1.4649	0.0464	1.4648	0.1118	2.9483	0.0491	1.4716			1.49213	0.04829
0.0464	1.478	0.1043	2.9515	0.0518	1.4682	0.0505	1.4682	0.1112	2.955	0.0491	1.4749			1.49528	0.04924
0.0484	1.4814	0.105	2.9582	0.0518	1.4682	0.0498	1.4716	0.1091	2.9616	0.0491	1.4782			1.49842	0.04809
0.0484	1.4814	0.105	2.9648	0.0518	1.4715	0.0471	1.4748	0.1118	2.9682	0.0491	1.4815			1.50157	0.04959
0.0471	1.488	0.103	2.9716	0.0505	1.4749	0.0477	1.4783	0.1146	2.975	0.0511	1.4848			1.50472	0.04901
0.0471	1.488	0.103	2.9749	0.0552	1.4783	0.0491	1.4815	0.1112	2.9816	0.0518	1.4882			1.50787	0.04783
0.0471	1.4913	0.1084	2.9815	0.0546	1.4816	0.0505	1.4849	0.1146	2.9882	0.0505	1.4915			1.51102	0.04815
0.0484	1.4946	0.1043	2.9882	0.0532	1.4849	0.0477	1.4882	0.1152	2.9916	0.0498	1.4949			1.51416	0.04916
0.045	1.498	0.1057	2.9948	0.0546	1.4882	0.0484	1.4916	0.1132	2.9982	0.0505	1.4982			1.51731	0.04903
0.0471	1.5013	0.1084	3.0016	0.0539	1.4915	0.0464	1.4949	0.1112	3.0049	0.0511	1.5015			1.52046	0.04927
0.0491	1.5046	0.1071	3.0083	0.0552	1.4948	0.0498	1.4983	0.1152	3.0116	0.0511	1.5048			1.52361	0.04881
0.0471	1.508	0.1071	3.0148	0.0525	1.4983	0.0505	1.5015	0.1132	3.0183	0.0511	1.5082			1.52675	0.04943
0.0484	1.5113	0.1043	3.0216	0.0539	1.5015	0.0505	1.5048	0.1139	3.0249	0.0511	1.5116			1.5299	0.04973
0.0511	1.5146	0.1064	3.0249	0.0518	1.5049	0.0491	1.5083	0.1146	3.0316	0.0525	1.5149			1.53305	0.04948
0.0477	1.5179	0.1084	3.0315	0.0518	1.5082	0.0491	1.5115	0.1173	3.0382	0.0532	1.5182			1.5362	0.04948
0.0484	1.5213	0.1071	3.0382	0.0525	1.5116	0.0491	1.5115	0.1139	3.0449	0.0532	1.5215			1.53935	0.04942
0.0464	1.5247	0.1091	3.0449	0.0539	1.5149	0.0484	1.5148	0.1166	3.0482	0.0532	1.5215			1.54249	0.05076
0.0491	1.528	0.1071	3.0516	0.0552	1.5182	0.0491	1.5183	0.1166	3.0549	0.0552	1.5248			1.54564	0.05207
0.0511	1.5313	0.1105	3.0582	0.0552	1.5182	0.0525	1.5215	0.1207	3.0615	0.0525	1.5281			1.54879	0.05055
0.0491	1.5346	0.1091	3.0649	0.0539	1.5216	0.0511	1.5249	0.1187	3.0683	0.0532	1.5316			1.55194	0.05013
0.0491	1.5346	0.1105	3.0715	0.0532	1.525	0.0505	1.5282	0.118	3.075	0.0525	1.5349			1.55509	0.05084
0.0477	1.5379	0.1091	3.0749	0.0546	1.5282	0.0511	1.5316	0.1152	3.0816	0.0546	1.5382			1.55823	0.05118
0.0491	1.5413	0.1105	3.0816	0.0505	1.5316	0.0505	1.535	0.1173	3.0883	0.0539	1.5415			1.56138	0.05113
0.0532	1.5447	0.1125	3.0883	0.0539	1.5349	0.0505	1.5383	0.1207	3.0916	0.0511	1.5448			1.56453	0.05094
0.0505	1.548	0.1125	3.0948	0.0539	1.5382	0.0505	1.5416	0.1193	3.0982	0.0505	1.5483			1.56768	0.05198
0.0491	1.5513	0.1146	3.1016	0.0546	1.5415	0.0532	1.5449	0.1193	3.105	0.0546	1.5516			1.57083	0.05185
0.0498	1.5546	0.1112	3.1083	0.058	1.5449	0.0525	1.5482	0.1207	3.1116	0.0546	1.5549			1.57397	0.05136
0.0505	1.5579	0.1132	3.1149	0.0552	1.5482	0.0525	1.5515	0.1207	3.1182	0.0546	1.5583			1.57712	0.0506
0.0511	1.5613	0.1105	3.1183	0.0546	1.5516	0.0518	1.5548	0.1234	3.1249	0.0525	1.5615			1.58027	0.05063
0.0518	1.5647	0.1036	3.125	0.0552	1.5549	0.0525	1.5583	0.1214	3.1316	0.0539	1.5648			1.58342	0.05184
0.0525	1.568	0.1036	3.1316	0.0546	1.5582	0.0546	1.5616	0.1227	3.1382	0.0559	1.5682			1.58657	0.05301
0.0511	1.5713	0.0614	3.1382	0.0552	1.5616	0.0546	1.5616	0.1227	3.1416	0.0559	1.5682			1.58971	0.05323
0.0491	1.5746	0.0007	3.1448	0.0552	1.5649	0.0546	1.5648	0.12	3.1483	0.0525	1.5716			1.59286	0.0529
0.0491	1.5779			0.0566	1.5682	0.0518	1.5683	0.1262	3.155	0.0546	1.5749			1.59601	0.05292
0.0484	1.5813			0.0552	1.5715	0.0518	1.5716	0.1255	3.1616	0.0546	1.5782			1.59916	0.05358
0.0484	1.5813			0.0552	1.5715	0.0525	1.5749	0.1241	3.1682	0.0532	1.5815			1.60231	0.05306
0.0505	1.5847			0.0566	1.5749	0.0518	1.5782	0.1248	3.1749	0.0546	1.5848			1.60545	0.05205
0.0518	1.5879			0.0546	1.5782	0.0532	1.5815	0.1248	3.1817	0.0539	1.5882			1.6086	0.05313
0.0498	1.5913			0.0559	1.5816	0.0539	1.5848	0.1227	3.1883	0.0552	1.5915			1.61175	0.05437
0.0511	1.5946			0.0593	1.5849	0.0546	1.5882	0.1275	3.1916	0.0525	1.5949			1.6149	0.05454
0.0532	1.598			0.0614	1.5882	0.0518	1.5916	0.1275	3.1983	0.0546	1.5983			1.61805	0.05368
0.0532	1.6013			0.0607	1.5915	0.0498	1.5949	0.1234	3.205	0.0552	1.6015			1.62119	0.05252
0.0518	1.6046			0.0559	1.5949	0.0552	1.5982	0.1282	3.2116	0.0532	1.6048			1.62434	0.05345
0.0532	1.6079			0.0593	1.5982	0.0546	1.6015	0.1268	3.2182	0.0546	1.6082			1.62749	0.05622
0.0532	1.6114			0.0607	1.6016	0.0546	1.6048	0.1275	3.225	0.0552	1.6116			1.63064	0.05511
0.0525	1.6146			0.0573	1.605	0.0525	1.6082	0.1262	3.2316	0.0539	1.6149			1.63378	0.05274
0.0518	1.618			0.0593	1.6082	0.0525	1.6082	0.1282	3.2383	0.0539	1.6149			1.63693	0.05279
0.0539	1.6213			0.0614	1.6116	0.0518	1.6116	0.1255	3.2415	0.0539	1.6182			1.64008	0.05375
0.0546	1.6246			0.0607	1.6149	0.0525	1.6149	0.1302	3.2483	0.0552	1.6215			1.64323	0.05455
0.0566	1.6279			0.0593	1.6182	0.0546	1.6182	0.1309	3.2549	0.0546	1.6249			1.64638	0.05497
0.0566	1.6279			0.0593	1.6182	0.0559	1.6216	0.1275	3.2616	0.0539	1.6282			1.64952	0.05495
0.0552	1.6312			0.0539	1.6216	0.0559	1.6248	0.1302	3.2683	0.0559	1.6316			1.65267	0.055
0.0511	1.6347			0.0552	1.6248	0.0539	1.6282	0.1296	3.2749	0.0593	1.6349			1.65582	0.05528
0.0532	1.638			0.0607	1.6282	0.0539	1.6315	0.1268	3.2815	0.058	1.6382			1.65897	0.0554
0.0525	1.6414			0.0586	1.6316	0.0552	1.6349	0.1282	3.285	0.0559	1.6416			1.66212	0.0558
0.0539	1.6447			0.0586	1.6349	0.0539	1.6382	0.1323	3.2916	0.0552	1.6448			1.66526	0.05535
0.0552	1.6479			0.0593	1.6383	0.0566	1.6416	0.1268	3.2982	0.0559	1.6482			1.66841	0.05619
0.0539	1.6513			0.0614	1.6416	0.0552	1.6449	0.1343	3.305	0.0573	1.6516			1.67156	0.05704
0.0552	1.6547			0.06	1.6449	0.0552	1.6482	0.1289	3.3116	0.0566	1.6548			1.67471	0.05716
0.0546	1.6579			0.0586	1.6482	0.0552	1.6515	0.1309	3.3182	0.0566	1.6582			1.67786	0.05728
0.0552	1.6613			0.058	1.6515	0.0552	1.655	0.133	3.325	0.0552	1.6616			1.681	0.05587
0.0552	1.6647			0.0586	1.6549	0.0552	1.6583	0.1296	3.3316	0.058	1.6648			1.68415	0.0554
0.0559	1.668			0.0593	1.6583	0.0552	1.6615	0.1309	3.3349	0.058	1.6648			1.6873	0.05664
0.0552	1.6713			0.0614	1.6615	0.0552	1.6615	0.1343	3.3415	0.0607	1.6682			1.69045	0.05679
0.0559	1.6746			0.06	1.6649	0.0559	1.6648	0.135	3.3483	0.0607	1.6715			1.6936	0.05684
0.0559	1.6746			0.06	1.6649	0.0593	1.6683	0.1337	3.3582	0.0627	1.6749			1.69674	0.0564
0.0566	1.6779			0.0607	1.6682	0.06	1.6715	0.1337	3.3649	0.0614	1.6783			1.69989	0.05661
0.0532	1.6813			0.0627	1.6716	0.06	1.6748	0.1323	3.3716	0.058	1.6816			1.70304	0.05776
0.0525	1.6847			0.0627	1.6749	0.06	1.6783	0.1343	3.3783	0.0566	1.6849			1.70619	0.05819
0.0559	1.688			0.0627	1.6782	0.0566	1.6815	0.1377	3.3815	0.0573	1.6882			1.70934	0.05741
0.0552	1.6913			0.0634	1.6815	0.0546	1.6849	0.1343	3.3883	0.0593	1.6915			1.71248	0.05711
0.0573	1.6946			0.0627	1.6848	0.0559	1.6883	0.1357	3.3949	0.0559	1.6948			1.71563	0.05735
0.0546	1.698			0.0641	1.6882	0.0586	1.6916	0.1391	3.4016	0.0552	1.6982			1.71878	0.05699
0.0552	1.7013			0.0627	1.6916	0.06	1.6948	0.1398	3.4082	0.058	1.7016			1.72193	0.05738
0.058	1.7047			0.06	1.6949	0.06	1.6982	0.1309	3.415	0.06	1.7049			1.72508	0.05879
0.0566	1.7079			0.0614	1.6982	0.0573	1.7016	0.1357	3.4216	0.0566	1.7082			1.72822	0.05832
0.0559	1.7113			0.0641	1.7016	0.0586	1.7048	0.1391	3.4283	0.0566	1.7115			1.73137	0.05688
0.06	1.7146			0.0655	1.7049	0.06	1.7083	0.1398	3.4349	0.0566	1.7115			1.73452	0.05735
0.0586	1.718			0.0641	1.7082	0.06	1.7083	0.1405	3.4382	0.0607	1.7148			1.73767	0.0585
0.0566	1.7213			0.0627	1.7116	0.0586	1.7116	0.1391	3.445	0.0614	1.7183			1.74082	0.05888
0.0607	1.7246			0.0627	1.7116	0.0586	1.7149	0.1398	3.4516	0.0593	1.7216			1.74396	0.05764
0.0607	1.7246			0.06	1.7183	0.0593	1.7182	0.1384	3.4582	0.0586	1.7249			1.74711	0.05749
0.058	1.7279			0.06	1.7183	0.058	1.7215	0.1364	3.465	0.06	1.7282			1.75026	0.05965
0.0546	1.7314			0.0607	1.7215	0.0614	1.7248	0.1377	3.4716	0.0614	1.7316			1.75341	0.06057
0.0546	1.7346			0.0614	1.7248	0.0586	1.7283	0.1377	3.4783	0.0566	1.7348			1.75655	0.06051
0.0566	1.738			0.0621	1.7283	0.058	1.7316	0.1371	3.4815	0.0573	1.7383			1.7597	0.05986
0.0586	1.7413			0.0627	1.7315	0.0586	1.7349	0.1398	3.4883					1.76285	0.05927
0.0559	1.7446			0.0641	1.7349	0.0593	1.7382	0.1384	3.4949					1.766	0.05962
0.0546	1.748			0.0655	1.7382	0.0607	1.7415	0.1398	3.5016					1.76915	0.06042
0.0593	1.7513			0.0648	1.7416	0.0593	1.7448	0.1391	3.5083					1.77229	0.05992
0.0593	1.7546			0.0634	1.7449	0.0607	1.7482	0.1425	3.5149					1.77544	0.06004
0.0641	1.758			0.0648	1.7482	0.0627	1.7516	0.1398	3.5216					1.77859	0.06154
0.0614	1.7614			0.0682	1.7515	0.0634	1.7549	0.1391	3.5282					1.78174	0.06247
0.0586	1.7647			0.0675	1.7549	0.0634	1.7549	0.1398	3.5316					1.78489	0.06208
0.0614	1.768			0.0621	1.7583	0.0627	1.7582	0.1364	3.5382					1.78803	0.06188
0.0614	1.7713			0.0621	1.7615	0.06	1.7615	0.133	3.545					1.79118	0.06047
0.0593	1.7746			0.0634	1.7649	0.0607	1.7649							1.79433	0.06199
0.0593	1.7779			0.0634	1.7649	0.0614	1.7683							1.79748	0.06192
0.0593	1.7779			0.0661	1.7682	0.0614	1.7716							1.80063	0.06122
0.0607	1.7813			0.0655	1.7715	0.0614	1.7749							1.80377	0.06105
0.0607	1.7847			0.0655	1.7749	0.0627	1.7782							1.80692	0.06218
0.0621	1.788			0.0689	1.7782	0.0593	1.7815							1.81007	0.06225
0.0614	1.7913			0.0682	1.7816	0.0614	1.7849							1.81322	0.06124
0.0621	1.7946			0.0682	1.7849	0.0621	1.7882							1.81637	0.06115
0.0614	1.7979			0.0675	1.7882	0.0614	1.7916							1.81951	0.06245
0.0621	1.8014			0.0627	1.7915	0.0614	1.7949							1.82266	0.0627
0.0607	1.8047			0.0668	1.7949	0.0634	1.7982							1.82581	0.06176
0.0634	1.808			0.0661	1.7983	0.0641	1.8015							1.82896	0.06181
0.0614	1.8113			0.0627	1.8016	0.0641	1.8015							1.83211	0.06102
0.0593	1.8146			0.0655	1.8049	0.0634	1.8049							1.83525	0.06141
0.0614	1.8179			0.0682	1.8082	0.0627	1.8083							1.8384	0.06144
0.0661	1.8213			0.0682	1.8115	0.0668	1.8116							1.84155	0.06202
0.0614	1.8246			0.0682	1.8115	0.0621	1.8149							1.8447	0.06401
0.0614	1.8246			0.0668	1.8148	0.0607	1.8182							1.84785	0.06242
0.0621	1.828			0.0682	1.8183	0.0627	1.8215							1.85099	0.06126
0.0621	1.8313			0.0696	1.8215	0.0648	1.8248							1.85414	0.06324
0.0627	1.8346			0.0682	1.8249	0.0641	1.8283							1.85729	0.06468
0.0641	1.838			0.0682	1.8282	0.0627	1.8316							1.86044	0.06474
0.0655	1.8414			0.0682	1.8316	0.0614	1.8348							1.86359	0.06403
0.0682	1.8447			0.0682	1.8349	0.0614	1.8383							1.86673	0.06389
0.0648	1.848			0.0661	1.8383	0.0621	1.8416							1.86988	0.0643
0.0621	1.8513			0.0655	1.8416	0.0641	1.8449							1.87303	0.06494
0.0641	1.8546			0.0682	1.845	0.0648	1.8483							1.87618	0.06514
0.0648	1.858			0.0648	1.8482	0.0661	1.8516							1.87932	0.06449
0.0648	1.8613			0.0627	1.8516	0.0675	1.8548							1.88247	0.06387
0.0648	1.8647			0.0675	1.8548	0.0675	1.8548							1.88562	0.06419
0.0641	1.868			0.0696	1.8583	0.0661	1.8582							1.88877	0.06542
0.0634	1.8713			0.0696	1.8583	0.0668	1.8616							1.89192	0.06455
0.0661	1.8747			0.0696	1.8615	0.0641	1.8649							1.89506	0.06469
0.0668	1.878			0.0682	1.8649	0.0641	1.8715							1.89821	0.06462
0.0648	1.8813			0.0702	1.8716	0.0648	1.8749							1.90136	0.06649
0.0641	1.8846			0.0709	1.8749	0.0675	1.8782							1.90451	0.06631
0.0668	1.8879			0.0696	1.8782	0.0675	1.8782							1.90766	0.06573
0.0648	1.8913			0.0682	1.8815	0.0661	1.8816							1.9108	0.0657
0.0648	1.8947			0.0668	1.8848	0.0689	1.8849							1.91395	0.06689
0.0661	1.8979			0.0668	1.8848	0.0702	1.8883							1.9171	0.06681
0.0661	1.8979			0.0709	1.8882	0.0689	1.8916							1.92025	0.06548
0.0675	1.9013			0.0702	1.8915	0.0682	1.8948							1.9234	0.06639
0.0682	1.9046			0.0709	1.8949	0.0689	1.8982							1.92654	0.06857
0.0668	1.908			0.0696	1.8982	0.0689	1.9015							1.92969	0.06875
0.0641	1.9113			0.0709	1.9016	0.0675	1.9049							1.93284	0.06701
0.0655	1.9146			0.0702	1.9049	0.0696	1.9082							1.93599	0.06623
0.0648	1.9179			0.0709	1.9083	0.0668	1.9116							1.93914	0.06659
0.0641	1.9214			0.0723	1.9116	0.0668	1.9149							1.94228	0.06697
0.0689	1.9247			0.0736	1.9149	0.0668	1.9182							1.94543	0.06739
0.0709	1.928			0.073	1.9182	0.0661	1.9215							1.94858	0.0672
0.0689	1.9313			0.0689	1.9215	0.0682	1.9248							1.95173	0.06653
0.0648	1.9346			0.0696	1.9249	0.0682	1.9248							1.95488	0.06807
0.0682	1.9379			0.0709	1.9282	0.0689	1.9283							1.95802	0.06904
0.0675	1.9414			0.0702	1.9316	0.0661	1.9316							1.96117	0.06867
0.0668	1.9446			0.0702	1.9316	0.0723	1.9349							1.96432	0.06745
0.0668	1.9446			0.0709	1.9349	0.0716	1.9382							1.96747	0.06752
0.0648	1.948			0.0696	1.9382	0.0696	1.9416							1.97062	0.06883
0.0661	1.9514			0.0716	1.9415	0.0723	1.9448							1.97376	0.06883
0.0709	1.9547			0.0736	1.9449	0.0709	1.9482							1.97691	0.0694
0.0716	1.958			0.0743	1.9483	0.0689	1.9516							1.98006	0.06964
0.0702	1.9613			0.073	1.9516	0.0682	1.9549							1.98321	0.06877
0.0675	1.9646			0.0716	1.9549	0.0675	1.9582							1.98636	0.0683
0.0668	1.9679			0.0723	1.9582	0.073	1.9615							1.9895	0.06897
0.0709	1.9712			0.073	1.9615	0.0736	1.9649							1.99265	0.0694
0.0689	1.9747			0.0723	1.9648	0.0716	1.9683							1.9958	0.06927
0.0702	1.978			0.0743	1.9683	0.0723	1.9716							1.99895	0.06955
0.0723	1.9813			0.075	1.9715	0.073	1.9749							2.00209	0.06961
0.0696	1.9847			0.0743	1.9749	0.0716	1.9782							2.00524	0.06931
0.0675	1.988			0.0743	1.9782	0.0716	1.9782							2.00839	0.07056
0.0702	1.9913			0.0723	1.9816	0.0702	1.9815							2.01154	0.07042
0.0689	1.9947			0.0723	1.9816	0.0702	1.9848							2.01469	0.06959
0.0696	1.9979			0.0723	1.9849	0.0743	1.9883							2.01783	0.06945
0.0696	1.9979			0.075	1.9882	0.0743	1.9916							2.02098	0.06932
0.073	2.0012			0.075	1.9915	0.0736	1.9949							2.02413	0.07027
0.0702	2.0047			0.075	1.995	0.0668	1.9982							2.02728	0.07154
0.0696	2.0079			0.0743	1.9982	0.0702	2.0015							2.03043	0.07159
0.0716	2.0113			0.075	2.0016	0.073	2.0048							2.03357	0.07173
0.0696	2.0146			0.0743	2.0049	0.0689	2.0083							2.03672	0.0715
0.0702	2.018			0.0771	2.0082	0.0689	2.0116							2.03987	0.07214
0.0702	2.0213			0.0757	2.0115	0.0682	2.0149							2.04302	0.07324
0.0696	2.0247			0.0757	2.0149	0.0689	2.0182							2.04617	0.07361
0.0723	2.028			0.075	2.0182	0.0709	2.0215							2.04931	0.07311
0.0716	2.0314			0.075	2.0216	0.075	2.0248							2.05246	0.07187
0.073	2.0346			0.0777	2.0249	0.075	2.0248							2.05561	0.07146
0.0723	2.038			0.0771	2.0283	0.0723	2.0283							2.05876	0.07158
0.0743	2.0413			0.0771	2.0283	0.073	2.0316							2.06191	0.07247
0.0743	2.0446			0.0764	2.0349	0.0736	2.0348							2.06505	0.07283
0.0743	2.0446			0.0764	2.0349	0.0736	2.0383							2.0682	0.07362
0.0736	2.048			0.075	2.0382	0.0743	2.0416							2.07135	0.07383
0.0736	2.0513			0.0777	2.0415	0.073	2.0449							2.0745	0.07364
0.0736	2.0546			0.0784	2.0448	0.0709	2.0482							2.07765	0.07411
0.0743	2.0579			0.0777	2.0483	0.0743	2.0516							2.08079	0.07465
0.075	2.0612			0.0757	2.0515	0.0757	2.055							2.08394	0.07491
0.073	2.0647			0.0757	2.0549	0.0764	2.0582							2.08709	0.0745
0.0757	2.068			0.0764	2.0582	0.075	2.0616							2.09024	0.07403
0.075	2.0713			0.0771	2.0616	0.0736	2.0649							2.09339	0.07385
0.0743	2.0746			0.0777	2.0649	0.073	2.0682							2.09653	0.07365
0.0771	2.0779			0.0777	2.0682	0.075	2.0715							2.09968	0.07387
0.0784	2.0813			0.0791	2.0716	0.075	2.0715							2.10283	0.07391
0.0777	2.0846			0.0791	2.075	0.0757	2.0748							2.10598	0.07398
0.075	2.088			0.0777	2.0782	0.075	2.0783							2.10913	0.07507
0.0743	2.0913			0.0777	2.0816	0.0743	2.0815							2.11227	0.07528
0.0743	2.0913			0.0777	2.0816	0.075	2.0849							2.11542	0.07527
0.0736	2.0947			0.0784	2.0849	0.0757	2.0883							2.11857	0.07536
0.0743	2.0979			0.0798	2.0882	0.0757	2.0916							2.12172	0.07552
0.0764	2.1013			0.0798	2.0915	0.0771	2.0949							2.12486	0.07592
0.0736	2.1047			0.0805	2.0949	0.0764	2.0982							2.12801	0.07526
0.0771	2.108			0.0784	2.0982	0.0757	2.1015							2.13116	0.07512
0.0764	2.1113			0.0798	2.1016	0.0764	2.1048							2.13431	0.07656
0.075	2.1146			0.0798	2.105	0.0784	2.1083							2.13746	0.07715
0.0757	2.118			0.0811	2.1083	0.0777	2.1115							2.1406	0.07683
0.0757	2.1213			0.0818	2.1116	0.0784	2.1149							2.14375	0.07634
0.0771	2.1247			0.0818	2.1149	0.0784	2.1182							2.1469	0.07572
0.0764	2.1279			0.0811	2.1182	0.0784	2.1182							2.15005	0.0757
0.0757	2.1313			0.0811	2.1215	0.0771	2.1215							2.1532	0.07704
0.0784	2.1347			0.0818	2.1249	0.075	2.1249							2.15634	0.07858
0.0777	2.138			0.0811	2.1282	0.0771	2.1283							2.15949	0.07836
0.0777	2.138			0.0811	2.1282	0.0784	2.1315							2.16264	0.07717
0.0791	2.1413			0.0805	2.1316	0.075	2.1349							2.16579	0.07759
0.0798	2.1447			0.0818	2.1349	0.0736	2.1382							2.16894	0.07865
0.0791	2.148			0.0839	2.1382	0.0771	2.1416							2.17208	0.07804
0.0791	2.1513			0.0805	2.1416	0.0784	2.1449							2.17523	0.07656
0.0818	2.1546			0.0771	2.1449	0.0757	2.1482							2.17838	0.07645
0.0832	2.1579			0.0777	2.1482	0.075	2.1515							2.18153	0.07772
0.0811	2.1613			0.0811	2.1515	0.0757	2.1549							2.18468	0.07773
0.0798	2.1646			0.0839	2.155	0.0757	2.1582							2.18782	0.0785
0.0825	2.168			0.0846	2.1582	0.0743	2.1616							2.19097	0.0788
0.0811	2.1713			0.0818	2.1615	0.0757	2.1649							2.19412	0.07841
0.0784	2.1747			0.0832	2.1649	0.075	2.1683							2.19727	0.0774
0.0777	2.178			0.0839	2.1682	0.0723	2.1716							2.20042	0.07738
0.0805	2.1813			0.0825	2.1715									2.20356	0.07778
0.0805	2.1847			0.0805	2.1749									2.20671	0.07865
0.0805	2.1847			0.0805	2.1749									2.20986	0.07956
0.0777	2.1913			0.0811	2.1783									2.21301	0.08005
0.0777	2.1913			0.0825	2.1816									2.21616	0.07932
0.0798	2.1946			0.0825	2.1849									2.2193	0.07812
0.0784	2.1979			0.0859	2.1882									2.22245	0.07864
0.0784	2.2013			0.0873	2.1915									2.2256	0.07995
0.0784	2.2046			0.0832	2.1949									2.22875	0.08036
0.0805	2.208			0.0818	2.1982									2.2319	0.07991
0.0825	2.2113			0.0832	2.2016									2.23504	0.07914
0.0825	2.2147			0.0839	2.2049									2.23819	0.08152
0.0798	2.2179			0.0846	2.2082									2.24134	0.07855
0.0825	2.2214			0.0846	2.2116									2.24449	0.07894
0.0832	2.2247			0.0852	2.2149									2.24763	0.08003
0.0832	2.228			0.0818	2.2183									2.25078	0.08029
0.0818	2.2313			0.0805	2.2216									2.25393	0.0798
0.0825	2.2346			0.0839	2.2248									2.25708	0.0808
0.088	2.238			0.0852	2.2282									2.26023	0.08166
0.088	2.238			0.0852	2.2282									2.26337	0.08111
0.0832	2.2413			0.0866	2.2316									2.26652	0.08036
0.0811	2.2447			0.0839	2.2349									2.26967	0.08085
0.0818	2.2479			0.0873	2.2382									2.27282	0.08196
0.0839	2.2513			0.0832	2.2416									2.27597	0.08292
0.0825	2.2547			0.0825	2.2449									2.27911	0.08273
0.0839	2.258			0.0852	2.2482									2.28226	0.08189
0.0839	2.2614			0.0832	2.2516									2.28541	0.08278
0.0839	2.2646			0.0818	2.255									2.28856	0.08411
0.0818	2.2679			0.0846	2.2583									2.29171	0.08453
0.0839	2.2713			0.0873	2.2616									2.29485	0.08348
0.0859	2.2747			0.0846	2.2649									2.298	0.08298
0.0852	2.278			0.0859	2.2682									2.30115	0.08297
0.0832	2.2813			0.0866	2.2715									2.3043	0.0813
0.0839	2.2847			0.0866	2.2748									2.30745	0.08202
0.0839	2.2847			0.0866	2.2748									2.31059	0.08281
0.0866	2.288			0.0859	2.2782									2.31374	0.08422
0.0859	2.2913			0.0859	2.2816									2.31689	0.08413
0.0873	2.2947			0.09	2.2848									2.32004	0.08385
0.0866	2.298			0.09	2.2883									2.32319	0.08468
0.0873	2.3014			0.09	2.2916									2.32633	0.08497
0.0839	2.3046			0.0866	2.295									2.32948	0.08453
0.0852	2.308			0.0866	2.2982									2.33263	0.08454
0.0873	2.3113			0.0866	2.3016									2.33578	0.08519
0.09	2.3146			0.0846	2.3049									2.33893	0.08559
0.0859	2.318			0.0873	2.3082									2.34207	0.08522
0.0852	2.3213			0.0866	2.3115									2.34522	0.08443
0.09	2.3246			0.0886	2.3149									2.34837	0.085
0.0866	2.328			0.0893	2.3182									2.35152	0.08545
0.0852	2.3313			0.0893	2.3216									2.35467	0.08563
0.0852	2.3313			0.0893	2.3216									2.35781	0.08509
0.0893	2.3347			0.0873	2.3249									2.36096	0.08498
0.09	2.338			0.088	2.3282									2.36411	0.08574
0.0886	2.3413			0.0886	2.3316									2.36726	0.08577
0.0873	2.3446			0.088	2.3349									2.3704	0.08542
0.0886	2.3479			0.0893	2.3382									2.37355	0.08547
0.0914	2.3514			0.09	2.3415									2.3767	0.08669
0.0893	2.3546			0.09	2.3449									2.37985	0.08758
0.088	2.358			0.09	2.3483									2.383	0.08732
0.0866	2.3613			0.0886	2.3515									2.38614	0.0876
0.0873	2.3647			0.0914	2.3549									2.38929	0.08821
0.0886	2.368			0.0907	2.3583									2.39244	0.08789
0.0907	2.3714			0.0907	2.3616									2.39559	0.08801
0.088	2.3747			0.0914	2.3649									2.39874	0.0878
0.088	2.378			0.0907	2.3682									2.40188	0.08834
0.0907	2.3813			0.0907	2.3682									2.40503	0.08769
0.0914	2.3846			0.0886	2.3716									2.40818	0.08783
0.0914	2.3846			0.0914	2.3749									2.41133	0.08766
0.0921	2.388			0.0955	2.3783									2.41448	0.08785
0.0921	2.3913			0.0934	2.3815									2.41762	0.0884
0.0941	2.3947			0.0921	2.3848									2.42077	0.08894
0.0914	2.3979			0.0941	2.3883									2.42392	0.08881
0.09	2.4013			0.0927	2.3915									2.42707	0.08977
0.0893	2.4046			0.0927	2.3949									2.43022	0.08934
0.0921	2.408			0.0927	2.3982									2.43336	0.08928
0.0941	2.4114			0.0948	2.4016									2.43651	0.09039
0.0927	2.4147			0.0934	2.4048									2.43966	0.0909
0.0927	2.418			0.0914	2.4083									2.44281	0.09007
0.0914	2.4213			0.09	2.4116									2.44596	0.08896
0.09	2.4246			0.0934	2.4149									2.4491	0.08964
0.0927	2.428			0.0948	2.4183									2.45225	0.09089
0.0914	2.4313			0.0975	2.4215									2.4554	0.08904
0.0914	2.4313			0.0975	2.4215									2.45855	0.08906
0.0941	2.4346			0.0955	2.4249									2.4617	0.09057
0.0968	2.438			0.0948	2.4282									2.46484	0.09226
0.0955	2.4413			0.0934	2.4316									2.46799	0.09333
0.0941	2.4447			0.0948	2.4348									2.47114	0.09219
0.0927	2.448			0.0961	2.4383									2.47429	0.09145
0.0982	2.4513			0.0955	2.4415									2.47744	0.09327
0.0921	2.4546			0.0948	2.4449									2.48058	0.09363
0.0941	2.4579			0.0941	2.4482									2.48373	0.09257
0.0955	2.4613			0.0961	2.4515									2.48688	0.09173
0.0968	2.4646			0.0948	2.4548									2.49003	0.09149
0.0975	2.4679			0.0927	2.4582									2.49317	0.09184
0.0955	2.4713			0.0948	2.4616									2.49632	0.09191
0.0941	2.4747			0.0975	2.4649									2.49947	0.09237
0.0989	2.4779			0.1002	2.4682									2.50262	0.09359
0.0989	2.4779			0.1002	2.4682									2.50577	0.09441
0.0982	2.4814			0.0982	2.4716									2.50891	0.09493
0.0975	2.4847			0.0968	2.4748									2.51206	0.09468
0.0955	2.488			0.0982	2.4782									2.51521	0.09466
0.0941	2.4913			0.1002	2.4816									2.51836	0.0937
0.0968	2.4946			0.0975	2.4849									2.52151	0.09276
0.0948	2.498			0.0982	2.4882									2.52465	0.09319
0.0955	2.5013			0.0975	2.4915									2.5278	0.09436
0.0982	2.5046			0.0948	2.495									2.53095	0.09376
0.1002	2.508			0.0961	2.4982									2.5341	0.09255
0.1002	2.5113			0.0996	2.5016									2.53725	0.09413
0.1002	2.5146			0.0996	2.5049									2.54039	0.09495
0.0996	2.518			0.1002	2.5082									2.54354	0.0954
0.0989	2.5213			0.0989	2.5116									2.54669	0.09491
0.0996	2.5246			0.0989	2.5149									2.54984	0.09532
0.1002	2.5281			0.0982	2.5182									2.55299	0.09618
0.0982	2.5313			0.0982	2.5182									2.55613	0.09584
0.0982	2.5313			0.0975	2.5216									2.55928	0.09536
0.0961	2.5347			0.0961	2.525									2.56243	0.09562
0.0996	2.538			0.0975	2.5283									2.56558	0.09646
0.0996	2.5413			0.0975	2.5316									2.56873	0.09648
0.0982	2.5447			0.0961	2.5349									2.57187	0.09627
0.0955	2.548			0.0989	2.5382									2.57502	0.0962
0.0996	2.5513			0.0989	2.5415									2.57817	0.09544
0.1009	2.5547			0.1016	2.5449									2.58132	0.09609
0.0989	2.558			0.1002	2.5483									2.58447	0.09615
0.0975	2.5613			0.1016	2.5515									2.58761	0.09733
0.1009	2.5646			0.1009	2.5549									2.59076	0.09804
0.103	2.5679			0.1016	2.5583									2.59391	0.09749
0.1036	2.5714			0.1016	2.5616									2.59706	0.09719
0.1009	2.5746			0.1009	2.5649									2.60021	0.09661
0.1002	2.578			0.1009	2.5649									2.60335	0.09658
0.1002	2.578			0.1002	2.5683									2.6065	0.09687
0.1002	2.5814			0.1002	2.5716									2.60965	0.09707
0.0989	2.5847			0.1023	2.5749									2.6128	0.09833
0.1023	2.588			0.1002	2.5782									2.61594	0.09995
0.1043	2.5914			0.1016	2.5815									2.61909	0.09924
0.1023	2.5947			0.103	2.5848									2.62224	0.09865
0.1057	2.598			0.1036	2.5883									2.62539	0.09909
0.1043	2.6013			0.1043	2.5915									2.62854	0.09826
0.103	2.6046			0.1043	2.5949									2.63168	0.09902
0.1009	2.608			0.1009	2.5982									2.63483	0.0989
0.1016	2.6113			0.1009	2.6016									2.63798	0.10018
0.1057	2.6146			0.1023	2.605									2.64113	0.10151
0.103	2.618			0.1036	2.6083									2.64428	0.10046
0.1023	2.6214			0.1016	2.6116									2.64742	0.1
0.105	2.6246			0.1057	2.6149									2.65057	0.10035
0.105	2.6246			0.1064	2.6182									2.65372	0.10021
0.103	2.628			0.1064	2.6182									2.65687	0.1006
0.103	2.6314			0.1036	2.6215									2.66002	0.10171
0.1043	2.6347			0.1043	2.6248									2.66316	0.10205
0.1057	2.638			0.1036	2.6283									2.66631	0.10166
0.1091	2.6413			0.1064	2.6315									2.66946	0.10169
0.1071	2.6446			0.105	2.6349									2.67261	0.10193
0.1043	2.648			0.1071	2.6383									2.67576	0.10179
0.105	2.6513			0.1077	2.6416									2.6789	0.10185
0.1036	2.6547			0.1057	2.6449									2.68205	0.1015
0.1043	2.6579			0.1071	2.6483									2.6852	0.10206
0.1077	2.6613			0.1071	2.6515									2.68835	0.10267
0.1084	2.6647			0.1071	2.6549									2.6915	0.10418
0.1084	2.668			0.1084	2.6582									2.69464	0.10255
0.1091	2.6714			0.1077	2.6616									2.69779	0.1024
0.1091	2.6747			0.1043	2.6649									2.70094	0.103
0.1084	2.6779			0.1043	2.6649									2.70409	0.10383
0.1084	2.6779			0.105	2.6682									2.70724	0.10259
0.1064	2.6813			0.1077	2.6715									2.71038	0.10158
0.1071	2.6847			0.1064	2.6748									2.71353	0.10253
0.1084	2.688			0.1077	2.6783									2.71668	0.10332
0.1112	2.6913			0.1064	2.6816									2.71983	0.1028
0.1077	2.6946			0.1071	2.6849									2.72297	0.10209
0.1105	2.6979			0.1071	2.6882									2.72612	0.10243
0.1098	2.7013			0.1105	2.6915									2.72927	0.10304
0.1112	2.7047			0.1098	2.695									2.73242	0.10306
0.1091	2.708			0.105	2.6982									2.73557	0.10322
0.1077	2.7113			0.1071	2.7016									2.73871	0.10458
0.1105	2.7147			0.1084	2.7049									2.74186	0.10455
0.1098	2.7181			0.105	2.7082									2.74501	0.10453
0.1098	2.7213			0.1043	2.7116									2.74816	0.10399
0.1105	2.7246			0.1043	2.7116									2.75131	0.10452
0.1105	2.7246			0.1071	2.7149									2.75445	0.10481
0.1118	2.728			0.1084	2.7183									2.7576	0.10388
0.1112	2.7313			0.1043	2.7216									2.76075	0.10441
0.1105	2.7347			0.1036	2.7249									2.7639	0.10472
0.1146	2.738			0.105	2.7282									2.76705	0.10557
0.1139	2.7413			0.1077	2.7315									2.77019	0.10576
0.1132	2.7446			0.1064	2.7349									2.77334	0.10463
0.1132	2.748			0.1071	2.7382									2.77649	0.10444
0.1132	2.7514			0.1077	2.7416									2.77964	0.10524
0.1105	2.7547			0.1084	2.7449									2.78279	0.10477
0.1098	2.758			0.105	2.7482									2.78593	0.10315
0.1125	2.7613			0.105	2.7516									2.78908	0.10157
0.1125	2.7646			0.1091	2.7549									2.79223	0.09918
0.1146	2.768			0.1064	2.7582									2.79538	0.09816
0.1132	2.7713			0.1064	2.7582									2.79853	0.09737
0.1132	2.7713			0.105	2.7616									2.80167	0.096
0.1132	2.7747			0.1043	2.765									2.80482	0.09667
0.1159	2.7779			0.1057	2.7682									2.80797	0.09711
0.1146	2.7813			0.1064	2.7716									2.81112	0.09496
0.1139	2.7847			0.1023	2.7749									2.81427	0.09167
0.1132	2.788			0.1023	2.7782									2.81741	0.0905
0.1125	2.7913			0.103	2.7815									2.82056	0.08788
0.1125	2.7946			0.0989	2.7849									2.82371	0.0863
0.1152	2.798			0.0968	2.7883									2.82686	0.08478
0.1118	2.8013			0.0893	2.7916									2.83001	0.08278
0.1132	2.8047			0.0859	2.7949									2.83315	0.08092
0.1166	2.808			0.0818	2.7982									2.8363	0.07906
0.1166	2.8113			0.0805	2.8016									2.83945	0.07671
0.1132	2.8146			0.0798	2.805									2.8426	0.07381
0.1173	2.818			0.0764	2.8082									2.84574	0.07143
0.1146	2.8213			0.0696	2.8115									2.84889	0.07009
0.1146	2.8213			0.0696	2.8115									2.85204	0.06787
0.1173	2.8247													2.85519	0.0656
0.118	2.828													2.85834	0.06338
0.1173	2.8313													2.86148	0.06161
0.118	2.8346													2.86463	0.05967
0.1173	2.8379													2.86778	0.05718
0.1173	2.8413													2.87093	0.05528
0.1166	2.8447													2.87408	0.05279
0.1193	2.848													2.87722	0.05146
0.118	2.8513													2.88037	0.04892
0.118	2.8547													2.88352	0.04658
0.118	2.8579													2.88667	0.04448
0.1193	2.8614													2.88982	0.04273
0.12	2.8647													2.89296	0.04131
0.118	2.868													2.89611	0.04002
0.118	2.8713													2.89926	0.03795
0.1166	2.8746													2.90241	0.03465
0.1166	2.8746													2.90556	0.03121
0.12	2.8779													2.9087	0.0253
0.1193	2.8814													2.91185	0.00768
0.118	2.8846													2.915	-0.00993
0.1159	2.888													2.91815	-0.02734
0.1173	2.8913													2.9213	-0.04475
0.1193	2.8947													2.92444	-0.06351
0.1221	2.898													2.92759	-0.08143
0.1187	2.9013													2.93074	-0.09916
0.1159	2.9047													2.93389	-0.11688
0.1146	2.9081													2.93704	-0.13461
0.0668	2.9113													2.94018	-0.15221
														2.94333	-0.16972
														2.94648	-0.18747
														2.94963	-0.20541
														2.95278	-0.22327
														2.95592	-0.241
														2.95907	-0.25876
														2.96222	-0.27659
														2.96537	-0.29448
														2.96851	-0.31263
														2.97166	-0.33077
														2.97481	-0.3486
														2.97796	-0.36561
														2.98111	-0.38258
														2.98425	-0.40088
														2.9874	-0.41935
														2.99055	-0.43719
														2.9937	-0.4548
														2.99685	-0.47229
														2.99999	-0.48971
														3.00314	-0.50743
														3.00629	-0.52547
														3.00944	-0.54344
														3.01259	-0.56127
														3.01573	-0.57924
														3.01888	-0.59751
														3.02203	-0.61563
														3.02518	-0.63282
														3.02833	-0.65034
														3.03147	-0.66786
														3.03462	-0.6859
														3.03777	-0.70394
														3.04092	-0.72153
														3.04407	-0.73905
														3.04721	-0.75704
														3.05036	-0.77519
														3.05351	-0.79282
														3.05666	-0.81011
														3.05981	-0.8278
														3.06295	-0.84585
														3.0661	-0.86374
														3.06925	-0.88135
														3.0724	-0.89916
														3.07555	-0.91729
														3.07869	-0.93491
														3.08184	-0.95252
														3.08499	-0.97004
														3.08814	-0.98756
														3.09128	-1.00538
														3.09443	-1.02322
														3.09758	-1.04077
														3.10073	-1.05828
														3.10388	-1.07641
														3.10702	-1.09478
														3.11017	-1.11265
														3.11332	-1.13016
														3.11647	-1.14826
														3.11962	-1.16703
														3.12276	-1.18595
														3.12591	-1.20455
														3.12906	-1.22239
														3.13221	-1.24152
														3.13536	-1.26607
														3.1385	-1.29089
														3.14165	-1.31838
														3.1448	-1.34587
