# Supplementary material for: Facile fabrication of a novel self-healing and flame-retardant hydrogel/MXene coating for wood
Source: Sci Rep. 2023 Feb 1;13:1826. doi: 10.1038/s41598-023-28228-5 (PMC9892570; doi:10.1038/s41598-023-28228-5)
Supplement: Supplementary file 2 — Supplementary Information 2. [file 41598_2023_28228_MOESM2_ESM.zip › stress-strain/0.3.xls]

## Sheet: Sheet1
塑料-薄膜拉伸性能试验报告
执行标准	GB 13022-91
试样宽度	试样厚度	试样原始标距
4 mm	2 mm	50 mm
	断裂伸长率	拉伸强度	拉伸屈服应力	最大力	弹性模量
	％	MPa	MPa	N
第 1 根	272.82	0.12	0.02	0.95
第 2 根	322.49	0.14	0.03	1.15	0.0434122
第 3 根	237.16	0.09	0.01	0.69	0.0379491
第 4 根	314.25	0.11	0.02	0.88	0.035004
第 5 根	320.15	0.13	0.02	1.01	0.040606
第 6 根	237.82	0.1	0.02	0.78
均值			0.0233333	1.01333	0.039674
差			-0.00333333	-0.133333	-0.00467007
			0.00666667	0.136667	0.00373815

## Sheet: Sheet2
0.0007	0	0.0007	0	0.0102	0.0003	0.0075	0	0.0034	0	0	0		0	0.00262			X	Y
0.0089	0.0003	0.0007	0	0.0095	0.001	0.0055	0	0.0041	0	0.002	0		0.00323	0.01258			0	0.00354
0.0116	0.001	0.0157	0.001	0.0095	0.0022	0.0055	0	0.0136	0.001	0.0116	0.0003		0.00646	0.01298			0.00323	0.01399
0.0136	0.0021	0.015	0.0038	0.0095	0.0022	0.0123	0.0003	0.0143	0.0038	0.0095	0.001		0.00968	0.0121			0.00646	0.01445
0.0095	0.0038	0.0143	0.0085	0.0116	0.0038	0.013	0.0011	0.0136	0.0085	0.0095	0.001		0.01291	0.00995			0.00968	0.013
0.0109	0.006	0.0055	0.0149	0.0095	0.0059	0.013	0.0024	0.0061	0.0148	0.0095	0.0022		0.01614	0.00693			0.01291	0.00956
0.0116	0.0086	0.0014	0.0215	0.0102	0.0085	0.0123	0.0042	0.0055	0.0215	0.0095	0.0038		0.01937	0.00557			0.01614	0.00575
0.013	0.0115	0.0034	0.0249	0.0095	0.0116	0.015	0.0066	0.0082	0.0282	0.0123	0.0059		0.0226	0.0049			0.01937	0.0043
0.0041	0.0148	0.002	0.0315	-0.0007	0.0148	0.0143	0.0094	0.0041	0.0348	0.0157	0.0085		0.02583	0.0055			0.0226	0.00356
0.0041	0.0148	0.0007	0.0382	-0.002	0.0182	0.0123	0.0128	0.0048	0.0381	0.0123	0.0116		0.02905	0.00604			0.02583	0.00415
0.002	0.0181	0.0034	0.0449	-0.0007	0.0215	0.0061	0.0164	0.0048	0.0448	0.0048	0.0149		0.03228	0.0069			0.02905	0.00435
-0.0007	0.0214	0.0027	0.0516	-0.002	0.0248	0.0061	0.0164	0.0061	0.0515	0.0034	0.0182		0.03551	0.00725			0.03228	0.00399
0.0007	0.0248	0.0027	0.0582	-0.002	0.0282	0.0041	0.0201	0.002	0.0582	0.0048	0.0215		0.03874	0.0062			0.03551	0.00368
0	0.0281	0.0048	0.0649	0.0007	0.0315	0.002	0.0238	0.0068	0.0649	0.0027	0.0248		0.04197	0.00506			0.03874	0.00394
0.0034	0.0315	0.0048	0.0716	0.0007	0.0348	0.002	0.0275	0.0068	0.0716	0.0007	0.0282		0.04519	0.00412			0.04197	0.004
0.0027	0.0349	0.0082	0.0749	-0.002	0.0381	0.0041	0.0313	0.0027	0.0782	0.0007	0.0315		0.04842	0.00301			0.04519	0.00417
0.002	0.0382	0.0055	0.0816	0	0.0415	0.0055	0.0351	0.0034	0.0849	0.0048	0.0349		0.05165	0.00249			0.04842	0.0035
0.0014	0.0415	0.0061	0.0882	0.0007	0.0448	0.0061	0.0388	0.0055	0.0882	0.0048	0.0382		0.05488	0.00328			0.05165	0.00335
0.002	0.0449	0.0014	0.0948	0.0007	0.0482	0.0048	0.0425	0.0055	0.0949	0.0014	0.0415		0.05811	0.00415			0.05488	0.00326
-0.002	0.0482	0.0027	0.1015	-0.002	0.0515	0.0041	0.0461	0.0089	0.1016	0.0007	0.0449		0.06133	0.00437			0.05811	0.00324
-0.0007	0.0515	0.0055	0.1082	-0.002	0.0515	0.0007	0.0498	0.0082	0.1082	0.0007	0.0449		0.06456	0.00475			0.06133	0.00452
0.002	0.0548	0.0061	0.1148	0	0.0549	0.002	0.0535	0.0082	0.1149	0.0014	0.0482		0.06779	0.00353			0.06456	0.006
0.0041	0.0582	0.0055	0.1216	0	0.0583	0.0048	0.0572	0.0075	0.1215	0.0014	0.0515		0.07102	0.00257			0.06779	0.00519
0.0041	0.0582	0.0089	0.1282	0	0.0615	0.0055	0.061	0.0089	0.1283	0.0027	0.0549		0.07425	0.00346			0.07102	0.00454
0.0007	0.0615	0.0061	0.1315	-0.002	0.0649	0.0068	0.0647	0.0082	0.1316	-0.0007	0.0582		0.07748	0.00322			0.07425	0.00494
0.002	0.0649	0.0034	0.1383	0.002	0.0682	0.0068	0.0647	0.0041	0.1382	0	0.0616		0.0807	0.00331			0.07748	0.00404
0	0.0683	0.0034	0.1448	0.002	0.0716	0.0034	0.0684	0.0075	0.1449	0.0014	0.0649		0.08393	0.00467			0.0807	0.00355
0.0027	0.0716	0.0041	0.1516	-0.0014	0.075	0.0014	0.0722	0.0048	0.1516	0.0007	0.0683		0.08716	0.00501			0.08393	0.00437
0.0014	0.0748	0.0041	0.1583	-0.002	0.0783	0.0027	0.0758	0.0048	0.1583	0.0034	0.0715		0.09039	0.00455			0.08716	0.00503
-0.0007	0.0781	0.0075	0.1648	-0.0014	0.0816	0.0007	0.0795	0.0055	0.1649	0.002	0.0749		0.09362	0.00307			0.09039	0.00515
0.0007	0.0816	0.0048	0.1716	-0.0007	0.0849	0.0041	0.0831	0.0075	0.1716	0.0041	0.0783		0.09684	0.0026			0.09362	0.00422
0	0.0849	0.0068	0.1748	-0.0014	0.0882	0.0041	0.0868	0.0068	0.1782	0.002	0.0816		0.10007	0.00294			0.09684	0.00436
0.0007	0.0882	0.0082	0.1816	-0.002	0.0915	0.0055	0.0906	0.0055	0.1816	0.0034	0.0848		0.1033	0.00342			0.10007	0.00536
0.0014	0.0915	0.0034	0.1882	0	0.0949	0.0048	0.0943	0.0095	0.1882	0.0041	0.0883		0.10653	0.00366			0.1033	0.00609
0.0007	0.0948	0.0089	0.1948	0	0.0983	0.0048	0.098	0.0089	0.1948	0.0027	0.0916		0.10976	0.00378			0.10653	0.00622
0.0007	0.0982	0.0089	0.2016	0	0.0983	0.0061	0.1017	0.0109	0.2016	0.0027	0.0916		0.11298	0.00507			0.10976	0.00622
0.0027	0.1016	0.0082	0.2082	-0.0014	0.1015	0.0061	0.1054	0.0116	0.2082	0.0027	0.0948		0.11621	0.00438			0.11298	0.0074
0.0041	0.1048	0.0089	0.2149	-0.0014	0.1049	0.0041	0.1091	0.0055	0.2149	0.0014	0.0983		0.11944	0.00471			0.11621	0.0066
0.0034	0.1082	0.0089	0.2215	-0.0007	0.1082	0.0082	0.1128	0.0082	0.2216	0.0007	0.1016		0.12267	0.0049			0.11944	0.00681
0.0034	0.1082	0.0102	0.2248	0.0027	0.1115	0.0055	0.1166	0.0095	0.2282	0.0034	0.1049		0.1259	0.0051			0.12267	0.00694
-0.0014	0.1149	0.0089	0.2316	-0.0007	0.115	0.0075	0.1203	0.0082	0.2316	0.0034	0.1083		0.12913	0.00496			0.1259	0.00715
-0.0014	0.1149	0.0102	0.2382	-0.002	0.1183	0.0068	0.1239	0.0089	0.2382	0.0027	0.1115		0.13235	0.00375			0.12913	0.00725
-0.002	0.1181	0.0116	0.2449	0.0041	0.1215	0.0068	0.1239	0.0082	0.245	0.0061	0.1149		0.13558	0.00349			0.13235	0.00653
-0.0014	0.1216	0.0109	0.2516	0.0041	0.1249	0.0041	0.1276	0.0102	0.2515	0.0034	0.1182		0.13881	0.00367			0.13558	0.0055
0.0014	0.1248	0.0102	0.2582	0.0027	0.1282	0.0061	0.1314	0.0102	0.2583	0.0034	0.1215		0.14204	0.00267			0.13881	0.0051
0.002	0.1282	0.0109	0.2648	0.0007	0.1316	0.0061	0.1351	0.0082	0.2649	0.002	0.1249		0.14527	0.00342			0.14204	0.00442
0.002	0.1315	0.0109	0.2716	0	0.1348	0.0075	0.1388	0.0068	0.2716	0.0014	0.1283		0.14849	0.00363			0.14527	0.00541
0.0027	0.1348	0.0102	0.2749	0.0041	0.1382	0.0034	0.1424	0.0075	0.2782	0.0048	0.1315		0.15172	0.00365			0.14849	0.00531
0.0027	0.1382	0.0089	0.2815	0.002	0.1416	0.0061	0.1462	0.0095	0.2816	0.0034	0.1348		0.15495	0.00408			0.15172	0.005
0.002	0.1415	0.013	0.2882	0.0027	0.1449	0.0061	0.1499	0.0136	0.2882	0.0068	0.1383		0.15818	0.00458			0.15495	0.005
0.0014	0.1449	0.0102	0.2949	0.0027	0.1449	0.0061	0.1535	0.0116	0.295	0.0068	0.1383		0.16141	0.00506			0.15818	0.00506
-0.0007	0.1481	0.0116	0.3015	0.0007	0.1482	0.0061	0.1572	0.0123	0.3016	0.0055	0.1416		0.16463	0.00519			0.16141	0.00585
0.0007	0.1516	0.0102	0.3082	0.0027	0.1515	0.0068	0.1609	0.0123	0.3082	0.0041	0.145		0.16786	0.0051			0.16463	0.00633
0.0014	0.1549	0.0116	0.3149	0.0027	0.155	0.0061	0.1647	0.0116	0.3148	0.0034	0.1482		0.17109	0.00552			0.16786	0.00626
0.0014	0.1549	0.0143	0.3182	0.002	0.1583	0.0061	0.1684	0.013	0.3216	0.0048	0.1515		0.17432	0.0057			0.17109	0.00666
0.0048	0.1616	0.015	0.3248	-0.0014	0.1616	0.0082	0.1721	0.0102	0.3249	0.0068	0.1549		0.17755	0.00557			0.17432	0.00702
0.0048	0.1616	0.0136	0.3316	-0.0007	0.1648	0.0068	0.1758	0.0143	0.3316	0.0034	0.1582		0.18078	0.00643			0.17755	0.00712
0.0048	0.1649	0.0109	0.3382	0.002	0.1683	0.0075	0.1795	0.0123	0.3382	0.002	0.1616		0.184	0.00632			0.18078	0.00735
0.0068	0.1682	0.0102	0.3449	0.0034	0.1716	0.0075	0.1795	0.0109	0.3449	0.0041	0.1648		0.18723	0.00495			0.184	0.00742
0.0061	0.1715	0.0109	0.3515	0.0007	0.1748	0.0095	0.1831	0.0102	0.3516	0.0034	0.1683		0.19046	0.00501			0.18723	0.00658
0.0055	0.1748	0.0123	0.3582	0.0014	0.1782	0.0068	0.1869	0.0109	0.3582	0.0041	0.1716		0.19369	0.00645			0.19046	0.0069
0.0061	0.1782	0.0089	0.3649	0.002	0.1816	0.0061	0.1906	0.0109	0.3649	0.0048	0.1749		0.19692	0.0065			0.19369	0.00847
0.0055	0.1816	0.0089	0.3682	0.0014	0.1849	0.0089	0.1943	0.0136	0.3716	0.0068	0.1782		0.20014	0.00623			0.19692	0.00878
0.0061	0.1848	0.0164	0.3749	0.002	0.1882	0.0075	0.198	0.0143	0.3749	0.0041	0.1816		0.20337	0.00639			0.20014	0.00882
0.0041	0.1882	0.013	0.3816	0.0027	0.1915	0.0068	0.2017	0.015	0.3816	0.0041	0.185		0.2066	0.00666			0.20337	0.00918
0.0055	0.1916	0.0164	0.3882	0.0034	0.1949	0.0089	0.2054	0.0123	0.3882	0.0048	0.1883		0.20983	0.00646			0.2066	0.00957
0.0068	0.1949	0.0164	0.3948	0.0034	0.1949	0.0089	0.2091	0.0102	0.3948	0.0034	0.1915		0.21306	0.00597			0.20983	0.00904
0.0048	0.1982	0.0184	0.4016	0.0034	0.1983	0.0075	0.2128	0.0123	0.4016	0.0034	0.1915		0.21628	0.00567			0.21306	0.00778
0.0048	0.2015	0.0143	0.4082	0.0014	0.2016	0.0068	0.2165	0.0123	0.4082	0.0061	0.1948		0.21951	0.00609			0.21628	0.00727
0.0055	0.2048	0.0164	0.4149	0.0014	0.2049	0.0089	0.2203	0.015	0.4149	0.0055	0.1983		0.22274	0.00633			0.21951	0.00824
0.0048	0.2081	0.015	0.4183	0.0055	0.2083	0.0082	0.224	0.0136	0.4215	0.0048	0.2015		0.22597	0.00702			0.22274	0.00875
0.0048	0.2081	0.0177	0.4249	0.0055	0.2116	0.0089	0.2276	0.0136	0.4281	0.0075	0.2049		0.2292	0.00702			0.22597	0.00921
0.0041	0.2116	0.0211	0.4316	0.0041	0.2149	0.0089	0.2276	0.0184	0.4316	0.0068	0.2083		0.23243	0.00663			0.2292	0.00892
0.0055	0.2149	0.017	0.4381	0.0041	0.2182	0.0075	0.2313	0.013	0.4382	0.0034	0.2115		0.23565	0.00676			0.23243	0.00828
0.0027	0.2182	0.015	0.4449	0.0034	0.2215	0.0075	0.2351	0.0143	0.4448	0.0116	0.2149		0.23888	0.0072			0.23565	0.00864
0	0.2215	0.017	0.4515	0.0041	0.2248	0.0082	0.2388	0.015	0.4516	0.0116	0.2183		0.24211	0.00817			0.23888	0.00913
0.0034	0.2248	0.017	0.4583	0.0048	0.2283	0.0089	0.2424	0.015	0.4583	0.013	0.2216		0.24534	0.00808			0.24211	0.00945
0.0034	0.2282	0.0205	0.4616	0.0027	0.2316	0.0061	0.2462	0.0157	0.4649	0.0068	0.2249		0.24857	0.00731			0.24534	0.00886
0.0061	0.2316	0.0184	0.4682	0.0041	0.2349	0.0061	0.2499	0.0136	0.4715	0.0048	0.2282		0.25179	0.00644			0.24857	0.00887
0.0068	0.2349	0.0205	0.4748	0.0055	0.2382	0.0041	0.2535	0.0136	0.4749	0.0082	0.2315		0.25502	0.00656			0.25179	0.00871
0.0061	0.2382	0.017	0.4816	0.0048	0.2415	0.0082	0.2573	0.013	0.4816	0.0082	0.2348		0.25825	0.00744			0.25502	0.00883
0.0061	0.2416	0.0205	0.4882	0.0048	0.2415	0.0102	0.261	0.0157	0.4882	0.0055	0.2383		0.26148	0.00774			0.25825	0.00971
0.0068	0.2449	0.0198	0.4949	0.0034	0.2449	0.0082	0.2647	0.0184	0.4949	0.0055	0.2383		0.26471	0.00704			0.26148	0.00991
0.0082	0.2482	0.0205	0.5016	0.002	0.2483	0.0102	0.2685	0.0136	0.5016	0.0048	0.2416		0.26793	0.00751			0.26471	0.00912
0.0048	0.2515	0.0184	0.5082	0.0041	0.2516	0.0095	0.2721	0.013	0.5082	0.0068	0.2449		0.27116	0.00734			0.26793	0.00946
0.0027	0.2548	0.0211	0.5149	0.0041	0.2549	0.0082	0.2758	0.0184	0.5149	0.0082	0.2482		0.27439	0.00728			0.27116	0.00916
0.0075	0.2582	0.0191	0.5182	0.0034	0.2582	0.0082	0.2795	0.0164	0.5215	0.0082	0.2515		0.27762	0.00746			0.27439	0.0087
0.0075	0.2582	0.0225	0.5248	0.0041	0.2616	0.0068	0.2831	0.0157	0.5249	0.0075	0.2549		0.28085	0.0068			0.27762	0.00843
0.0041	0.2616	0.0191	0.5316	0.0041	0.2649	0.0061	0.2869	0.017	0.5315	0.0082	0.2583		0.28408	0.00726			0.28085	0.00859
0.0048	0.2649	0.0218	0.5382	0.002	0.2683	0.0061	0.2869	0.017	0.5382	0.0089	0.2616		0.2873	0.0085			0.28408	0.00938
0.0082	0.2681	0.0225	0.5449	0.0034	0.2715	0.0116	0.2906	0.0184	0.5449	0.0068	0.265		0.29053	0.01011			0.2873	0.01073
0.0041	0.2716	0.0239	0.5516	0.0055	0.2749	0.0123	0.2944	0.017	0.5516	0.0095	0.2682		0.29376	0.00989			0.29053	0.01215
0.0061	0.2749	0.0218	0.5583	0.0061	0.2783	0.013	0.298	0.0184	0.5582	0.0109	0.2715		0.29699	0.00995			0.29376	0.01161
0.0048	0.2782	0.0232	0.5648	0.0061	0.2816	0.0143	0.3018	0.0211	0.5649	0.0075	0.2749		0.30022	0.01029			0.29699	0.01175
0.002	0.2815	0.0225	0.5683	0.0041	0.285	0.0102	0.3054	0.0184	0.5715	0.0014	0.2782		0.30344	0.00958			0.30022	0.01241
0.0082	0.2849	0.0232	0.5749	0.002	0.2883	0.0075	0.3091	0.0184	0.5748	0.0055	0.2816		0.30667	0.00807			0.30344	0.01197
0.0075	0.2883	0.0239	0.5816	0.0027	0.2915	0.0082	0.3128	0.0177	0.5816	0.0061	0.2849		0.3099	0.00738			0.30667	0.0107
0.0075	0.2915	0.0232	0.5882	0.0027	0.2915	0.0109	0.3166	0.0164	0.5882	0.0082	0.2882		0.31313	0.00775			0.3099	0.01011
0.0068	0.2948	0.0266	0.5949	0.0048	0.2949	0.0089	0.3203	0.0211	0.5949	0.0082	0.2882		0.31636	0.00908			0.31313	0.01048
0.0075	0.2982	0.0245	0.6015	0.0082	0.2983	0.0095	0.3239	0.0191	0.6016	0.0082	0.2915		0.31958	0.00937			0.31636	0.01181
0.0061	0.3015	0.0259	0.6082	0.0075	0.3016	0.0109	0.3276	0.0177	0.6082	0.0061	0.2949		0.32281	0.00988			0.31958	0.01211
0.0048	0.3049	0.0259	0.6116	0.0048	0.3049	0.0102	0.3313	0.0191	0.6149	0.0068	0.2982		0.32604	0.01043			0.32281	0.01203
0.0048	0.3049	0.0252	0.6182	0.002	0.3082	0.0095	0.335	0.0211	0.6182	0.0075	0.3016		0.32927	0.00975			0.32604	0.01198
0.0068	0.3082	0.028	0.6248	0.0061	0.3115	0.0102	0.3388	0.0177	0.6249	0.0102	0.305		0.3325	0.00881			0.32927	0.01251
0.0082	0.3115	0.0266	0.6316	0.0082	0.3149	0.0102	0.3388	0.0198	0.6315	0.0102	0.3083		0.33573	0.00802			0.3325	0.01241
0.0082	0.3148	0.03	0.6383	0.0075	0.3182	0.0116	0.3425	0.0218	0.6382	0.0109	0.3115		0.33895	0.00777			0.33573	0.01153
0.0061	0.3182	0.0273	0.6448	0.0048	0.3216	0.013	0.3462	0.0205	0.645	0.0082	0.3149		0.34218	0.0084			0.33895	0.01107
0.0075	0.3216	0.0286	0.6516	0.0068	0.3249	0.0136	0.3498	0.0218	0.6516	0.013	0.3182		0.34541	0.009			0.34218	0.01114
0.0082	0.3249	0.03	0.6582	0.0061	0.3282	0.013	0.3535	0.0184	0.6582	0.0082	0.3216		0.34864	0.00924			0.34541	0.01127
0.0082	0.3282	0.0286	0.6616	0.0061	0.3316	0.0109	0.3573	0.0205	0.6649	0.0095	0.3249		0.35187	0.00922			0.34864	0.0115
0.0048	0.3315	0.03	0.6683	0.0068	0.335	0.013	0.361	0.0191	0.6682	0.0116	0.3282		0.35509	0.00918			0.35187	0.01149
0.0055	0.3349	0.028	0.6749	0.0055	0.3383	0.0136	0.3647	0.0232	0.6749	0.0116	0.3316		0.35832	0.00928			0.35509	0.01145
0.0041	0.3381	0.03	0.6816	0.0061	0.3415	0.0143	0.3684	0.0218	0.6816	0.0095	0.3349		0.36155	0.00938			0.35832	0.01154
0.0061	0.3415	0.0273	0.6882	0.0055	0.3449	0.0136	0.372	0.0252	0.6883	0.0095	0.3349		0.36478	0.00912			0.36155	0.01153
0.0068	0.3449	0.0293	0.6949	0.0055	0.3449	0.0109	0.3757	0.0245	0.6948	0.0102	0.3382		0.36801	0.00962			0.36478	0.01116
0.0068	0.3482	0.0307	0.7015	0.0075	0.3483	0.0116	0.3795	0.0232	0.7016	0.013	0.3416		0.37123	0.01091			0.36801	0.01176
0.0068	0.3515	0.0368	0.7083	0.0082	0.3515	0.0116	0.3832	0.0232	0.7082	0.0116	0.345		0.37446	0.01072			0.37123	0.01317
0.0082	0.3548	0.0327	0.7116	0.0075	0.3549	0.0102	0.3868	0.0252	0.7149	0.0136	0.3483		0.37769	0.01012			0.37446	0.01397
0.0082	0.3548	0.0327	0.7183	0.0089	0.3583	0.013	0.3906	0.0273	0.7183	0.0102	0.3515		0.38092	0.00968			0.37769	0.01361
0.0095	0.3582	0.0293	0.7249	0.0075	0.3616	0.013	0.3906	0.0245	0.7249	0.0109	0.3549		0.38415	0.00997			0.38092	0.01329
0.0061	0.3616	0.028	0.7315	0.0048	0.3648	0.0136	0.3943	0.0273	0.7315	0.013	0.3583		0.38738	0.01044			0.38415	0.01317
0.0061	0.3648	0.0307	0.7383	0.0055	0.3683	0.013	0.398	0.0273	0.7382	0.013	0.3615		0.3906	0.01123			0.38738	0.01308
0.0061	0.3682	0.0334	0.7448	0.0041	0.3716	0.013	0.4017	0.0232	0.7449	0.0109	0.3649		0.39383	0.01118			0.3906	0.01365
0.0061	0.3715	0.0334	0.7516	0.0034	0.375	0.0143	0.4054	0.0266	0.7516	0.0136	0.3682		0.39706	0.01121			0.39383	0.01348
0.0082	0.3748	0.0334	0.7549	0.0082	0.3782	0.013	0.4092	0.028	0.7583	0.0116	0.3716		0.40029	0.01147			0.39706	0.0137
0.0089	0.3783	0.0341	0.7616	0.0089	0.3815	0.0136	0.4128	0.0293	0.7649	0.0089	0.3749		0.40352	0.01168			0.40029	0.0143
0.0095	0.3816	0.0327	0.7682	0.0082	0.3849	0.0136	0.4165	0.0259	0.7682	0.0116	0.3782		0.40674	0.01152			0.40352	0.01438
0.0095	0.3849	0.0355	0.7748	0.0082	0.3883	0.015	0.4203	0.0266	0.7749	0.0116	0.3815		0.40997	0.01131			0.40674	0.01378
0.0095	0.3881	0.0334	0.7816	0.0102	0.3915	0.0136	0.424	0.0286	0.7815	0.0116	0.3815		0.4132	0.01171			0.40997	0.01367
0.0061	0.3916	0.0382	0.7882	0.0102	0.3915	0.0136	0.4276	0.0307	0.7882	0.0123	0.385		0.41643	0.01157			0.4132	0.01459
0.0041	0.3949	0.032	0.7948	0.0102	0.3949	0.015	0.4313	0.03	0.7949	0.0123	0.3883		0.41966	0.01177			0.41643	0.01468
0.0068	0.3981	0.0327	0.8016	0.0061	0.3982	0.0123	0.435	0.0293	0.8016	0.0136	0.3916		0.42288	0.01209			0.41966	0.01477
0.0089	0.4016	0.0348	0.8082	0.0068	0.4015	0.0143	0.4388	0.0273	0.8082	0.0164	0.3949		0.42611	0.01287			0.42288	0.01483
0.0089	0.4016	0.0368	0.8115	0.0102	0.4049	0.0177	0.4424	0.0286	0.8116	0.0143	0.3982		0.42934	0.01382			0.42611	0.01517
0.0095	0.4049	0.0375	0.8182	0.013	0.4082	0.0164	0.4462	0.032	0.8183	0.0116	0.4016		0.43257	0.01362			0.42934	0.0165
0.0068	0.4082	0.0368	0.8249	0.0102	0.4116	0.0164	0.4462	0.03	0.8249	0.0143	0.4048		0.4358	0.01194			0.43257	0.01739
0.0095	0.4116	0.0375	0.8316	0.0089	0.4149	0.0136	0.4499	0.0307	0.8315	0.0164	0.4083		0.43903	0.01189			0.4358	0.01538
0.0075	0.4149	0.0375	0.8382	0.0089	0.4182	0.013	0.4536	0.0334	0.8382	0.0157	0.4116		0.44225	0.01393			0.43903	0.0148
0.0068	0.4182	0.0382	0.8449	0.0082	0.4215	0.013	0.4572	0.0314	0.8449	0.015	0.4149		0.44548	0.01447			0.44225	0.01571
0.0082	0.4215	0.0361	0.8516	0.0061	0.4248	0.0143	0.461	0.0314	0.8516	0.0143	0.4183		0.44871	0.01409			0.44548	0.0154
0.0089	0.4248	0.0368	0.8583	0.0061	0.4282	0.017	0.4647	0.0307	0.8583	0.0143	0.4216		0.45194	0.01398			0.44871	0.01512
0.0061	0.4282	0.0361	0.8616	0.0102	0.4315	0.015	0.4684	0.0307	0.8649	0.0136	0.425		0.45517	0.01412			0.45194	0.01509
0.0089	0.4316	0.0396	0.8682	0.0095	0.4349	0.013	0.472	0.0314	0.8682	0.0116	0.4283		0.45839	0.01447			0.45517	0.015
0.0116	0.4349	0.0375	0.8748	0.0082	0.4383	0.0123	0.4759	0.0341	0.875	0.0123	0.4315		0.46162	0.01504			0.45839	0.01517
0.0109	0.4382	0.0382	0.8816	0.0082	0.4383	0.0136	0.4794	0.0341	0.8816	0.0123	0.4349		0.46485	0.01441			0.46162	0.01687
0.0109	0.4416	0.0396	0.8882	0.0089	0.4416	0.0164	0.4832	0.0334	0.8882	0.0123	0.4349		0.46808	0.01315			0.46485	0.01736
0.0095	0.4449	0.0409	0.8949	0.0089	0.4448	0.0143	0.4868	0.0341	0.8949	0.0123	0.4383		0.47131	0.01254			0.46808	0.0161
0.0095	0.4482	0.0402	0.8982	0.0109	0.4483	0.015	0.4906	0.0355	0.9016	0.0157	0.4415		0.47453	0.0136			0.47131	0.01548
0.0095	0.4482	0.0389	0.905	0.0095	0.4516	0.0177	0.4943	0.0355	0.9082	0.0143	0.4449		0.47776	0.01339			0.47453	0.01552
0.0116	0.4515	0.0382	0.9116	0.0082	0.4549	0.0157	0.4979	0.0327	0.9149	0.015	0.4483		0.48099	0.01343			0.47776	0.0151
0.0109	0.4549	0.0423	0.9182	0.0082	0.4583	0.0157	0.4979	0.0327	0.9182	0.015	0.4515		0.48422	0.01377			0.48099	0.01505
0.0089	0.4583	0.0402	0.9248	0.0082	0.4616	0.0136	0.5017	0.0348	0.9249	0.015	0.455		0.48745	0.01344			0.48422	0.01609
0.0102	0.4615	0.043	0.9316	0.0116	0.4648	0.0164	0.5055	0.0368	0.9316	0.0143	0.4583		0.49068	0.0136			0.48745	0.01664
0.0116	0.4648	0.0436	0.9383	0.0143	0.4683	0.015	0.5091	0.0375	0.9382	0.0143	0.4616		0.4939	0.01427			0.49068	0.01733
0.013	0.4681	0.043	0.9449	0.0116	0.4716	0.0164	0.5128	0.0348	0.945	0.0184	0.4649		0.49713	0.01381			0.4939	0.01844
0.0102	0.4716	0.0416	0.9516	0.0116	0.4749	0.015	0.5166	0.0361	0.9516	0.0198	0.4682		0.50036	0.01321			0.49713	0.01765
0.0095	0.4749	0.0409	0.9548	0.0123	0.4782	0.017	0.5201	0.0389	0.9583	0.017	0.4715		0.50359	0.01342			0.50036	0.0164
0.0116	0.4782	0.0396	0.9616	0.0116	0.4815	0.0191	0.524	0.0382	0.9616	0.0177	0.4748		0.50682	0.0137			0.50359	0.01609
0.0102	0.4815	0.0443	0.9682	0.0109	0.4849	0.0177	0.5276	0.0355	0.9682	0.0157	0.4783		0.51004	0.0139			0.50682	0.01595
0.0109	0.4848	0.0436	0.9748	0.0109	0.4849	0.0191	0.5313	0.0368	0.9749	0.0136	0.4816		0.51327	0.01484			0.51004	0.01633
0.0102	0.4882	0.0443	0.9816	0.0095	0.4883	0.0177	0.535	0.0402	0.9815	0.0136	0.4816		0.5165	0.01446			0.51327	0.01792
0.0116	0.4916	0.045	0.9882	0.0068	0.4915	0.017	0.5387	0.0375	0.9883	0.0136	0.4849		0.51973	0.01496			0.5165	0.01769
0.0116	0.4949	0.0443	0.9948	0.0102	0.4949	0.0191	0.5425	0.0402	0.995	0.013	0.4882		0.52296	0.016			0.51973	0.01787
0.013	0.4982	0.0416	1.0016	0.0116	0.4983	0.0184	0.5462	0.043	1.0016	0.0157	0.4915		0.52618	0.0159			0.52296	0.01873
0.0123	0.5015	0.045	1.0048	0.0109	0.5015	0.0157	0.5498	0.0382	1.0082	0.0177	0.4949		0.52941	0.01552			0.52618	0.01867
0.0123	0.5015	0.0464	1.0116	0.0109	0.5049	0.0198	0.5535	0.0355	1.0115	0.0157	0.4983		0.53264	0.01548			0.52941	0.01839
0.0116	0.5048	0.0464	1.0182	0.0116	0.5083	0.0198	0.5535	0.0409	1.0183	0.0191	0.5016		0.53587	0.01568			0.53264	0.01837
0.0095	0.5083	0.045	1.0249	0.0109	0.5115	0.0184	0.5573	0.0409	1.025	0.0157	0.505		0.5391	0.01591			0.53587	0.01846
0.0102	0.5116	0.0443	1.0315	0.0116	0.5149	0.0177	0.561	0.0402	1.0316	0.0157	0.5082		0.54233	0.01628			0.5391	0.01877
0.0109	0.5148	0.043	1.0382	0.0116	0.5182	0.0191	0.5646	0.0375	1.0382	0.0191	0.5115		0.54555	0.01607			0.54233	0.0197
0.0102	0.5182	0.045	1.0449	0.0095	0.5215	0.0157	0.5683	0.0423	1.045	0.0184	0.5149		0.54878	0.01605			0.54555	0.01981
0.0095	0.5216	0.0477	1.0515	0.0102	0.5249	0.015	0.5721	0.0423	1.0516	0.0184	0.5182		0.55201	0.01717			0.54878	0.01912
0.0102	0.5249	0.0491	1.0583	0.0136	0.5282	0.015	0.5758	0.0423	1.0582	0.0191	0.5216		0.55524	0.0174			0.55201	0.01967
0.0109	0.5281	0.0505	1.0649	0.0143	0.5316	0.015	0.5795	0.0416	1.0649	0.0177	0.5248		0.55847	0.01693			0.55524	0.0199
0.0123	0.5316	0.0471	1.0716	0.0143	0.5349	0.0198	0.5832	0.0423	1.0716	0.0198	0.5283		0.56169	0.01654			0.55847	0.01951
0.0143	0.5349	0.0484	1.0782	0.0143	0.5349	0.0225	0.5869	0.0402	1.0782	0.0198	0.5283		0.56492	0.01649			0.56169	0.0201
0.0143	0.5382	0.0491	1.0815	0.0123	0.5383	0.0211	0.5905	0.0423	1.0849	0.0184	0.5316		0.56815	0.01429			0.56492	0.02102
0.0136	0.5416	0.0498	1.0883	0.0109	0.5416	0.0205	0.5943	0.0416	1.0883	0.0164	0.5349		0.57138	0.01316			0.56815	0.01938
0.0123	0.5449	0.0477	1.0949	0.0109	0.5449	0.0205	0.598	0.0416	1.0949	0.0205	0.5382		0.57461	0.01448			0.57138	0.0188
0.0109	0.5481	0.0505	1.1015	0.0143	0.5482	0.0211	0.6017	0.045	1.1015	0.0198	0.5416		0.57783	0.01476			0.57461	0.01886
0.0123	0.5516	0.0511	1.1082	0.0164	0.5515	0.0198	0.6054	0.0423	1.1083	0.0245	0.5449		0.58106	0.01564			0.57783	0.01886
0.0123	0.5516	0.0498	1.115	0.017	0.5549	0.0198	0.6054	0.045	1.1149	0.0232	0.5483		0.58429	0.01706			0.58106	0.01954
0.0116	0.5549	0.0491	1.1215	0.0177	0.5583	0.0164	0.6092	0.0464	1.1216	0.0211	0.5515		0.58752	0.01784			0.58429	0.02046
0.0136	0.5582	0.0511	1.1249	0.0177	0.5616	0.0198	0.6129	0.0436	1.1282	0.0225	0.5548		0.59075	0.01792			0.58752	0.02069
0.015	0.5615	0.0511	1.1316	0.013	0.5649	0.0218	0.6165	0.0443	1.1316	0.0211	0.5583		0.59398	0.01829			0.59075	0.02125
0.0143	0.5648	0.0505	1.1382	0.0123	0.5682	0.0211	0.6202	0.0443	1.1382	0.0205	0.5616		0.5972	0.01819			0.59398	0.02238
0.0164	0.5682	0.0525	1.1449	0.0164	0.5716	0.0205	0.624	0.0464	1.145	0.0218	0.5648		0.60043	0.01798			0.5972	0.02226
0.0143	0.5716	0.0546	1.1515	0.015	0.5749	0.0191	0.6277	0.0457	1.1515	0.0218	0.5683		0.60366	0.01764			0.60043	0.02173
0.0136	0.5748	0.0525	1.1583	0.0177	0.5783	0.0191	0.6313	0.043	1.1582	0.0232	0.5716		0.60689	0.01687			0.60366	0.02134
0.0164	0.5782	0.0525	1.1648	0.017	0.5816	0.0191	0.635	0.0471	1.165	0.0239	0.5749		0.61012	0.01648			0.60689	0.02069
0.017	0.5815	0.0518	1.1716	0.0143	0.5849	0.0177	0.6387	0.0457	1.1715	0.0198	0.5783		0.61334	0.01747			0.61012	0.02041
0.0157	0.5848	0.0511	1.1748	0.0143	0.5849	0.0211	0.6424	0.0477	1.1782	0.0198	0.5783		0.61657	0.0181			0.61334	0.02151
0.013	0.5883	0.0532	1.1816	0.0157	0.5882	0.0225	0.6462	0.045	1.1816	0.0218	0.5816		0.6198	0.0184			0.61657	0.02242
0.013	0.5916	0.0546	1.1882	0.0164	0.5916	0.0184	0.6499	0.0443	1.1882	0.0259	0.5849		0.62303	0.01912			0.6198	0.02245
0.0143	0.5948	0.0552	1.1949	0.015	0.5948	0.0218	0.6536	0.045	1.1949	0.0259	0.5882		0.62626	0.01918			0.62303	0.02218
0.0143	0.5982	0.0525	1.2016	0.0157	0.5982	0.0225	0.6572	0.0457	1.2016	0.0232	0.5915		0.62948	0.01878			0.62626	0.02183
0.0143	0.5982	0.0518	1.2082	0.0164	0.6016	0.0232	0.661	0.0471	1.2083	0.0211	0.5949		0.63271	0.01886			0.62948	0.02176
0.0136	0.6016	0.0525	1.2149	0.0164	0.6049	0.0232	0.661	0.0477	1.2149	0.0239	0.5983		0.63594	0.0194			0.63271	0.02214
0.015	0.6049	0.0559	1.2215	0.0164	0.6082	0.0218	0.6684	0.0511	1.2216	0.0232	0.6015		0.63917	0.01943			0.63594	0.02289
0.017	0.6082	0.0518	1.2248	0.015	0.6115	0.0218	0.6684	0.0491	1.2282	0.0245	0.6049		0.6424	0.01954			0.63917	0.02313
0.0164	0.6116	0.0525	1.2315	0.017	0.6149	0.0211	0.672	0.0491	1.2316	0.0211	0.6083		0.64563	0.01947			0.6424	0.02346
0.0164	0.6149	0.0573	1.2383	0.0164	0.6183	0.0225	0.6759	0.0511	1.2382	0.0211	0.6115		0.64885	0.01955			0.64563	0.02346
0.0109	0.6182	0.0566	1.2449	0.015	0.6216	0.0211	0.6794	0.0498	1.245	0.0211	0.6149		0.65208	0.02059			0.64885	0.02296
0.013	0.6216	0.058	1.2516	0.0191	0.6249	0.0245	0.6831	0.0477	1.2516	0.0211	0.6183		0.65531	0.02061			0.65208	0.02355
0.0157	0.6249	0.0532	1.2582	0.0177	0.6283	0.0239	0.6868	0.0484	1.2583	0.0211	0.6216		0.65854	0.02029			0.65531	0.0238
0.0143	0.6282	0.058	1.2649	0.017	0.6315	0.0239	0.6906	0.0477	1.2649	0.0259	0.6249		0.66177	0.02019			0.65854	0.0237
0.0136	0.6315	0.0593	1.2682	0.0164	0.6348	0.0218	0.6944	0.0511	1.2716	0.0273	0.6282		0.66499	0.02044			0.66177	0.02374
0.0143	0.6348	0.0573	1.2749	0.0164	0.6348	0.0205	0.6981	0.0518	1.2782	0.0252	0.6315		0.66822	0.02114			0.66499	0.02407
0.0136	0.6381	0.058	1.2816	0.0164	0.6383	0.0205	0.7017	0.0511	1.2816	0.0252	0.6315		0.67145	0.02062			0.66822	0.02364
0.015	0.6416	0.0573	1.2882	0.0157	0.6416	0.0218	0.7055	0.0505	1.2883	0.0259	0.6349		0.67468	0.02058			0.67145	0.02378
0.0177	0.6449	0.0566	1.2949	0.0164	0.6449	0.0239	0.7092	0.0511	1.2949	0.0259	0.6382		0.67791	0.02042			0.67468	0.0244
0.0177	0.6449	0.0546	1.3015	0.0157	0.6482	0.0259	0.7129	0.0511	1.3016	0.0239	0.6416		0.68114	0.02073			0.67791	0.02439
0.0157	0.6482	0.0586	1.3082	0.0184	0.6515	0.0252	0.7165	0.0511	1.3082	0.0239	0.6449		0.68436	0.02089			0.68114	0.02482
0.015	0.6515	0.06	1.3148	0.0164	0.6549	0.0232	0.7202	0.0511	1.3148	0.0232	0.6482		0.68759	0.02032			0.68436	0.02546
0.0164	0.6548	0.0586	1.3183	0.017	0.6583	0.0232	0.7202	0.0532	1.3216	0.0252	0.6516		0.69082	0.02054			0.68759	0.02543
0.0184	0.6582	0.0586	1.3249	0.017	0.6615	0.0232	0.724	0.0525	1.325	0.0266	0.6549		0.69405	0.02039			0.69082	0.0256
0.017	0.6616	0.0586	1.3315	0.0205	0.6649	0.0245	0.7277	0.0484	1.3316	0.0273	0.6583		0.69728	0.0206			0.69405	0.02521
0.0184	0.6649	0.06	1.3382	0.0191	0.6682	0.0225	0.7313	0.0505	1.3383	0.03	0.6616		0.7005	0.02118			0.69728	0.02487
0.0177	0.6682	0.0614	1.3449	0.0191	0.6715	0.0232	0.7351	0.0546	1.345	0.0259	0.6649		0.70373	0.02215			0.7005	0.0248
0.0177	0.6715	0.0634	1.3515	0.017	0.675	0.0232	0.7388	0.0546	1.3516	0.0239	0.6682		0.70696	0.02336			0.70373	0.0257
0.0198	0.6748	0.0593	1.3582	0.017	0.6783	0.0266	0.7424	0.0532	1.3582	0.0266	0.6715		0.71019	0.02369			0.70696	0.02714
0.0198	0.6782	0.0607	1.3649	0.0184	0.6816	0.0286	0.7461	0.0532	1.3648	0.0232	0.6748		0.71342	0.02389			0.71019	0.02756
0.0164	0.6816	0.06	1.3716	0.0205	0.6848	0.0245	0.7498	0.0505	1.3716	0.0259	0.6783		0.71664	0.02323			0.71342	0.02775
0.015	0.6848	0.0593	1.3748	0.0205	0.6848	0.0239	0.7536	0.0532	1.375	0.0259	0.6783		0.71987	0.02188			0.71664	0.02803
0.0164	0.6882	0.0607	1.3816	0.0205	0.6883	0.028	0.7573	0.0552	1.3816	0.028	0.6815		0.7231	0.02138			0.71987	0.0273
0.0191	0.6916	0.0648	1.3882	0.0198	0.6916	0.0259	0.7609	0.0532	1.3882	0.028	0.6849		0.72633	0.02146			0.7231	0.02623
0.0191	0.6916	0.06	1.3949	0.0157	0.6949	0.0239	0.7646	0.0573	1.3949	0.0266	0.6883		0.72956	0.02141			0.72633	0.02605
0.0184	0.6948	0.0621	1.4015	0.015	0.6982	0.0252	0.7684	0.0546	1.4016	0.0266	0.6915		0.73279	0.02143			0.72956	0.02611
0.017	0.6982	0.0634	1.4083	0.0198	0.7015	0.0273	0.7721	0.0559	1.4083	0.028	0.695		0.73601	0.022			0.73279	0.02619
0.017	0.7016	0.0661	1.4148	0.0198	0.7049	0.0273	0.7721	0.0546	1.415	0.028	0.6983		0.73924	0.02246			0.73601	0.02676
0.0191	0.7049	0.0655	1.4182	0.0191	0.7083	0.028	0.7757	0.0593	1.4216	0.028	0.7016		0.74247	0.02358			0.73924	0.02712
0.017	0.7082	0.0614	1.4249	0.0198	0.7116	0.0259	0.7795	0.0559	1.4249	0.0293	0.7049		0.7457	0.02433			0.74247	0.02792
0.0164	0.7115	0.0655	1.4315	0.0218	0.7149	0.0245	0.7832	0.0552	1.4316	0.0286	0.7082		0.74893	0.0238			0.7457	0.02846
0.0177	0.7149	0.0661	1.4383	0.0232	0.7182	0.0245	0.7868	0.0573	1.4383	0.0245	0.7116		0.75215	0.02365			0.74893	0.02804
0.0177	0.7182	0.0634	1.4449	0.0218	0.7215	0.0232	0.7906	0.0566	1.4449	0.0266	0.7148		0.75538	0.02393			0.75215	0.02808
0.0177	0.7216	0.0655	1.4516	0.0198	0.7249	0.0252	0.7943	0.0539	1.4515	0.0266	0.7183		0.75861	0.02417			0.75538	0.02891
0.0177	0.7249	0.0661	1.4582	0.0191	0.7283	0.0286	0.798	0.0586	1.4583	0.028	0.7216		0.76184	0.0232			0.75861	0.02969
0.0191	0.7282	0.0661	1.4649	0.0198	0.7315	0.0273	0.8018	0.0593	1.465	0.0293	0.7249		0.76507	0.02215			0.76184	0.02938
0.0198	0.7315	0.0661	1.4682	0.0198	0.7315	0.0273	0.8055	0.0566	1.4682	0.0293	0.7249		0.76829	0.02317			0.76507	0.02885
0.0184	0.7348	0.0661	1.4749	0.0198	0.7349	0.0273	0.8091	0.06	1.475	0.0307	0.7282		0.77152	0.02423			0.76829	0.02794
0.0211	0.7382	0.0661	1.4815	0.0205	0.7382	0.0286	0.8128	0.06	1.4816	0.0286	0.7315		0.77475	0.02496			0.77152	0.02911
0.0198	0.7416	0.0702	1.4882	0.0191	0.7415	0.03	0.8165	0.0566	1.4882	0.0259	0.7348		0.77798	0.02429			0.77475	0.02996
0.0198	0.7416	0.0655	1.4949	0.0211	0.7449	0.03	0.8203	0.0607	1.4949	0.028	0.7383		0.78121	0.02346			0.77798	0.0296
0.0211	0.7449	0.0661	1.5016	0.0218	0.7482	0.0307	0.8239	0.0593	1.5016	0.028	0.7416		0.78444	0.02396			0.78121	0.0291
0.0218	0.7483	0.0661	1.5082	0.0205	0.7516	0.028	0.8277	0.0614	1.5083	0.028	0.7449		0.78766	0.02475			0.78444	0.02983
0.0211	0.7515	0.0648	1.5148	0.0225	0.7549	0.028	0.8277	0.0586	1.5149	0.0307	0.7483		0.79089	0.02378			0.78766	0.03085
0.0198	0.7548	0.0709	1.5183	0.0245	0.7582	0.028	0.8314	0.0607	1.5216	0.032	0.7515		0.79412	0.02335			0.79089	0.02982
0.0191	0.7582	0.0682	1.5248	0.0225	0.7615	0.0293	0.835	0.0607	1.525	0.03	0.7549		0.79735	0.02435			0.79412	0.02927
0.0211	0.7616	0.0668	1.5316	0.0245	0.7649	0.028	0.8387	0.0614	1.5316	0.0314	0.7583		0.80058	0.02457			0.79735	0.03
0.0205	0.7649	0.0702	1.5383	0.0245	0.7683	0.028	0.8424	0.0607	1.5382	0.0293	0.7616		0.8038	0.02508			0.80058	0.02991
0.0211	0.7682	0.0702	1.5449	0.0245	0.7715	0.0273	0.8462	0.06	1.545	0.0286	0.7649		0.80703	0.02588			0.8038	0.02978
0.0205	0.7716	0.0675	1.5516	0.0252	0.7749	0.0314	0.8499	0.0614	1.5516	0.0307	0.7682		0.81026	0.02629			0.80703	0.02979
0.0232	0.7749	0.0696	1.5582	0.0211	0.7782	0.0286	0.8536	0.0607	1.5583	0.03	0.7715		0.81349	0.02647			0.81026	0.03061
0.0225	0.7782	0.0702	1.5615	0.0239	0.7816	0.0266	0.8573	0.0621	1.565	0.03	0.7715		0.81672	0.02653			0.81349	0.03181
0.0211	0.7815	0.0709	1.5683	0.0239	0.7816	0.03	0.861	0.0634	1.5716	0.032	0.7749		0.81994	0.02653			0.81672	0.03285
0.0211	0.7849	0.0696	1.5748	0.0259	0.7849	0.032	0.8647	0.0621	1.5749	0.0334	0.7783		0.82317	0.02704			0.81994	0.03294
0.0191	0.7882	0.0716	1.5816	0.0225	0.7882	0.0307	0.8683	0.0634	1.5816	0.0307	0.7816		0.8264	0.02689			0.82317	0.03269
0.0184	0.7915	0.0723	1.5882	0.0205	0.7916	0.0307	0.872	0.0621	1.5882	0.0307	0.7849		0.82963	0.02703			0.8264	0.03201
0.0184	0.7915	0.0716	1.5948	0.0211	0.7949	0.032	0.8758	0.0627	1.595	0.0293	0.7882		0.83286	0.02743			0.82963	0.03193
0.0205	0.7948	0.0716	1.6016	0.0198	0.7983	0.0293	0.8794	0.0586	1.6016	0.0307	0.7916		0.83609	0.02745			0.83286	0.03242
0.0239	0.7983	0.0723	1.6082	0.0232	0.8016	0.0293	0.8794	0.0648	1.6082	0.0361	0.7948		0.83931	0.02707			0.83609	0.03299
0.0225	0.8016	0.0716	1.6115	0.0259	0.8049	0.03	0.8832	0.0614	1.615	0.0334	0.7983		0.84254	0.02706			0.83931	0.03289
0.0225	0.8048	0.0716	1.6183	0.0273	0.8082	0.0286	0.8869	0.0627	1.6182	0.0314	0.8016		0.84577	0.02674			0.84254	0.03268
0.0245	0.8082	0.0696	1.6249	0.0266	0.8116	0.0293	0.8906	0.0641	1.6249	0.032	0.8049		0.849	0.0273			0.84577	0.03224
0.0245	0.8116	0.0696	1.6315	0.0252	0.8148	0.0314	0.8943	0.0655	1.6317	0.0327	0.8082		0.85223	0.0267			0.849	0.03291
0.0245	0.8148	0.0723	1.6383	0.0239	0.8182	0.0307	0.8981	0.0648	1.6383	0.032	0.8115		0.85545	0.02613			0.85223	0.03238
0.0225	0.8182	0.0743	1.6448	0.0245	0.8216	0.0307	0.9018	0.0655	1.6449	0.0327	0.8149		0.85868	0.02628			0.85545	0.0317
0.0245	0.8216	0.0736	1.6516	0.0239	0.8249	0.0307	0.9054	0.0634	1.6516	0.0348	0.8183		0.86191	0.02689			0.85868	0.03176
0.0239	0.8249	0.0757	1.6583	0.0211	0.8282	0.0314	0.9091	0.0696	1.6582	0.0334	0.8216		0.86514	0.02776			0.86191	0.03249
0.0245	0.8282	0.0771	1.6616	0.0211	0.8282	0.03	0.9129	0.0661	1.6649	0.0334	0.8216		0.86837	0.02729			0.86514	0.03352
0.0259	0.8316	0.075	1.6683	0.0232	0.8315	0.0307	0.9166	0.0641	1.6682	0.0327	0.8249		0.87159	0.02706			0.86837	0.0339
0.0273	0.835	0.073	1.6749	0.0239	0.835	0.0334	0.9201	0.0648	1.675	0.0314	0.8283		0.87482	0.02715			0.87159	0.03399
0.0266	0.8382	0.073	1.6815	0.0252	0.8383	0.0334	0.924	0.0661	1.6816	0.0334	0.8315		0.87805	0.02682			0.87482	0.0344
0.0239	0.8416	0.0771	1.6882	0.0252	0.8416	0.0327	0.9276	0.0668	1.6883	0.0327	0.8349		0.88128	0.0267			0.87805	0.03408
0.0239	0.8416	0.0777	1.6949	0.0252	0.8449	0.0355	0.9313	0.0641	1.695	0.0341	0.8383		0.88451	0.02687			0.88128	0.03397
0.0266	0.8449	0.075	1.7016	0.0245	0.8483	0.0355	0.9313	0.0675	1.7016	0.0314	0.8416		0.88774	0.02685			0.88451	0.03404
0.0273	0.8482	0.0743	1.7049	0.0218	0.8515	0.0341	0.935	0.0668	1.7082	0.032	0.8449		0.89096	0.02731			0.88774	0.0339
0.028	0.8516	0.075	1.7116	0.0232	0.8549	0.032	0.9387	0.0661	1.7149	0.0361	0.8482		0.89419	0.02813			0.89096	0.03444
0.0286	0.8549	0.0757	1.7183	0.0245	0.8582	0.0334	0.9425	0.0661	1.7183	0.0355	0.8516		0.89742	0.02826			0.89419	0.03538
0.0286	0.8582	0.0798	1.7248	0.0239	0.8616	0.0341	0.9462	0.0696	1.7249	0.0375	0.8549		0.90065	0.02855			0.89742	0.03527
0.0286	0.8615	0.0764	1.7316	0.0273	0.8649	0.032	0.9499	0.0709	1.7317	0.0368	0.8582		0.90388	0.02834			0.90065	0.03524
0.03	0.8648	0.0784	1.7382	0.0293	0.8682	0.0348	0.9536	0.0716	1.7382	0.0348	0.8616		0.9071	0.02808			0.90388	0.0351
0.0266	0.8682	0.0764	1.7449	0.0266	0.8716	0.032	0.9572	0.0689	1.7449	0.0368	0.865		0.91033	0.02793			0.9071	0.03507
0.0259	0.8716	0.0764	1.7516	0.028	0.8749	0.0334	0.9609	0.0702	1.7516	0.0361	0.8683		0.91356	0.02813			0.91033	0.03463
0.0245	0.8748	0.0777	1.7549	0.028	0.8749	0.0341	0.9647	0.0702	1.7582	0.0348	0.8715		0.91679	0.02909			0.91356	0.03427
0.0252	0.8782	0.0791	1.7616	0.0307	0.8782	0.0327	0.9684	0.0682	1.7617	0.0334	0.8749		0.92002	0.03002			0.91679	0.03499
0.03	0.8816	0.0791	1.7682	0.0273	0.8815	0.0327	0.9721	0.0689	1.7683	0.0334	0.8749		0.92324	0.0297			0.92002	0.03611
0.0307	0.8849	0.0791	1.7749	0.0273	0.885	0.0341	0.9757	0.0682	1.775	0.0361	0.8783		0.92647	0.02955			0.92324	0.03613
0.0293	0.8882	0.0805	1.7815	0.028	0.8883	0.0327	0.9795	0.0702	1.7816	0.0375	0.8816		0.9297	0.03034			0.92647	0.03636
0.0307	0.8915	0.0805	1.7883	0.0293	0.8916	0.0334	0.9832	0.0689	1.7882	0.0375	0.8849		0.93293	0.03077			0.9297	0.03758
0.0307	0.8915	0.0798	1.7949	0.028	0.8949	0.032	0.9869	0.0736	1.7948	0.0375	0.8882		0.93616	0.03038			0.93293	0.03831
0.0307	0.8949	0.0818	1.8017	0.0273	0.8982	0.032	0.9869	0.073	1.8016	0.0382	0.8916		0.93939	0.03026			0.93616	0.03804
0.028	0.8982	0.0791	1.8082	0.0273	0.9015	0.0314	0.9906	0.0696	1.8083	0.0361	0.8949		0.94261	0.0312			0.93939	0.03759
0.0293	0.9015	0.0811	1.8116	0.028	0.9049	0.0355	0.9944	0.073	1.815	0.0382	0.8982		0.94584	0.0318			0.94261	0.03746
0.032	0.9049	0.0791	1.8182	0.0293	0.9083	0.0341	0.9981	0.073	1.8182	0.0389	0.9016		0.94907	0.03129			0.94584	0.03727
0.028	0.9082	0.0832	1.8249	0.0293	0.9115	0.0327	1.0017	0.0716	1.8249	0.0382	0.905		0.9523	0.03159			0.94907	0.03673
0.03	0.9115	0.0764	1.8316	0.03	0.9149	0.0348	1.0054	0.0743	1.8316	0.0389	0.9083		0.95553	0.03074			0.9523	0.03722
0.03	0.9149	0.0811	1.8383	0.0293	0.9183	0.0355	1.0092	0.073	1.8382	0.0368	0.9115		0.95875	0.02994			0.95553	0.03727
0.03	0.9183	0.0825	1.8448	0.0293	0.9216	0.0361	1.0128	0.0736	1.845	0.0348	0.9148		0.96198	0.03035			0.95875	0.03718
0.0307	0.9216	0.0805	1.8516	0.0293	0.925	0.0355	1.0165	0.0696	1.8516	0.0382	0.9183		0.96521	0.03089			0.96198	0.03717
0.0307	0.9248	0.0846	1.8548	0.0286	0.9283	0.0368	1.0202	0.0743	1.8583	0.0368	0.9216		0.96844	0.03087			0.96521	0.0376
0.03	0.9282	0.0832	1.8616	0.0286	0.9283	0.0348	1.0239	0.0743	1.865	0.0368	0.9216		0.97167	0.03042			0.96844	0.03751
0.03	0.9316	0.0832	1.8716	0.0286	0.9315	0.0355	1.0276	0.0764	1.8716	0.0375	0.9248		0.97489	0.03033			0.97167	0.0376
0.0293	0.9348	0.0832	1.8783	0.0286	0.9348	0.0368	1.0313	0.0736	1.8783	0.0389	0.9283		0.97812	0.03025			0.97489	0.03807
0.0307	0.9382	0.0811	1.8815	0.0293	0.9383	0.0361	1.0351	0.075	1.8849	0.0389	0.9316		0.98135	0.03031			0.97812	0.03854
0.0307	0.9382	0.0859	1.8882	0.028	0.9416	0.0361	1.0388	0.0736	1.8883	0.0375	0.9349		0.98458	0.03036			0.98135	0.03915
0.032	0.9416	0.088	1.8949	0.03	0.9449	0.0361	1.0425	0.0777	1.895	0.0368	0.9383		0.98781	0.03014			0.98458	0.03882
0.0348	0.9449	0.0825	1.9015	0.032	0.9482	0.0361	1.0462	0.0743	1.9016	0.0375	0.9416		0.99104	0.02997			0.98781	0.03817
0.0341	0.9482	0.0825	1.9082	0.0327	0.9515	0.0348	1.0498	0.0791	1.9082	0.0402	0.945		0.99426	0.03093			0.99104	0.03839
0.032	0.9516	0.0839	1.9149	0.0307	0.9549	0.0375	1.0535	0.0764	1.915	0.0396	0.9482		0.99749	0.03053			0.99426	0.03987
0.0327	0.9549	0.0852	1.9215	0.0307	0.9583	0.0355	1.0573	0.0764	1.9216	0.0368	0.9516		1.00072	0.03012			0.99749	0.03961
0.032	0.9582	0.0839	1.9283	0.0293	0.9615	0.0361	1.061	0.0716	1.9282	0.0396	0.9549		1.00395	0.03149			1.00072	0.03922
0.0334	0.9616	0.0886	1.9315	0.028	0.9649	0.0361	1.0647	0.0784	1.9349	0.0423	0.9582		1.00718	0.03267			1.00395	0.03979
0.0355	0.9649	0.088	1.9383	0.0286	0.9683	0.0396	1.0684	0.0771	1.9383	0.0396	0.9616		1.0104	0.03274			1.00718	0.03985
0.0341	0.9681	0.0859	1.9448	0.0307	0.9715	0.0396	1.0684	0.0764	1.9449	0.0416	0.9649		1.01363	0.03304			1.0104	0.03942
0.032	0.9715	0.0859	1.9516	0.0307	0.9715	0.0368	1.072	0.0764	1.9516	0.043	0.9682		1.01686	0.03347			1.01363	0.03985
0.032	0.9749	0.0873	1.9583	0.0314	0.9783	0.0348	1.0758	0.0784	1.9582	0.043	0.9682		1.02009	0.03365			1.01686	0.04059
0.0348	0.9782	0.0873	1.9649	0.0314	0.9783	0.0334	1.0795	0.0764	1.9649	0.0389	0.9715		1.02332	0.03233			1.02009	0.04122
0.0341	0.9815	0.0839	1.9716	0.032	0.9815	0.0361	1.0831	0.0736	1.9716	0.0389	0.9749		1.02654	0.03194			1.02332	0.04045
0.0314	0.9848	0.0886	1.975	0.0334	0.9849	0.0361	1.0868	0.0825	1.9783	0.0423	0.9782		1.02977	0.03215			1.02654	0.04029
0.0314	0.9848	0.0859	1.9816	0.032	0.9882	0.0382	1.0906	0.0777	1.9816	0.0436	0.9816		1.033	0.03231			1.02977	0.04038
0.0348	0.9882	0.088	1.9882	0.0293	0.9916	0.0382	1.0943	0.0771	1.9882	0.0416	0.985		1.03623	0.03252			1.033	0.04004
0.0402	0.9916	0.0893	1.995	0.032	0.9949	0.0361	1.098	0.0784	1.995	0.043	0.9883		1.03946	0.03282			1.03623	0.03926
0.0375	0.9949	0.09	2.0016	0.0293	0.9982	0.0382	1.1018	0.075	2.0016	0.0409	0.9915		1.04269	0.03303			1.03946	0.03929
0.0341	0.9982	0.088	2.0082	0.0286	1.0015	0.0389	1.1055	0.0771	2.0083	0.0389	0.9949		1.04591	0.0333			1.04269	0.04037
0.0355	1.0015	0.0873	2.0149	0.032	1.0049	0.0382	1.1092	0.0811	2.0149	0.0389	0.9983		1.04914	0.03339			1.04591	0.04127
0.0361	1.0048	0.0893	2.0216	0.0334	1.0083	0.0382	1.1128	0.0771	2.0216	0.0389	1.0015		1.05237	0.03435			1.04914	0.04136
0.0348	1.0083	0.088	2.0249	0.0341	1.0116	0.0396	1.1166	0.0791	2.0283	0.0396	1.0049		1.0556	0.03459			1.05237	0.04228
0.0368	1.0115	0.09	2.0316	0.0293	1.0148	0.0409	1.1203	0.0791	2.0349	0.0396	1.0082		1.05883	0.03464			1.0556	0.04241
0.0396	1.0149	0.0907	2.0382	0.0293	1.0183	0.0375	1.1239	0.0798	2.0382	0.0416	1.0115		1.06205	0.03476			1.05883	0.0424
0.0389	1.0182	0.0893	2.045	0.0348	1.0216	0.0375	1.1239	0.0811	2.045	0.043	1.0149		1.06528	0.03493			1.06205	0.04263
0.0368	1.0215	0.0921	2.0516	0.0327	1.0249	0.0375	1.1276	0.0791	2.0516	0.043	1.0149		1.06851	0.03567			1.06528	0.04287
0.0368	1.0249	0.0934	2.0582	0.0327	1.0249	0.0375	1.1313	0.0832	2.0582	0.0416	1.0183		1.07174	0.03464			1.06851	0.04339
0.0368	1.0282	0.09	2.0648	0.0314	1.0282	0.0389	1.1351	0.0805	2.065	0.0409	1.0216		1.07497	0.03427			1.07174	0.04213
0.0348	1.0316	0.09	2.0716	0.0307	1.0316	0.0409	1.1388	0.0805	2.0716	0.0409	1.0249		1.07819	0.03403			1.07497	0.04141
0.0389	1.0349	0.0914	2.0749	0.0314	1.0349	0.0436	1.1425	0.0798	2.0783	0.0416	1.0282		1.08142	0.03435			1.07819	0.04083
0.0389	1.0349	0.0934	2.0815	0.0327	1.0382	0.0436	1.1461	0.0825	2.0849	0.0443	1.0315		1.08465	0.03466			1.08142	0.04171
0.0382	1.0382	0.0921	2.0883	0.0327	1.0449	0.0389	1.1498	0.0811	2.0883	0.0423	1.0349		1.08788	0.03437			1.08465	0.04258
0.0396	1.0449	0.0927	2.0948	0.0327	1.0482	0.0396	1.1536	0.0818	2.0949	0.0443	1.0382		1.09111	0.03508			1.08788	0.04271
0.0368	1.0483	0.0948	2.1015	0.0327	1.0482	0.0423	1.1572	0.0825	2.1016	0.043	1.0416		1.09434	0.0354			1.09111	0.0429
0.0389	1.0515	0.0941	2.1082	0.0348	1.0515	0.0409	1.161	0.0846	2.1083	0.0409	1.0449		1.09756	0.03513			1.09434	0.04255
0.0402	1.0548	0.0941	2.1149	0.0375	1.055	0.0382	1.1647	0.0825	2.1149	0.0402	1.0482		1.10079	0.03591			1.09756	0.04272
0.0402	1.0583	0.0961	2.1216	0.0375	1.0583	0.0402	1.1684	0.0825	2.1217	0.0423	1.0515		1.10402	0.03696			1.10079	0.04416
0.0389	1.0615	0.0955	2.1249	0.0368	1.0615	0.0409	1.1721	0.0818	2.1282	0.0443	1.0549		1.10725	0.03779			1.10402	0.04445
0.0389	1.0615	0.0941	2.1315	0.0334	1.0649	0.0416	1.1758	0.0818	2.1316	0.045	1.0582		1.11048	0.03765			1.10725	0.0441
0.0389	1.0649	0.0948	2.1383	0.0368	1.0683	0.0416	1.1758	0.0846	2.1382	0.0436	1.0616		1.1137	0.03734			1.11048	0.04402
0.0389	1.0682	0.0941	2.1449	0.0382	1.0716	0.0389	1.1796	0.0839	2.1449	0.0436	1.065		1.11693	0.03729			1.1137	0.04436
0.0409	1.0715	0.0914	2.1515	0.0382	1.0749	0.0409	1.1832	0.0839	2.1516	0.0436	1.0682		1.12016	0.03722			1.11693	0.04491
0.0436	1.0748	0.0927	2.1583	0.0382	1.0782	0.0423	1.1869	0.0832	2.1583	0.0436	1.0715		1.12339	0.03656			1.12016	0.0454
0.043	1.0782	0.0948	2.1649	0.0382	1.0815	0.0436	1.1907	0.0839	2.165	0.043	1.0749		1.12662	0.03692			1.12339	0.04461
0.0423	1.0816	0.0934	2.1682	0.0402	1.0849	0.0443	1.1944	0.0866	2.1716	0.0409	1.0783		1.12984	0.03681			1.12662	0.04429
0.0416	1.0849	0.0968	2.1749	0.0361	1.0882	0.0423	1.1981	0.0832	2.1782	0.043	1.0815		1.13307	0.0367			1.12984	0.04418
0.0436	1.0883	0.0941	2.1817	0.0355	1.0916	0.0402	1.2017	0.0839	2.1815	0.0436	1.0849		1.1363	0.03696			1.13307	0.04447
0.0423	1.0916	0.0989	2.1882	0.0341	1.0949	0.0416	1.2054	0.0832	2.1882	0.0436	1.0883		1.13953	0.03769			1.1363	0.04484
0.0436	1.0948	0.0982	2.1949	0.0341	1.0949	0.0416	1.2092	0.0818	2.195	0.0436	1.0883		1.14276	0.03894			1.13953	0.04568
0.043	1.0982	0.0975	2.2016	0.0355	1.0982	0.0409	1.2129	0.0825	2.2016	0.0457	1.0915		1.14599	0.03942			1.14276	0.04706
0.0409	1.1016	0.0968	2.2082	0.0382	1.1016	0.0396	1.2165	0.0907	2.2082	0.0484	1.0949		1.14921	0.03844			1.14599	0.04758
0.0436	1.1048	0.0941	2.2149	0.0396	1.105	0.0423	1.2202	0.0866	2.215	0.045	1.0983		1.15244	0.03856			1.14921	0.04649
0.0436	1.1082	0.0996	2.2183	0.0375	1.1083	0.0436	1.224	0.0886	2.2216	0.0457	1.1016		1.15567	0.03905			1.15244	0.04634
0.0436	1.1082	0.0961	2.225	0.0375	1.1115	0.0396	1.2277	0.0873	2.225	0.045	1.1049		1.1589	0.03915			1.15567	0.04616
0.043	1.1116	0.1016	2.2315	0.0368	1.1149	0.0396	1.2277	0.0873	2.2316	0.045	1.1082		1.16213	0.03873			1.1589	0.04587
0.0443	1.1149	0.0989	2.2383	0.0396	1.1182	0.0423	1.2314	0.0825	2.2383	0.0477	1.1115		1.16535	0.03822			1.16213	0.04598
0.043	1.1181	0.0975	2.2449	0.0361	1.1215	0.0443	1.2351	0.0852	2.245	0.0464	1.1149		1.16858	0.038			1.16535	0.04601
0.0423	1.1216	0.1023	2.2515	0.0375	1.1249	0.0443	1.2388	0.088	2.2516	0.0477	1.1182		1.17181	0.03747			1.16858	0.04622
0.043	1.1249	0.0989	2.2582	0.0389	1.1282	0.045	1.2424	0.0886	2.2582	0.0471	1.1216		1.17504	0.03748			1.17181	0.04613
0.0416	1.1283	0.1016	2.2649	0.0368	1.1316	0.043	1.2462	0.09	2.2649	0.045	1.1249		1.17827	0.03729			1.17504	0.04646
0.043	1.1316	0.1002	2.2682	0.0355	1.1349	0.0443	1.2499	0.0886	2.2716	0.0471	1.1282		1.18149	0.03829			1.17827	0.04655
0.0402	1.1349	0.1002	2.275	0.0375	1.1382	0.0436	1.2535	0.09	2.275	0.0464	1.1315		1.18472	0.03969			1.18149	0.04607
0.043	1.1382	0.1023	2.2816	0.0396	1.1416	0.0457	1.2573	0.09	2.2816	0.0464	1.1349		1.18795	0.04098			1.18472	0.04667
0.0457	1.1415	0.1009	2.2882	0.0396	1.1449	0.045	1.261	0.0886	2.2882	0.0477	1.1383		1.19118	0.04149			1.18795	0.04718
0.0443	1.1448	0.103	2.2949	0.0396	1.1449	0.0409	1.2647	0.0914	2.2949	0.0477	1.1383		1.19441	0.04178			1.19118	0.04772
0.0471	1.1482	0.1016	2.3015	0.0396	1.1482	0.0416	1.2683	0.0873	2.3016	0.0457	1.1416		1.19764	0.04048			1.19441	0.04813
0.0464	1.1516	0.1016	2.3083	0.0409	1.1516	0.045	1.272	0.088	2.3083	0.0491	1.145		1.20086	0.03899			1.19764	0.04731
0.0436	1.1549	0.1009	2.3149	0.0396	1.155	0.0443	1.2758	0.0907	2.315	0.0498	1.1482		1.20409	0.03859			1.20086	0.04637
0.045	1.1582	0.1016	2.3183	0.0389	1.1582	0.045	1.2796	0.0921	2.3216	0.0484	1.1516		1.20732	0.0383			1.20409	0.04652
0.045	1.1582	0.1023	2.325	0.0416	1.1615	0.0443	1.2832	0.09	2.3249	0.0498	1.1549		1.21055	0.03848			1.20732	0.0468
0.045	1.1615	0.1036	2.3316	0.0423	1.1649	0.0423	1.2869	0.0886	2.3317	0.0498	1.1582		1.21378	0.0388			1.21055	0.0469
0.045	1.1648	0.1016	2.3382	0.0416	1.1683	0.0423	1.2869	0.088	2.3383	0.0498	1.1616		1.217	0.03908			1.21378	0.04685
0.0464	1.1683	0.103	2.3449	0.0375	1.1715	0.0471	1.2905	0.0886	2.3449	0.0484	1.1649		1.22023	0.0403			1.217	0.04744
0.0484	1.1716	0.105	2.3516	0.0402	1.1749	0.0484	1.2944	0.0934	2.3516	0.0484	1.1683		1.22346	0.04015			1.22023	0.04932
0.0498	1.1749	0.1071	2.3583	0.0436	1.1783	0.045	1.298	0.0914	2.3582	0.0498	1.1716		1.22669	0.03896			1.22346	0.04914
0.0477	1.1782	0.1084	2.3648	0.0423	1.1816	0.0464	1.3017	0.0907	2.365	0.0484	1.1749		1.22992	0.03878			1.22669	0.04742
0.0477	1.1816	0.1057	2.3682	0.043	1.1849	0.0471	1.3054	0.0893	2.3683	0.0457	1.1782		1.23314	0.03933			1.22992	0.04755
0.0484	1.1849	0.103	2.3749	0.043	1.1883	0.0471	1.3091	0.0941	2.375	0.045	1.1816		1.23637	0.04045			1.23314	0.04882
0.0484	1.1881	0.1064	2.3815	0.0416	1.1916	0.0477	1.3129	0.0941	2.3816	0.0491	1.185		1.2396	0.04091			1.23637	0.05026
0.0498	1.1916	0.1036	2.3882	0.0423	1.1949	0.0457	1.3166	0.0927	2.3882	0.0498	1.1883		1.24283	0.0409			1.2396	0.05082
0.0505	1.1949	0.105	2.3949	0.0389	1.1982	0.0457	1.3203	0.0961	2.3949	0.0505	1.1915		1.24606	0.04034			1.24283	0.0506
0.0511	1.1982	0.1064	2.4016	0.0389	1.1982	0.0443	1.324	0.0927	2.4016	0.0505	1.1915		1.24929	0.0409			1.24606	0.04979
0.0498	1.2015	0.1077	2.4083	0.0409	1.2015	0.0457	1.3277	0.0914	2.4083	0.0498	1.1949		1.25251	0.04074			1.24929	0.05001
0.0491	1.2048	0.1071	2.4149	0.0423	1.2048	0.0491	1.3313	0.0934	2.4149	0.0471	1.1983		1.25574	0.04031			1.25251	0.04964
0.0491	1.2048	0.1064	2.4183	0.043	1.2083	0.0498	1.3351	0.0921	2.4217	0.0443	1.2015		1.25897	0.04024			1.25574	0.04932
0.0491	1.2083	0.1091	2.4249	0.043	1.2116	0.0498	1.3351	0.0921	2.4249	0.0443	1.205		1.2622	0.04122			1.25897	0.04915
0.0498	1.2116	0.1091	2.4316	0.0436	1.2149	0.045	1.3425	0.0941	2.4316	0.0464	1.2082		1.26543	0.04175			1.2622	0.04924
0.0511	1.2149	0.1084	2.4382	0.0436	1.2182	0.045	1.3425	0.0934	2.4382	0.0484	1.2115		1.26865	0.04259			1.26543	0.04907
0.0484	1.2182	0.1077	2.445	0.0416	1.2215	0.0457	1.3462	0.0975	2.4449	0.0477	1.2149		1.27188	0.04343			1.26865	0.05023
0.0471	1.2215	0.1071	2.4516	0.0402	1.2249	0.0464	1.3498	0.0948	2.4517	0.0491	1.2183		1.27511	0.04264			1.27188	0.05141
0.0457	1.2248	0.1077	2.4582	0.0409	1.2283	0.0491	1.3535	0.0955	2.4583	0.0498	1.2216		1.27834	0.04254			1.27511	0.05107
0.0498	1.2282	0.1084	2.4649	0.0423	1.2316	0.0491	1.3573	0.0968	2.4649	0.0498	1.2249		1.28157	0.0426			1.27834	0.0514
0.0525	1.2316	0.1071	2.4682	0.0423	1.2349	0.0484	1.361	0.0948	2.4716	0.0498	1.2282		1.28479	0.04221			1.28157	0.05124
0.0491	1.2348	0.1118	2.4749	0.0443	1.2382	0.0491	1.3646	0.0961	2.4749	0.0511	1.2315		1.28802	0.04233			1.28479	0.05064
0.0505	1.2382	0.1084	2.4816	0.0457	1.2415	0.0464	1.3684	0.0961	2.4816	0.0518	1.235		1.29125	0.04341			1.28802	0.05055
0.0498	1.2416	0.1098	2.4883	0.045	1.2449	0.0471	1.3721	0.0934	2.4883	0.0505	1.2382		1.29448	0.04362			1.29125	0.0517
0.0491	1.2449	0.1118	2.4949	0.045	1.2449	0.0477	1.3759	0.0955	2.495	0.0505	1.2382		1.29771	0.04203			1.29448	0.05201
0.0505	1.2482	0.1098	2.5016	0.0436	1.2483	0.0457	1.3796	0.0948	2.5016	0.0518	1.2416		1.30094	0.04166			1.29771	0.05071
0.0505	1.2516	0.1118	2.5083	0.0423	1.2516	0.0471	1.3832	0.0968	2.5082	0.0498	1.2449		1.30416	0.04232			1.30094	0.05066
0.0511	1.2549	0.1118	2.5116	0.0436	1.2549	0.045	1.3869	0.0989	2.515	0.0518	1.2483		1.30739	0.04304			1.30416	0.05139
0.0511	1.2549	0.1112	2.5183	0.0416	1.2582	0.0457	1.3905	0.0996	2.5182	0.0477	1.2516		1.31062	0.04337			1.30739	0.05211
0.0518	1.2581	0.1098	2.5249	0.0457	1.2616	0.0464	1.3943	0.0996	2.525	0.0471	1.2549		1.31385	0.04343			1.31062	0.05252
0.0532	1.2616	0.1091	2.5316	0.0443	1.2649	0.0464	1.3943	0.0982	2.5316	0.0511	1.2582		1.31708	0.04289			1.31385	0.0527
0.0511	1.2649	0.1112	2.5382	0.0443	1.2682	0.0498	1.398	0.0975	2.5383	0.0518	1.2616		1.3203	0.04304			1.31708	0.0522
0.0505	1.2682	0.1125	2.5449	0.0423	1.2715	0.0484	1.4017	0.0989	2.5449	0.0539	1.2649		1.32353	0.04302			1.3203	0.05237
0.0518	1.2715	0.1132	2.5516	0.0436	1.275	0.0471	1.4054	0.0996	2.5515	0.0532	1.2682		1.32676	0.04358			1.32353	0.05196
0.0539	1.2748	0.1105	2.5583	0.0457	1.2783	0.0505	1.4091	0.1023	2.5582	0.0505	1.2715		1.32999	0.04453			1.32676	0.05178
0.0552	1.2783	0.1146	2.5616	0.045	1.2816	0.0505	1.4129	0.0989	2.5649	0.0498	1.2749		1.33322	0.04545			1.32999	0.05195
0.0532	1.2816	0.1125	2.5682	0.0457	1.2849	0.0491	1.4166	0.0968	2.5682	0.0518	1.2783		1.33645	0.04594			1.33322	0.05244
0.0546	1.2849	0.1166	2.575	0.0464	1.2883	0.0471	1.4202	0.1016	2.5749	0.0532	1.2816		1.33967	0.04543			1.33645	0.05283
0.0552	1.2882	0.1105	2.5815	0.0464	1.2915	0.0477	1.424	0.0989	2.5816	0.0546	1.2849		1.3429	0.04441			1.33967	0.05283
0.0546	1.2915	0.1152	2.5882	0.0436	1.2949	0.0505	1.4277	0.1002	2.5882	0.0546	1.2849		1.34613	0.04434			1.3429	0.05312
0.0546	1.2948	0.1132	2.5949	0.0436	1.2949	0.0505	1.4313	0.1002	2.5949	0.0532	1.2882		1.34936	0.04455			1.34613	0.05402
0.0546	1.2982	0.1132	2.6015	0.0457	1.2983	0.0505	1.435	0.1002	2.6016	0.0511	1.2915		1.35259	0.04516			1.34936	0.05455
0.0546	1.3016	0.1118	2.6083	0.0484	1.3015	0.0505	1.4388	0.1002	2.6082	0.0532	1.2949		1.35581	0.04516			1.35259	0.05519
0.0511	1.3049	0.1132	2.6116	0.0471	1.3048	0.0498	1.4425	0.1043	2.615	0.0546	1.2983		1.35904	0.0448			1.35581	0.05452
0.0511	1.3049	0.1139	2.6183	0.0457	1.3083	0.0484	1.4462	0.1023	2.6183	0.0518	1.3016		1.36227	0.04443			1.35904	0.05382
0.0532	1.3082	0.1146	2.6249	0.0464	1.3116	0.0498	1.4499	0.1036	2.6249	0.0525	1.3049		1.3655	0.04419			1.36227	0.054
0.0539	1.3116	0.1132	2.6316	0.0464	1.3149	0.0498	1.4499	0.1036	2.6315	0.0525	1.3083		1.36873	0.04384			1.3655	0.05401
0.0505	1.3148	0.1166	2.6383	0.045	1.3183	0.0511	1.4536	0.103	2.6383	0.0511	1.3117		1.37195	0.0443			1.36873	0.0528
0.0532	1.3182	0.1152	2.6449	0.0477	1.3216	0.0532	1.4572	0.1043	2.6449	0.0525	1.3149		1.37518	0.04431			1.37195	0.05259
0.0532	1.3216	0.1166	2.6516	0.0477	1.3249	0.0518	1.4609	0.1023	2.6516	0.0546	1.3182		1.37841	0.04446			1.37518	0.05341
0.0532	1.3249	0.1173	2.6549	0.0457	1.3282	0.0505	1.4647	0.1043	2.6583	0.0552	1.3216		1.38164	0.04507			1.37841	0.05354
0.0518	1.3282	0.1152	2.6616	0.0443	1.3315	0.0498	1.4684	0.1036	2.6649	0.0518	1.3249		1.38487	0.04563			1.38164	0.05414
0.0552	1.3316	0.1187	2.6682	0.0436	1.335	0.0511	1.4721	0.1043	2.6683	0.0546	1.3282		1.3881	0.04599			1.38487	0.05436
0.0573	1.3349	0.1193	2.6748	0.0423	1.3383	0.0539	1.4759	0.1057	2.6749	0.0539	1.3315		1.39132	0.04525			1.3881	0.0544
0.0566	1.3382	0.1139	2.6816	0.0457	1.3415	0.0539	1.4795	0.1057	2.6817	0.0546	1.335		1.39455	0.04452			1.39132	0.05451
0.0552	1.3416	0.12	2.6882	0.0457	1.3415	0.0505	1.4832	0.105	2.6882	0.0546	1.335		1.39778	0.0457			1.39455	0.05466
0.0552	1.3449	0.1173	2.6949	0.045	1.3449	0.0511	1.4869	0.1043	2.695	0.0532	1.3383		1.40101	0.04574			1.39778	0.05555
0.0539	1.3482	0.12	2.7016	0.0471	1.3482	0.0491	1.4907	0.1043	2.7016	0.0559	1.3415		1.40424	0.04576			1.40101	0.05515
0.0566	1.3515	0.1173	2.7082	0.0457	1.3516	0.0518	1.4944	0.1036	2.7082	0.0559	1.3449		1.40746	0.04669			1.40424	0.05508
0.058	1.3548	0.1207	2.7115	0.0464	1.3549	0.0518	1.498	0.1064	2.7117	0.058	1.3483		1.41069	0.04763			1.40746	0.05599
0.058	1.3548	0.1173	2.7183	0.0471	1.3583	0.0498	1.5017	0.1036	2.7183	0.0546	1.3516		1.41392	0.04795			1.41069	0.05678
0.0573	1.3582	0.1227	2.7249	0.0471	1.3616	0.0498	1.5017	0.1071	2.7249	0.0559	1.3549		1.41715	0.04749			1.41392	0.05689
0.0566	1.3616	0.1207	2.7315	0.0477	1.3649	0.0505	1.5054	0.103	2.7316	0.0586	1.3582		1.42038	0.04643			1.41715	0.05687
0.0566	1.3649	0.1214	2.7383	0.0471	1.3683	0.0518	1.5091	0.1077	2.7382	0.0552	1.3616		1.4236	0.04621			1.42038	0.05657
0.0573	1.3682	0.1227	2.745	0.0471	1.3715	0.0552	1.5129	0.1105	2.745	0.0566	1.3649		1.42683	0.04718			1.4236	0.05569
0.0573	1.3715	0.1193	2.7516	0.0491	1.3748	0.0532	1.5166	0.1084	2.7516	0.058	1.3683		1.43006	0.04796			1.42683	0.05605
0.0566	1.3749	0.1227	2.7582	0.0484	1.3782	0.0532	1.5203	0.1091	2.7582	0.0566	1.3716		1.43329	0.04791			1.43006	0.05682
0.06	1.3782	0.1227	2.7616	0.0498	1.3816	0.0539	1.524	0.1071	2.765	0.0573	1.3749		1.43652	0.04734			1.43329	0.0573
0.0593	1.3816	0.1227	2.7682	0.0491	1.3849	0.0546	1.5276	0.1071	2.7682	0.058	1.3782		1.43975	0.04693			1.43652	0.05773
0.0573	1.3849	0.1227	2.7749	0.0484	1.3882	0.0532	1.5313	0.1105	2.7749	0.0525	1.3815		1.44297	0.0466			1.43975	0.05766
0.06	1.3882	0.1234	2.7815	0.0484	1.3882	0.0525	1.5351	0.1098	2.7816	0.0525	1.3815		1.4462	0.04627			1.44297	0.05687
0.0586	1.3915	0.1214	2.7883	0.0457	1.3915	0.0552	1.5388	0.1091	2.7883	0.0539	1.385		1.44943	0.04701			1.4462	0.05609
0.0593	1.3949	0.1241	2.7949	0.0464	1.3949	0.0566	1.5424	0.1091	2.7949	0.0559	1.3883		1.45266	0.04773			1.44943	0.0564
0.058	1.3982	0.1207	2.8016	0.0491	1.3983	0.0573	1.5461	0.1118	2.8017	0.0566	1.3916		1.45589	0.04861			1.45266	0.05702
0.0593	1.4015	0.1255	2.8048	0.0484	1.4016	0.0566	1.5498	0.1098	2.8082	0.0559	1.3949		1.45911	0.04891			1.45589	0.05842
0.0593	1.4015	0.1255	2.8116	0.0491	1.405	0.0552	1.5535	0.1125	2.815	0.058	1.3983		1.46234	0.04873			1.45911	0.05909
0.06	1.4048	0.1268	2.8182	0.0498	1.4083	0.0566	1.5573	0.1118	2.8182	0.0573	1.4016		1.46557	0.04858			1.46234	0.05881
0.0593	1.4082	0.1234	2.8249	0.0505	1.4116	0.0566	1.5573	0.1132	2.825	0.0586	1.4049		1.4688	0.04849			1.46557	0.05842
0.0566	1.4116	0.1207	2.8316	0.0498	1.4149	0.0573	1.561	0.1118	2.8316	0.0586	1.4082		1.47203	0.04909			1.4688	0.05765
0.0566	1.4149	0.1262	2.8383	0.0498	1.4182	0.0566	1.5647	0.1112	2.8383	0.058	1.4115		1.47525	0.05005			1.47203	0.05856
0.06	1.4182	0.1262	2.8449	0.0484	1.4216	0.058	1.5683	0.1091	2.845	0.0573	1.4149		1.47848	0.04986			1.47525	0.05984
0.0607	1.4215	0.1221	2.8515	0.0471	1.4249	0.0539	1.5721	0.1125	2.8516	0.0573	1.4182		1.48171	0.04888			1.47848	0.06
0.0607	1.4249	0.1275	2.8549	0.0471	1.4282	0.0546	1.5759	0.1132	2.8582	0.06	1.4216		1.48494	0.04874			1.48171	0.05935
0.058	1.4283	0.1255	2.8616	0.0484	1.4316	0.0552	1.5795	0.1132	2.8616	0.0573	1.4249		1.48817	0.04884			1.48494	0.05909
0.06	1.4316	0.1255	2.8682	0.0457	1.4349	0.0586	1.5832	0.1132	2.8682	0.0593	1.4282		1.4914	0.04816			1.48817	0.05908
0.0648	1.4348	0.1268	2.8749	0.0491	1.4383	0.0566	1.5869	0.1152	2.8749	0.0593	1.4282		1.49462	0.04847			1.4914	0.05871
0.0655	1.4381	0.1268	2.8817	0.0491	1.4383	0.0539	1.5907	0.1112	2.8817	0.0614	1.4317		1.49785	0.04852			1.49462	0.05934
0.0614	1.4416	0.1289	2.8882	0.0498	1.4415	0.0552	1.5944	0.1139	2.8883	0.06	1.435		1.50108	0.04806			1.49785	0.05922
0.0573	1.4449	0.1275	2.8949	0.0498	1.4449	0.0532	1.598	0.1146	2.895	0.0552	1.4383		1.50431	0.04813			1.50108	0.05853
0.0593	1.4482	0.1255	2.9016	0.0498	1.4482	0.0518	1.6018	0.1159	2.9016	0.0573	1.4416		1.50754	0.04845			1.50431	0.05885
0.0607	1.4515	0.1255	2.905	0.0525	1.4516	0.0546	1.6054	0.1118	2.9082	0.0614	1.4449		1.51076	0.0493			1.50754	0.0595
0.0607	1.4515	0.1289	2.9116	0.0491	1.455	0.0546	1.6091	0.1146	2.9116	0.0607	1.4482		1.51399	0.04997			1.51076	0.05975
0.06	1.4548	0.1302	2.9182	0.0484	1.4583	0.0546	1.6091	0.1118	2.9183	0.0607	1.4516		1.51722	0.05112			1.51399	0.05952
0.0634	1.4583	0.1289	2.925	0.0505	1.4615	0.0559	1.6128	0.1152	2.925	0.0586	1.4549		1.52045	0.05167			1.51722	0.06052
0.0607	1.4615	0.1275	2.9315	0.0484	1.4649	0.0573	1.6166	0.1152	2.9316	0.06	1.4583		1.52368	0.05109			1.52045	0.06119
0.0641	1.4648	0.1289	2.9383	0.0498	1.4682	0.0552	1.6203	0.1166	2.9383	0.0614	1.4616		1.5269	0.05088			1.52368	0.06107
0.0648	1.4682	0.1302	2.945	0.0525	1.4716	0.058	1.624	0.1139	2.9449	0.0593	1.4649		1.53013	0.05061			1.5269	0.06104
0.0621	1.4716	0.1337	2.9483	0.0539	1.4749	0.0566	1.6276	0.1166	2.9516	0.0586	1.4683		1.53336	0.05045			1.53013	0.06066
0.0621	1.4749	0.1316	2.9549	0.0525	1.4782	0.0552	1.6315	0.1173	2.9582	0.06	1.4716		1.53659	0.05091			1.53336	0.06058
0.0661	1.4782	0.1282	2.9616	0.0518	1.4815	0.0552	1.6351	0.118	2.9616	0.0586	1.4749		1.53982	0.05164			1.53659	0.06126
0.0648	1.4815	0.1282	2.9682	0.0505	1.485	0.0532	1.6388	0.1207	2.9683	0.0593	1.4782		1.54305	0.05191			1.53982	0.06211
0.0641	1.4848	0.1343	2.975	0.0505	1.485	0.0559	1.6424	0.1132	2.9749	0.0593	1.4815		1.54627	0.05197			1.54305	0.06237
0.0627	1.4882	0.1289	2.9816	0.0498	1.4883	0.0573	1.6461	0.118	2.9816	0.0593	1.4815		1.5495	0.05168			1.54627	0.06239
0.0607	1.4916	0.133	2.9882	0.0498	1.4916	0.0573	1.6499	0.1139	2.9882	0.0586	1.4849		1.55273	0.05131			1.5495	0.06199
0.0648	1.4948	0.1323	2.9949	0.0525	1.495	0.0593	1.6535	0.1166	2.995	0.0641	1.4883		1.55596	0.05175			1.55273	0.06154
0.0634	1.4982	0.1309	2.9983	0.0532	1.4982	0.058	1.6573	0.1207	3.0015	0.0641	1.4916		1.55919	0.05225			1.55596	0.06198
0.0634	1.4982	0.133	3.005	0.0505	1.5015	0.0566	1.661	0.1193	3.005	0.0607	1.4949		1.56241	0.05244			1.55919	0.06254
0.0627	1.5016	0.1323	3.0116	0.0552	1.5049	0.0566	1.661	0.1207	3.0116	0.0614	1.4983		1.56564	0.0526			1.56241	0.06296
0.0655	1.5049	0.133	3.0183	0.0566	1.5083	0.0593	1.6647	0.1166	3.0183	0.0621	1.5016		1.56887	0.05311			1.56564	0.06327
0.0661	1.5082	0.135	3.0249	0.0539	1.5115	0.0593	1.6685	0.1187	3.0249	0.0621	1.505		1.5721	0.05208			1.56887	0.06368
0.0641	1.5116	0.1323	3.0315	0.0546	1.5149	0.0593	1.6721	0.1187	3.0316	0.0614	1.5083		1.57533	0.05249			1.5721	0.06242
0.0648	1.5149	0.1364	3.0383	0.0511	1.5183	0.0586	1.6758	0.12	3.0382	0.0627	1.5116		1.57855	0.05256			1.57533	0.06214
0.0661	1.5182	0.1384	3.0449	0.0518	1.5216	0.0593	1.6794	0.1193	3.0449	0.0614	1.5149		1.58178	0.05321			1.57855	0.06285
0.0648	1.5215	0.1364	3.0482	0.0546	1.5249	0.0593	1.6832	0.12	3.0516	0.0634	1.5182		1.58501	0.05343			1.58178	0.06409
0.0641	1.5248	0.1377	3.0549	0.0566	1.5282	0.0586	1.6869	0.1207	3.055	0.0641	1.5216		1.58824	0.05288			1.58501	0.0641
0.0641	1.5282	0.1316	3.0616	0.0525	1.5316	0.06	1.6906	0.1207	3.0616	0.0627	1.5249		1.59147	0.05205			1.58824	0.06335
0.0634	1.5316	0.135	3.0682	0.0525	1.5316	0.0614	1.6943	0.1221	3.0682	0.0634	1.5283		1.5947	0.052			1.59147	0.06284
0.0634	1.5349	0.135	3.0749	0.0566	1.5383	0.06	1.698	0.1248	3.0749	0.0634	1.5283		1.59792	0.05159			1.5947	0.06311
0.0655	1.5382	0.1364	3.0816	0.0566	1.5383	0.06	1.7018	0.1187	3.0816	0.0627	1.5316		1.60115	0.05141			1.59792	0.06191
0.0668	1.5415	0.1337	3.0882	0.0552	1.5415	0.058	1.7054	0.12	3.0883	0.0627	1.5349		1.60438	0.05289			1.60115	0.06084
0.0661	1.5448	0.1377	3.0949	0.0525	1.5449	0.0607	1.7091	0.1207	3.095	0.06	1.5382		1.60761	0.05415			1.60438	0.0623
0.0661	1.5448	0.1398	3.0983	0.0525	1.5483	0.0621	1.7128	0.1248	3.1016	0.0627	1.5416		1.61084	0.054			1.60761	0.06369
0.0668	1.5482	0.1405	3.1049	0.0559	1.5516	0.06	1.7166	0.1268	3.1083	0.0641	1.5449		1.61406	0.05391			1.61084	0.06348
0.0661	1.5516	0.1343	3.1115	0.0566	1.5549	0.06	1.7166	0.1248	3.1115	0.0648	1.5483		1.61729	0.05349			1.61406	0.06328
0.0655	1.5549	0.1337	3.1182	0.0546	1.5582	0.0614	1.724	0.1227	3.1183	0.0655	1.5516		1.62052	0.05263			1.61729	0.06361
0.0668	1.5582	0.1384	3.1249	0.0552	1.5615	0.0614	1.724	0.1268	3.1249	0.0634	1.5549		1.62375	0.05322			1.62052	0.06316
0.0702	1.5616	0.1377	3.1315	0.0586	1.565	0.06	1.7276	0.1227	3.1316	0.0641	1.5583		1.62698	0.05289			1.62375	0.06387
0.0661	1.5649	0.1364	3.1382	0.0586	1.5683	0.0621	1.7314	0.1262	3.1383	0.0641	1.5615		1.6302	0.0526			1.62698	0.06366
0.0675	1.5682	0.1405	3.1449	0.0566	1.5715	0.0634	1.735	0.1214	3.145	0.0655	1.5649		1.63343	0.05269			1.6302	0.06349
0.0648	1.5715	0.1398	3.1482	0.058	1.575	0.0648	1.7388	0.1214	3.1515	0.0668	1.5683		1.63666	0.05273			1.63343	0.06363
0.0696	1.5748	0.1412	3.1549	0.0552	1.5783	0.0614	1.7425	0.1207	3.155	0.0668	1.5715		1.63989	0.05299			1.63666	0.06366
0.073	1.5783	0.1412	3.1616	0.0525	1.5816	0.06	1.7462	0.1248	3.1616	0.0648	1.5749		1.64312	0.05415			1.63989	0.06392
0.0716	1.5816	0.1405	3.1683	0.0532	1.5849	0.0621	1.7498	0.1227	3.1682	0.0641	1.5782		1.64635	0.05486			1.64312	0.06509
0.0682	1.5848	0.1391	3.1749	0.058	1.5882	0.06	1.7535	0.1241	3.1749	0.0641	1.5782		1.64957	0.05509			1.64635	0.0655
0.0675	1.5883	0.1377	3.1816	0.058	1.5882	0.06	1.7573	0.1187	3.1816	0.0648	1.5816		1.6528	0.05581			1.64957	0.06505
0.0702	1.5916	0.1391	3.1883	0.0573	1.5915	0.0621	1.761	0.0989	3.1883	0.0661	1.5849		1.65603	0.05576			1.6528	0.06581
0.0702	1.5916	0.1377	3.1916	0.0539	1.5949	0.06	1.7647	0.0048	3.1949	0.0655	1.5882		1.65926	0.05559			1.65603	0.06699
0.0696	1.5949	0.1391	3.1982	0.0559	1.5983	0.0607	1.7684	0.0034	3.2015	0.0634	1.5917		1.66249	0.05597			1.65926	0.06747
0.0696	1.5983	0.1439	3.205	0.0566	1.6015	0.0607	1.7684			0.0655	1.5949		1.66571	0.05611			1.66249	0.06729
0.0709	1.6016	0.1357	3.2116	0.0573	1.6049	0.0614	1.7721			0.0648	1.5983		1.66894	0.05555			1.66571	0.06691
0.0689	1.6048	0.1364	3.2182	0.0546	1.6083	0.0641	1.7759			0.0655	1.6016		1.67217	0.05502			1.66894	0.06609
0.0675	1.6082	0.1377	3.2249	0.0586	1.6116	0.06	1.7795			0.0648	1.6049		1.6754	0.0544			1.67217	0.06587
0.0682	1.6116			0.0586	1.6149	0.0593	1.7832			0.0648	1.6083		1.67863	0.05488			1.6754	0.06552
0.0709	1.6149			0.0607	1.6183	0.0627	1.7869			0.0675	1.6116		1.68185	0.0553			1.67863	0.06589
0.0723	1.6181			0.0593	1.6216	0.0648	1.7906			0.0668	1.6149		1.68508	0.05572			1.68185	0.06621
0.0709	1.6216			0.0566	1.6249	0.0634	1.7943			0.0655	1.6182		1.68831	0.05632			1.68508	0.06687
0.0682	1.6249			0.0566	1.6282	0.0641	1.798			0.0655	1.6216		1.69154	0.05704			1.68831	0.06768
0.0696	1.6282			0.0552	1.6315	0.0634	1.8017			0.0668	1.6249		1.69477	0.05765			1.69154	0.06775
0.0702	1.6315			0.0566	1.6349	0.0634	1.8054			0.0668	1.6249		1.698	0.05644			1.69477	0.0677
0.0696	1.6348			0.0566	1.6349	0.0627	1.8091			0.0655	1.6282		1.70122	0.05557			1.698	0.06737
0.0709	1.6382			0.0559	1.6383	0.0634	1.8129			0.0675	1.6317		1.70445	0.05486			1.70122	0.06749
0.0709	1.6416			0.0552	1.6415	0.0668	1.8166			0.0655	1.635		1.70768	0.0554			1.70445	0.06671
0.0696	1.6448			0.0586	1.6449	0.0627	1.8203			0.0668	1.6383		1.71091	0.05666			1.70768	0.06704
0.0696	1.6448			0.0566	1.6483	0.0634	1.824			0.0675	1.6416		1.71414	0.05742			1.71091	0.06761
0.0675	1.6482			0.0573	1.6516	0.0648	1.8276			0.0661	1.6449		1.71736	0.05714			1.71414	0.0676
0.0675	1.6516			0.0607	1.6549	0.0648	1.8313			0.0661	1.6482		1.72059	0.05803			1.71736	0.06728
0.0675	1.6549			0.06	1.6582	0.0648	1.8313			0.0675	1.6516		1.72382	0.05924			1.72059	0.06841
0.0723	1.6582			0.0586	1.6616	0.0627	1.8351			0.0675	1.6549		1.72705	0.05872			1.72382	0.06986
0.0702	1.6616			0.0586	1.6649	0.0614	1.8388			0.0689	1.6583		1.73028	0.0585			1.72705	0.06963
0.0709	1.6649			0.0573	1.6682	0.0641	1.8425			0.0655	1.6616		1.7335	0.05869			1.73028	0.06972
0.0709	1.6682			0.06	1.6716	0.0621	1.8462			0.0661	1.6649		1.73673	0.05908			1.7335	0.07031
0.0723	1.6715			0.0614	1.6749	0.0661	1.8498			0.0702	1.6683		1.73996	0.05898			1.73673	0.07115
0.0716	1.6749			0.06	1.6782	0.0675	1.8536			0.0709	1.6716		1.74319	0.05811			1.73996	0.07083
0.0716	1.6783			0.058	1.6815	0.0655	1.8572			0.0709	1.6716		1.74642	0.05772			1.74319	0.06921
0.073	1.6816			0.058	1.6815	0.0655	1.8609			0.0736	1.6783		1.74965	0.05824			1.74642	0.06857
0.0736	1.6849			0.0586	1.6849	0.0634	1.8647			0.0736	1.6783		1.75287	0.0577			1.74965	0.06941
0.0743	1.6882			0.0559	1.6883	0.0641	1.8684			0.0689	1.6815		1.7561	0.05772			1.75287	0.06915
0.075	1.6916			0.0573	1.6915	0.0655	1.872			0.0682	1.6849		1.75933	0.05804			1.7561	0.06938
0.073	1.6949			0.0573	1.6949	0.0655	1.8759			0.0661	1.6882		1.76256	0.05791			1.75933	0.06978
0.073	1.6949			0.0607	1.6983	0.0641	1.8795			0.0702	1.6915		1.76579	0.05757			1.76256	0.06954
0.0716	1.6982			0.0621	1.7016	0.0655	1.8832			0.0716	1.695		1.76901	0.05787			1.76579	0.06931
0.0736	1.7015			0.0593	1.7049	0.0655	1.8832			0.0696	1.6982		1.77224	0.05853			1.76901	0.06958
0.0743	1.7048			0.0607	1.7083	0.0668	1.8869			0.0702	1.7016		1.77547	0.05974			1.77224	0.0697
0.0757	1.7082			0.0614	1.7116	0.0668	1.8906			0.0709	1.705		1.7787	0.05923			1.77547	0.07045
0.075	1.7116			0.0607	1.715	0.0675	1.8944			0.0696	1.7083		1.78193	0.05918			1.7787	0.07005
0.0757	1.7149			0.0627	1.7182	0.0655	1.8981			0.0716	1.7116		1.78515	0.0597			1.78193	0.07006
0.0771	1.7182			0.0614	1.7215	0.0655	1.9017			0.073	1.7149		1.78838	0.06051			1.78515	0.07037
0.0764	1.7215			0.0607	1.725	0.0661	1.9055			0.073	1.7183		1.79161	0.06069			1.78838	0.07102
0.0771	1.7249			0.0593	1.7283	0.0682	1.9091			0.0723	1.7215		1.79484	0.06027			1.79161	0.07197
0.0764	1.7283			0.0593	1.7315	0.0689	1.9128			0.0702	1.7249		1.79807	0.06089			1.79484	0.0723
0.0784	1.7316			0.0593	1.7315	0.0661	1.9166			0.0702	1.7249		1.8013	0.06111			1.79807	0.07271
0.075	1.7348			0.0627	1.7349	0.0655	1.9203			0.0696	1.7283		1.80452	0.06044			1.8013	0.07273
0.073	1.7381			0.0661	1.7382	0.0668	1.924			0.0709	1.7316		1.80775	0.0595			1.80452	0.07185
0.075	1.7416			0.0648	1.7416	0.0661	1.9276			0.073	1.7349		1.81098	0.06024			1.80775	0.07071
0.0764	1.7448			0.0648	1.7449	0.0661	1.9313			0.073	1.7383		1.81421	0.06095			1.81098	0.07158
0.0764	1.7448			0.0607	1.7482	0.0689	1.9351			0.0723	1.7416		1.81744	0.06131			1.81421	0.0725
0.0743	1.7482			0.0634	1.7516	0.0675	1.9388			0.073	1.745		1.82066	0.06067			1.81744	0.07273
0.0777	1.7516			0.0641	1.755	0.0675	1.9388			0.0716	1.7483		1.82389	0.06142			1.82066	0.07195
0.0764	1.7549			0.0614	1.7582	0.0675	1.9424			0.0723	1.7516		1.82712	0.06133			1.82389	0.07259
0.0777	1.7582			0.0675	1.7615	0.0675	1.9462			0.0716	1.7549		1.83035	0.06041			1.82712	0.07268
0.0771	1.7615			0.0634	1.7649	0.0682	1.9499			0.0716	1.7582		1.83358	0.05987			1.83035	0.07209
0.0764	1.7649			0.0634	1.7683	0.0682	1.9536			0.073	1.7615		1.8368	0.0598			1.83358	0.07175
0.0764	1.7683			0.0655	1.7715	0.0668	1.9573			0.0716	1.765		1.84003	0.06001			1.8368	0.07181
0.0771	1.7716			0.0641	1.7749	0.0661	1.9609			0.0696	1.7682		1.84326	0.06039			1.84003	0.07231
0.0798	1.7749			0.0634	1.7783	0.0689	1.9647			0.0709	1.7716		1.84649	0.06			1.84326	0.0731
0.0784	1.7782			0.0634	1.7783	0.0696	1.9685			0.0709	1.7716		1.84972	0.06143			1.84649	0.07237
0.0777	1.7816			0.0641	1.7815	0.0702	1.9721			0.075	1.7749		1.85295	0.06247			1.84972	0.0726
0.0791	1.7849			0.0621	1.785	0.0702	1.9758			0.0743	1.7783		1.85617	0.06254			1.85295	0.07334
0.0777	1.7882			0.0614	1.7883	0.0702	1.9794			0.0736	1.7816		1.8594	0.06198			1.85617	0.0744
0.0798	1.7915			0.0648	1.7916	0.0702	1.9832			0.0757	1.785		1.86263	0.06151			1.8594	0.07448
0.0798	1.7915			0.0641	1.7949	0.0689	1.9869			0.0743	1.7883		1.86586	0.06124			1.86263	0.07401
0.0818	1.7948			0.0621	1.7982	0.0709	1.9906			0.0743	1.7916		1.86909	0.0616			1.86586	0.0738
0.0818	1.7983			0.0641	1.8017	0.0709	1.9906			0.0743	1.7949		1.87231	0.06212			1.86909	0.07439
0.0805	1.8015			0.0627	1.8048	0.0723	1.9943			0.0743	1.7982		1.87554	0.06234			1.87231	0.07493
0.0811	1.8049			0.0634	1.8083	0.0702	1.998			0.073	1.8016		1.87877	0.06206			1.87554	0.07448
0.0791	1.8082			0.0661	1.8116	0.0682	2.0018			0.0696	1.8049		1.882	0.0618			1.87877	0.07366
0.0798	1.8115			0.0689	1.8149	0.0702	2.0055			0.073	1.8083		1.88523	0.06292			1.882	0.07363
0.0791	1.815			0.0675	1.8182	0.0696	2.0091			0.0771	1.8116		1.88845	0.06342			1.88523	0.07495
0.0805	1.8183			0.0661	1.8215	0.0709	2.0129			0.0757	1.8149		1.89168	0.06371			1.88845	0.07549
0.0832	1.8216			0.0661	1.8249	0.0702	2.0166			0.075	1.8182		1.89491	0.06401			1.89168	0.07655
0.0818	1.8249			0.0661	1.8249	0.0702	2.0202			0.075	1.8182		1.89814	0.06264			1.89491	0.07762
0.0818	1.8282			0.0655	1.8283	0.0702	2.024			0.0743	1.8216		1.90137	0.06186			1.89814	0.07563
0.0805	1.8316			0.0668	1.8316	0.0716	2.0277			0.0764	1.825		1.9046	0.06239			1.90137	0.07418
0.0784	1.8348			0.0661	1.835	0.0682	2.0313			0.0764	1.8283		1.90782	0.06333			1.9046	0.07498
0.0764	1.8383			0.0641	1.8383	0.0689	2.0351			0.075	1.8316		1.91105	0.06387			1.90782	0.07626
0.0764	1.8383			0.0655	1.8415	0.0702	2.0388			0.0764	1.8349		1.91428	0.06375			1.91105	0.07654
0.0777	1.8416			0.0655	1.8449	0.0736	2.0425			0.0771	1.8382		1.91751	0.06297			1.91428	0.07609
0.0818	1.8449			0.0648	1.8483	0.0736	2.0425			0.0757	1.8416		1.92074	0.06262			1.91751	0.07559
0.0798	1.8482			0.0641	1.8516	0.0743	2.0461			0.0764	1.8449		1.92396	0.06311			1.92074	0.0757
0.0798	1.8516			0.0682	1.8549	0.0709	2.0498			0.0743	1.8483		1.92719	0.06315			1.92396	0.0754
0.0811	1.8549			0.0682	1.8582	0.0723	2.0536			0.0716	1.8516		1.93042	0.06454			1.92719	0.07421
0.0805	1.8582			0.0682	1.8615	0.0716	2.0573			0.075	1.8549		1.93365	0.06601			1.93042	0.07566
0.0818	1.8616			0.0675	1.865	0.0702	2.061			0.0764	1.8582		1.93688	0.06569			1.93365	0.07779
0.0825	1.865			0.0655	1.8682	0.0723	2.0648			0.0757	1.8616		1.94011	0.06502			1.93688	0.078
0.0825	1.8682			0.0661	1.8715	0.0723	2.0684			0.0764	1.8649		1.94333	0.065			1.94011	0.07728
0.0805	1.8716			0.0661	1.8749	0.0716	2.0721			0.0777	1.8683		1.94656	0.06514			1.94333	0.07681
0.0811	1.8749			0.0675	1.8783	0.0716	2.0757			0.0784	1.8716		1.94979	0.06557			1.94656	0.07662
0.0791	1.8782			0.0641	1.8816	0.0736	2.0796			0.0771	1.8749		1.95302	0.0658			1.94979	0.07683
0.0825	1.8815			0.0675	1.8849	0.0736	2.0833			0.0771	1.8782		1.95625	0.06569			1.95302	0.07708
0.0811	1.8848			0.0696	1.8883	0.073	2.0869			0.0757	1.8816		1.95947	0.0653			1.95625	0.07729
0.0791	1.8882			0.0682	1.8915	0.0736	2.0907			0.0764	1.8849		1.9627	0.06499			1.95947	0.07723
0.0825	1.8915			0.0696	1.8949	0.073	2.0943			0.0771	1.8883		1.96593	0.06493			1.9627	0.07726
0.0811	1.8949			0.0696	1.8983	0.0723	2.098			0.0784	1.8916		1.96916	0.06458			1.96593	0.07729
0.0811	1.8982			0.0689	1.9015	0.0723	2.098			0.0791	1.8949		1.97239	0.06483			1.96916	0.07649
0.0818	1.9015			0.0689	1.9015	0.0723	2.1017			0.0791	1.8949		1.97561	0.0665			1.97239	0.07661
0.0798	1.905			0.0709	1.9049	0.0743	2.1055			0.0771	1.8982		1.97884	0.06658			1.97561	0.07916
0.0811	1.9083			0.0682	1.9082	0.075	2.1092			0.0764	1.9015		1.98207	0.06657			1.97884	0.07965
0.0805	1.9115			0.0689	1.9116	0.0757	2.1129			0.0771	1.9049		1.9853	0.06634			1.98207	0.07797
0.0798	1.9148			0.0668	1.9149	0.0757	2.1165			0.0798	1.9083		1.98853	0.0665			1.9853	0.07797
0.0798	1.9148			0.0696	1.9183	0.075	2.1203			0.0784	1.9116		1.99176	0.06745			1.98853	0.07833
0.0832	1.9182			0.0675	1.9216	0.075	2.1239			0.0764	1.9149		1.99498	0.06807			1.99176	0.07927
0.0825	1.9216			0.0655	1.925	0.075	2.1277			0.075	1.9182		1.99821	0.06724			1.99498	0.07987
0.0825	1.9249			0.0682	1.9282	0.0757	2.1314			0.0771	1.9216		2.00144	0.06644			1.99821	0.07883
0.0832	1.9283			0.0702	1.9315	0.0743	2.1351			0.0791	1.9248		2.00467	0.06627			2.00144	0.07782
0.0825	1.9316			0.0675	1.935	0.0743	2.1387			0.0764	1.9283		2.0079	0.06564			2.00467	0.07826
0.0832	1.9349			0.0696	1.9383	0.0764	2.1424			0.0771	1.9316		2.01112	0.06563			2.0079	0.07829
0.0839	1.9382			0.0709	1.9415	0.0716	2.1462			0.0805	1.9348		2.01435	0.06563			2.01112	0.07893
0.0832	1.9416			0.0709	1.9449	0.0716	2.1499			0.0777	1.9383		2.01758	0.06573			2.01435	0.07958
0.0873	1.9449			0.0723	1.9483	0.0716	2.1499			0.0771	1.9416		2.02081	0.06605			2.01758	0.07927
0.088	1.9482			0.0723	1.9483	0.0743	2.1536			0.0771	1.9416		2.02404	0.0659			2.02081	0.07895
0.0846	1.9515			0.0723	1.9516	0.0764	2.1573			0.0777	1.9449		2.02726	0.06654			2.02404	0.07879
0.0832	1.955			0.0723	1.955	0.0757	2.161			0.0805	1.9483		2.03049	0.06608			2.02726	0.07964
0.0846	1.9582			0.0709	1.9583	0.0771	2.1648			0.0784	1.9516		2.03372	0.06616			2.03049	0.07924
0.0839	1.9616			0.0689	1.9616	0.0764	2.1683			0.0791	1.9549		2.03695	0.06699			2.03372	0.07932
0.0839	1.9616			0.0702	1.9649	0.0771	2.1721			0.0825	1.9583		2.04018	0.06792			2.03695	0.07988
0.0873	1.9649			0.0696	1.9683	0.0736	2.1758			0.0798	1.9615		2.04341	0.06869			2.04018	0.08065
0.0873	1.9682			0.0696	1.9716	0.0757	2.1795			0.0798	1.965		2.04663	0.06893			2.04341	0.0814
0.0859	1.9715			0.0723	1.9749	0.075	2.1832			0.0805	1.9683		2.04986	0.06843			2.04663	0.08147
0.0852	1.9748			0.0702	1.9782	0.075	2.1869			0.0791	1.9715		2.05309	0.06906			2.04986	0.08064
0.0859	1.9782			0.0702	1.9815	0.0757	2.1907			0.0805	1.9749		2.05632	0.06894			2.05309	0.08151
0.0852	1.9816			0.0723	1.9849	0.0771	2.1943			0.0811	1.9783		2.05955	0.06831			2.05632	0.08228
0.0832	1.9849			0.0736	1.9883	0.0757	2.198			0.0798	1.9815		2.06277	0.06778			2.05955	0.08204
0.0839	1.9882			0.0723	1.9916	0.0757	2.2017			0.0791	1.985		2.066	0.06773			2.06277	0.0812
0.0846	1.9916			0.0709	1.9949	0.0791	2.2055			0.0805	1.9883		2.06923	0.06768			2.066	0.08093
0.0866	1.995			0.0723	1.9982	0.0791	2.2055			0.0798	1.9916		2.07246	0.06765			2.06923	0.08088
0.0859	1.9982			0.0723	1.9982	0.0791	2.2092			0.0798	1.9949		2.07569	0.06819			2.07246	0.08079
0.0852	2.0016			0.0709	2.0015	0.0777	2.2129			0.0798	1.9949		2.07891	0.06924			2.07569	0.0811
0.0852	2.0049			0.0716	2.005	0.073	2.2165			0.0818	1.9982		2.08214	0.07002			2.07891	0.08197
0.0866	2.0082			0.0736	2.0083	0.0784	2.2203			0.0798	2.0016		2.08537	0.06998			2.08214	0.08275
0.0852	2.0115			0.0702	2.0116	0.0764	2.2239			0.0818	2.0049		2.0886	0.06926			2.08537	0.08274
0.0852	2.0115			0.0716	2.0149	0.0777	2.2277			0.0846	2.0083		2.09183	0.06974			2.0886	0.08218
0.0866	2.0148			0.0736	2.0182	0.0805	2.2313			0.0818	2.0116		2.09506	0.06997			2.09183	0.08244
0.0886	2.0182			0.0736	2.0216	0.0791	2.2351			0.0791	2.0149		2.09828	0.06991			2.09506	0.08248
0.0907	2.0216			0.0757	2.0249	0.0805	2.2388			0.0811	2.0182		2.10151	0.07004			2.09828	0.08275
0.088	2.0249			0.0777	2.0282	0.0784	2.2425			0.0825	2.0216		2.10474	0.07013			2.10151	0.0832
0.0866	2.0283			0.075	2.0316	0.0764	2.2462			0.0805	2.025		2.10797	0.06997			2.10474	0.08395
0.09	2.0316			0.0716	2.0349	0.0764	2.2498			0.0818	2.0283		2.1112	0.07002			2.10797	0.08446
0.088	2.0348			0.0716	2.0382	0.0777	2.2536			0.0846	2.0316		2.11442	0.07002			2.1112	0.08439
0.0873	2.0382			0.0743	2.0416	0.0791	2.2573			0.0839	2.0349		2.11765	0.07049			2.11442	0.08415
0.09	2.0416			0.0736	2.045	0.0798	2.261			0.0825	2.0383		2.12088	0.07098			2.11765	0.0843
0.0886	2.0449			0.0736	2.045	0.0798	2.2647			0.0832	2.0415		2.12411	0.07123			2.12088	0.08446
0.0886	2.0482			0.0764	2.0516	0.0798	2.2647			0.0832	2.0415		2.12734	0.07134			2.12411	0.08429
0.0873	2.0515			0.0764	2.0516	0.0777	2.2683			0.0811	2.0449		2.13056	0.07154			2.12734	0.08396
0.09	2.0548			0.0736	2.0549	0.0777	2.2721			0.0852	2.0482		2.13379	0.07122			2.13056	0.08388
0.09	2.0583			0.0696	2.0583	0.0784	2.2758			0.0825	2.0515		2.13702	0.07094			2.13379	0.08395
0.09	2.0583			0.0709	2.0616	0.0805	2.2795			0.0839	2.055		2.14025	0.07112			2.13702	0.08436
0.0866	2.0615			0.0716	2.0649	0.0791	2.2832			0.0846	2.0582		2.14348	0.07096			2.14025	0.08472
0.088	2.0649			0.0716	2.0682	0.0784	2.2869			0.0846	2.0615		2.14671	0.06952			2.14348	0.08445
0.09	2.0682			0.0764	2.0716	0.0798	2.2907			0.0839	2.065		2.14993	0.06909			2.14671	0.08295
0.0927	2.0715			0.0743	2.0749	0.0764	2.2944			0.0859	2.0683		2.15316	0.06977			2.14993	0.08252
0.0907	2.075			0.0757	2.0782	0.0791	2.298			0.0859	2.0716		2.15639	0.07061			2.15316	0.08314
0.0893	2.0783			0.075	2.0816	0.0825	2.3018			0.0893	2.0749		2.15962	0.07085			2.15639	0.08387
0.0886	2.0816			0.0716	2.0849	0.0791	2.3054			0.0886	2.0782		2.16285	0.07124			2.15962	0.08414
0.0907	2.0848			0.075	2.0883	0.0798	2.3091			0.0866	2.0816		2.16607	0.07127			2.16285	0.08473
0.0907	2.0882			0.0771	2.0916	0.0798	2.3091			0.0846	2.0849		2.1693	0.07073			2.16607	0.08516
0.0893	2.0916			0.0771	2.0916	0.0818	2.3166			0.0852	2.0883		2.17253	0.07116			2.1693	0.0854
0.0893	2.0948			0.0764	2.0949	0.0818	2.3166			0.0866	2.0916		2.17576	0.07077			2.17253	0.08614
0.0866	2.0982			0.0736	2.0983	0.0852	2.3202			0.0866	2.0916		2.17899	0.07124			2.17576	0.08485
0.088	2.1016			0.0757	2.1016	0.0811	2.3239			0.0852	2.0949		2.18221	0.07109			2.17899	0.08465
0.0921	2.1049			0.0743	2.1049	0.0798	2.3276			0.0825	2.0982		2.18544	0.07182			2.18221	0.0845
0.0907	2.1082			0.0771	2.1082	0.0818	2.3313			0.0866	2.1016		2.18867	0.07259			2.18544	0.08512
0.0907	2.1082			0.0764	2.1115	0.0839	2.3351			0.0852	2.105		2.1919	0.07276			2.18867	0.08576
0.09	2.1115			0.0757	2.115	0.0832	2.3388			0.0852	2.1083		2.19513	0.07287			2.1919	0.08571
0.088	2.1148			0.0743	2.1183	0.0784	2.3424			0.0832	2.1116		2.19836	0.07274			2.19513	0.08559
0.0886	2.1183			0.0757	2.1215	0.0811	2.3462			0.0873	2.1149		2.20158	0.07297			2.19836	0.08523
0.0907	2.1216			0.0764	2.125	0.0818	2.3499			0.0866	2.1183		2.20481	0.07422			2.20158	0.08523
0.0921	2.1249			0.0757	2.1283	0.0832	2.3536			0.0846	2.1216		2.20804	0.07475			2.20481	0.08738
0.0921	2.1282			0.0764	2.1316	0.0811	2.3574			0.0859	2.1249		2.21127	0.07358			2.20804	0.08881
0.0914	2.1315			0.075	2.135	0.0825	2.3611			0.0866	2.1283		2.2145	0.07171			2.21127	0.08758
0.0934	2.1349			0.0757	2.1383	0.0818	2.3647			0.0873	2.1316		2.21772	0.0729			2.2145	0.08559
0.0927	2.1382			0.075	2.1416	0.0839	2.3684			0.0859	2.1349		2.22095	0.07396			2.21772	0.08694
0.0927	2.1415			0.075	2.1416	0.0832	2.3721			0.0873	2.1382		2.22418	0.07273			2.22095	0.08822
0.0934	2.1449			0.0777	2.1483	0.0832	2.3721			0.0873	2.1382		2.22741	0.07358			2.22418	0.08688
0.0927	2.1482			0.0777	2.1483	0.0832	2.3758			0.088	2.1416		2.23064	0.07528			2.22741	0.08768
0.0907	2.1516			0.0791	2.1515	0.0832	2.3796			0.0873	2.1449		2.23386	0.07538			2.23064	0.08938
0.09	2.1549			0.0777	2.1549	0.0805	2.3833			0.0886	2.1483		2.23709	0.07548			2.23386	0.08863
0.09	2.1549			0.0777	2.1583	0.0825	2.3869			0.0866	2.1516		2.24032	0.07514			2.23709	0.08753
0.0914	2.1583			0.0771	2.1616	0.0846	2.3907			0.0886	2.1549		2.24355	0.0741			2.24032	0.08714
0.0927	2.1616			0.0771	2.1649	0.0811	2.3943			0.09	2.1583		2.24678	0.07401			2.24355	0.08674
0.0934	2.1649			0.0771	2.1682	0.0839	2.398			0.0886	2.1616		2.25001	0.07502			2.24678	0.08707
0.0941	2.1682			0.0784	2.1715	0.0825	2.4018			0.088	2.1649		2.25323	0.07552			2.25001	0.08834
0.0961	2.1716			0.0798	2.175	0.0825	2.4055			0.0886	2.1683		2.25646	0.07527			2.25323	0.08905
0.0948	2.1749			0.0757	2.1783	0.0825	2.4092			0.0907	2.1715		2.25969	0.07523			2.25646	0.089
0.0941	2.1782			0.0757	2.1816	0.0846	2.4128			0.0873	2.175		2.26292	0.07541			2.25969	0.08932
0.0941	2.1815			0.0764	2.1849	0.0866	2.4165			0.0886	2.1782		2.26615	0.07514			2.26292	0.09006
0.0934	2.1848			0.0784	2.1882	0.0866	2.4202			0.0907	2.1816		2.26937	0.07477			2.26615	0.08992
0.0955	2.1883			0.0777	2.1915	0.0859	2.424			0.0893	2.1849		2.2726	0.07496			2.26937	0.08899
0.0955	2.1915			0.0771	2.1949	0.0859	2.424			0.0893	2.1849		2.27583	0.07509			2.2726	0.089
0.0955	2.1948			0.0771	2.1949	0.0859	2.4277			0.0893	2.1917		2.27906	0.07605			2.27583	0.08963
0.0968	2.1983			0.0791	2.1983	0.0859	2.4314			0.0893	2.1917		2.28229	0.07605			2.27906	0.09058
0.0955	2.2016			0.0784	2.2015	0.0866	2.4351			0.0886	2.1949		2.28551	0.07577			2.28229	0.09048
0.0955	2.2016			0.0798	2.2049	0.0852	2.4387			0.0893	2.1983		2.28874	0.07595			2.28551	0.08977
0.0961	2.2082			0.0805	2.2083	0.0846	2.4425			0.0907	2.2016		2.29197	0.07614			2.28874	0.08966
0.0961	2.2082			0.0811	2.2116	0.0859	2.4462			0.09	2.2049		2.2952	0.07585			2.29197	0.0903
0.0948	2.2115			0.0784	2.2149	0.0852	2.4499			0.0893	2.2083		2.29843	0.07613			2.2952	0.09038
0.0934	2.2148			0.0791	2.2182	0.0852	2.4536			0.0914	2.2116		2.30166	0.07657			2.29843	0.09033
0.0941	2.2182			0.0811	2.2216	0.0886	2.4573			0.0907	2.2149		2.30488	0.07618			2.30166	0.09043
0.0968	2.2216			0.0798	2.225	0.0859	2.4609			0.0886	2.2183		2.30811	0.07674			2.30488	0.08961
0.0989	2.2248			0.0832	2.2283	0.0852	2.4647			0.0907	2.2216		2.31134	0.07703			2.30811	0.08973
0.0948	2.2283			0.0832	2.2315	0.0852	2.4685			0.0921	2.225		2.31457	0.07732			2.31134	0.0903
0.0955	2.2316			0.0818	2.235	0.0852	2.4721			0.0914	2.2283		2.3178	0.07788			2.31457	0.09091
0.0961	2.2348			0.0805	2.2382	0.0852	2.4758			0.09	2.2316		2.32102	0.07823			2.3178	0.09191
0.0955	2.2382			0.0818	2.2415	0.0852	2.4758			0.0886	2.2349		2.32425	0.07757			2.32102	0.09272
0.0968	2.2416			0.0818	2.2415	0.0866	2.4795			0.088	2.2383		2.32748	0.07748			2.32425	0.0912
0.0955	2.2449			0.0818	2.2449	0.0866	2.4832			0.088	2.2383		2.33071	0.07823			2.32748	0.0907
0.1002	2.2482			0.0818	2.2483	0.0873	2.487			0.09	2.2415		2.33394	0.07865			2.33071	0.09124
0.0975	2.2516			0.0825	2.2515	0.0859	2.4906			0.0914	2.245		2.33716	0.07841			2.33394	0.09152
0.0955	2.2549			0.0832	2.2549	0.0873	2.4944			0.0907	2.2482		2.34039	0.0775			2.33716	0.09118
0.0955	2.2549			0.0805	2.2583	0.0852	2.4981			0.0907	2.2516		2.34362	0.07689			2.34039	0.09044
0.0989	2.2582			0.0805	2.2616	0.0866	2.5017			0.0914	2.2549		2.34685	0.07773			2.34362	0.09016
0.0955	2.2615			0.0818	2.265	0.0907	2.5055			0.0934	2.2582		2.35008	0.07827			2.34685	0.0916
0.0948	2.2648			0.0818	2.2683	0.09	2.5092			0.0914	2.2616		2.35331	0.07913			2.35008	0.09291
0.0975	2.2683			0.0818	2.2716	0.0893	2.5128			0.09	2.265		2.35653	0.07919			2.35331	0.09384
0.0996	2.2716			0.0825	2.2749	0.0886	2.5165			0.0921	2.2683		2.35976	0.07962			2.35653	0.09334
0.0989	2.2748			0.0839	2.2782	0.088	2.5202			0.0914	2.2716		2.36299	0.07966			2.35976	0.09354
0.0989	2.2783			0.0839	2.2815	0.0893	2.5239			0.0927	2.2749		2.36622	0.07911			2.36299	0.09369
0.0968	2.2816			0.0832	2.2849	0.0886	2.5277			0.0927	2.2782		2.36945	0.07816			2.36622	0.09337
0.0989	2.2849			0.0825	2.2883	0.0852	2.5314			0.0893	2.2816		2.37267	0.07745			2.36945	0.09301
0.0982	2.2883			0.0805	2.2916	0.0852	2.5314			0.0907	2.2849		2.3759	0.07743			2.37267	0.09318
0.0955	2.2915			0.0805	2.2916	0.0832	2.5351			0.0907	2.2849		2.37913	0.07865			2.3759	0.09361
0.0955	2.2949			0.0784	2.2949	0.088	2.5387			0.0921	2.2883		2.38236	0.0788			2.37913	0.09416
0.0968	2.2982			0.0805	2.2982	0.0886	2.5424			0.0934	2.2916		2.38559	0.07866			2.38236	0.09372
0.0975	2.3016			0.0805	2.3016	0.0873	2.5462			0.09	2.2949		2.38881	0.07905			2.38559	0.09324
0.1023	2.3049			0.0825	2.305	0.0886	2.5499			0.09	2.2982		2.39204	0.0793			2.38881	0.09343
0.1023	2.3049			0.0832	2.3083	0.0907	2.5536			0.0934	2.3015		2.39527	0.07914			2.39204	0.09412
0.0996	2.3082			0.0825	2.3116	0.0886	2.5574			0.0907	2.305		2.3985	0.07999			2.39527	0.09427
0.1002	2.3116			0.0811	2.3149	0.0907	2.5611			0.09	2.3083		2.40173	0.07981			2.3985	0.09458
0.1036	2.3149			0.0832	2.3183	0.0907	2.5646			0.0927	2.3116		2.40496	0.0799			2.40173	0.09388
0.1016	2.3182			0.0839	2.3216	0.09	2.5684			0.0893	2.3149		2.40818	0.08			2.40496	0.09387
0.1009	2.3215			0.0839	2.3249	0.09	2.5721			0.0941	2.3182		2.41141	0.07991			2.40818	0.09387
0.1023	2.3249			0.0846	2.3282	0.0914	2.5758			0.0955	2.3216		2.41464	0.07997			2.41141	0.09452
0.1002	2.3283			0.0866	2.3315	0.0907	2.5795			0.0921	2.3249		2.41787	0.07966			2.41464	0.09535
0.0989	2.3316			0.0852	2.335	0.0921	2.5832			0.0941	2.3283		2.4211	0.07951			2.41787	0.09531
0.0982	2.3348			0.0852	2.3383	0.0921	2.5832			0.0921	2.3316		2.42432	0.07969			2.4211	0.0954
0.1016	2.3383			0.0852	2.3383	0.0927	2.587			0.0927	2.3349		2.42755	0.08004			2.42432	0.09562
0.0996	2.3415			0.0839	2.3415	0.0914	2.5907			0.0927	2.3349		2.43078	0.08038			2.42755	0.09596
0.1002	2.3449			0.0846	2.345	0.0914	2.5944			0.0941	2.3383		2.43401	0.08079			2.43078	0.09629
0.1023	2.3482			0.0832	2.3483	0.09	2.5981			0.0921	2.3415		2.43724	0.08079			2.43401	0.09636
0.1023	2.3515			0.0818	2.3516	0.0921	2.6018			0.0927	2.345		2.44046	0.08042			2.43724	0.09592
0.1023	2.3515			0.0832	2.355	0.09	2.6054			0.0934	2.3483		2.44369	0.08023			2.44046	0.09596
0.103	2.3549			0.0846	2.3583	0.0934	2.6092			0.0914	2.3516		2.44692	0.08047			2.44369	0.09654
0.1023	2.3582			0.0832	2.3616	0.0927	2.6129			0.0934	2.3549		2.45015	0.0804			2.44692	0.09666
0.103	2.3616			0.0811	2.3649	0.0927	2.6166			0.0934	2.3582		2.45338	0.08058			2.45015	0.09595
0.1016	2.3649			0.0839	2.3682	0.0914	2.6202			0.0914	2.3615		2.45661	0.08171			2.45338	0.09581
0.1023	2.3682			0.0839	2.3716	0.0914	2.624			0.0955	2.365		2.45983	0.08146			2.45661	0.09695
0.1023	2.3715					0.0914	2.6277			0.0961	2.3682		2.46306	0.08117			2.45983	0.09679
0.1023	2.3749					0.0914	2.6313			0.0975	2.3715		2.46629	0.08095			2.46306	0.09672
0.1016	2.3783					0.0893	2.6351			0.09	2.375		2.46952	0.08101			2.46629	0.09648
0.103	2.3816					0.088	2.6388			0.075	2.3782		2.47275	0.08191			2.46952	0.09622
0.1023	2.3849					0.088	2.6388						2.47597	0.08258			2.47275	0.09691
0.103	2.3882					0.09	2.6425						2.4792	0.08255			2.47597	0.09754
0.1071	2.3915					0.0921	2.6463						2.48243	0.08227			2.4792	0.0974
0.105	2.3949					0.0934	2.65						2.48566	0.08244			2.48243	0.09698
0.1016	2.3982					0.0934	2.6536						2.48889	0.08235			2.48566	0.09692
0.1023	2.4015					0.0934	2.6573						2.49211	0.08264			2.48889	0.09671
0.1023	2.4015					0.0961	2.661						2.49534	0.083			2.49211	0.09734
0.1036	2.4049					0.0907	2.6646						2.49857	0.08243			2.49534	0.09797
0.105	2.4082					0.0927	2.6683						2.5018	0.08277			2.49857	0.09707
0.1043	2.4116					0.0955	2.672						2.50503	0.08392			2.5018	0.09714
0.1043	2.4149					0.0914	2.6758						2.50826	0.08393			2.50503	0.09895
0.105	2.4183					0.0941	2.6795						2.51148	0.08404			2.50826	0.09959
0.103	2.4216					0.0968	2.6832						2.51471	0.08406			2.51148	0.09972
0.1057	2.4248					0.0948	2.6869						2.51794	0.08254			2.51471	0.09976
0.1064	2.4282					0.0927	2.6907						2.52117	0.08212			2.51794	0.09971
0.1043	2.4316					0.0927	2.6907						2.5244	0.08209			2.52117	0.09951
0.1036	2.4349					0.0941	2.6981						2.52762	0.08227			2.5244	0.09957
0.1057	2.4382					0.0941	2.6981						2.53085	0.08184			2.52762	0.09906
0.105	2.4416					0.0948	2.7017						2.53408	0.08167			2.53085	0.09775
0.1036	2.4449					0.0955	2.7055						2.53731	0.08292			2.53408	0.09719
0.1064	2.4482					0.0955	2.7092						2.54054	0.08415			2.53731	0.09822
0.1064	2.4482					0.0941	2.7129						2.54376	0.08465			2.54054	0.09931
0.1036	2.4515					0.0934	2.7166						2.54699	0.08466			2.54376	0.09969
0.1043	2.4549					0.0968	2.7202						2.55022	0.08506			2.54699	0.09981
0.103	2.4583					0.0968	2.7239						2.55345	0.08516			2.55022	0.10043
0.103	2.4616					0.0921	2.7276						2.55668	0.08376			2.55345	0.10115
0.1057	2.4649					0.0968	2.7314						2.55991	0.08428			2.55668	0.10061
0.1064	2.4682					0.1002	2.7351						2.56313	0.08493			2.55991	0.10132
0.1071	2.4716					0.0996	2.7388						2.56636	0.08472			2.56313	0.10154
0.1057	2.4749					0.0996	2.7425						2.56959	0.08514			2.56636	0.10048
0.105	2.4782					0.0968	2.7462						2.57282	0.08611			2.56959	0.10038
0.1064	2.4815					0.0927	2.7498						2.57605	0.0868			2.57282	0.10189
0.1043	2.4848					0.0927	2.7498						2.57927	0.08582			2.57605	0.1027
0.1064	2.4882					0.0975	2.7535						2.5825	0.08588			2.57927	0.10106
0.1071	2.4916					0.0989	2.7573						2.58573	0.08686			2.5825	0.10071
0.1077	2.4949					0.0968	2.761						2.58896	0.08714			2.58573	0.10189
0.1077	2.4949					0.0941	2.7647						2.59219	0.08639			2.58896	0.1024
0.1071	2.4982					0.0975	2.7684						2.59542	0.08575			2.59219	0.10187
0.1084	2.5015					0.0982	2.7721						2.59864	0.08518			2.59542	0.10147
0.1084	2.5049					0.0996	2.7759						2.60187	0.08546			2.59864	0.10124
0.1077	2.5083					0.0989	2.7795						2.6051	0.08495			2.60187	0.10179
0.1064	2.5115					0.0975	2.7832						2.60833	0.08589			2.6051	0.10094
0.1084	2.5148					0.0975	2.7869						2.61156	0.08668			2.60833	0.10157
0.1105	2.5183					0.0961	2.7907						2.61478	0.08693			2.61156	0.10279
0.1084	2.5216					0.0968	2.7944						2.61801	0.08603			2.61478	0.10347
0.1064	2.5248					0.0975	2.7981						2.62124	0.08591			2.61801	0.10284
0.1071	2.5283					0.0975	2.7981						2.62447	0.08614			2.62124	0.10283
0.1091	2.5316					0.0982	2.8055						2.6277	0.08597			2.62447	0.10316
0.1084	2.5349					0.0982	2.8055						2.63092	0.08575			2.6277	0.10301
0.1064	2.5382					0.0996	2.8091						2.63415	0.08542			2.63092	0.10278
0.1084	2.5416					0.0996	2.8129						2.63738	0.08531			2.63415	0.10256
0.1105	2.5449					0.0941	2.8165						2.64061	0.08556			2.63738	0.10257
0.1105	2.5449					0.0982	2.8202						2.64384	0.08615			2.64061	0.10285
0.1112	2.5482					0.1009	2.8239						2.64707	0.08707			2.64384	0.10342
0.1139	2.5516					0.0989	2.8276						2.65029	0.08797			2.64707	0.10389
0.1132	2.5549					0.0989	2.8314						2.65352	0.08839			2.65029	0.10414
0.1118	2.5582					0.1002	2.8351						2.65675	0.08839			2.65352	0.10443
0.1112	2.5615					0.0975	2.8388						2.65998	0.08847			2.65675	0.10465
0.1112	2.5648					0.0989	2.8425						2.66321	0.08717			2.65998	0.10506
0.1091	2.5683					0.0975	2.8462						2.66643	0.08751			2.66321	0.10421
0.1091	2.5716					0.0996	2.8498						2.66966	0.08901			2.66643	0.10446
0.1132	2.5749					0.0982	2.8535						2.67289	0.08926			2.66966	0.10572
0.1112	2.5782					0.0982	2.8573						2.67612	0.08797			2.67289	0.10631
0.1112	2.5815					0.0982	2.8573						2.67935	0.08801			2.67612	0.1052
0.1118	2.5849					0.103	2.861						2.68257	0.08858			2.67935	0.10513
0.1118	2.5883					0.1023	2.8647						2.6858	0.08926			2.68257	0.10558
0.1125	2.5916					0.1009	2.8684						2.68903	0.08924			2.6858	0.10615
0.1125	2.5916					0.1023	2.8721						2.69226	0.08837			2.68903	0.10607
0.1112	2.5982					0.1002	2.8759						2.69549	0.08818			2.69226	0.10531
0.1112	2.5982					0.0989	2.8795						2.69872	0.08926			2.69549	0.10515
0.1132	2.6015					0.0968	2.8832						2.70194	0.0902			2.69872	0.10579
0.1118	2.6048					0.0982	2.887						2.70517	0.08996			2.70194	0.10632
0.1125	2.6083					0.1036	2.8907						2.7084	0.08968			2.70517	0.10597
0.1105	2.6115					0.1002	2.8943						2.71163	0.09106			2.7084	0.10559
0.1084	2.6148					0.1002	2.898						2.71486	0.08971			2.71163	0.10719
0.1098	2.6183					0.1023	2.9017						2.71808	0.08897			2.71486	0.10594
0.1118	2.6216					0.1002	2.9054						2.72131	0.09059			2.71808	0.1053
0.1112	2.6248					0.1009	2.9091						2.72454	0.09141			2.72131	0.10725
0.1139	2.6283					0.1009	2.9091						2.72777	0.0904			2.72454	0.10843
0.1139	2.6316					0.1009	2.9129						2.731	0.09184			2.72777	0.10649
0.1159	2.6349					0.103	2.9166						2.73422	0.09254			2.731	0.10684
0.1139	2.6382					0.1036	2.9202						2.73745	0.09224			2.73422	0.10841
0.1125	2.6416					0.103	2.924						2.74068	0.09239			2.73745	0.10943
0.1118	2.6448					0.103	2.9277						2.74391	0.09247			2.74068	0.11006
0.1118	2.6448					0.1036	2.9314						2.74714	0.09146			2.74391	0.11036
0.1146	2.6482					0.1043	2.9352						2.75037	0.09037			2.74714	0.10905
0.118	2.6516					0.103	2.9388						2.75359	0.09181			2.75037	0.10739
0.1132	2.6549					0.1043	2.9425						2.75682	0.09254			2.75359	0.10882
0.1139	2.6582					0.1036	2.9462						2.76005	0.09228			2.75682	0.10989
0.1139	2.6616					0.1036	2.9498						2.76328	0.09165			2.76005	0.10953
0.1146	2.6649					0.105	2.9536						2.76651	0.09203			2.76328	0.10848
0.1152	2.6682					0.1009	2.9573						2.76973	0.0924			2.76651	0.10852
0.1166	2.6716					0.1002	2.961						2.77296	0.09177			2.76973	0.10944
0.1166	2.6749					0.1023	2.9647						2.77619	0.09163			2.77296	0.11024
0.1125	2.6783					0.1023	2.9647						2.77942	0.09153			2.77619	0.11092
0.1166	2.6815					0.1043	2.9684						2.78265	0.09116			2.77942	0.11071
0.1152	2.6848					0.1057	2.9722						2.78587	0.091			2.78265	0.11015
0.1159	2.6883					0.1077	2.9758						2.7891	0.09085			2.78587	0.10966
0.1159	2.6916					0.105	2.9795						2.79233	0.09153			2.7891	0.10917
0.1146	2.6949					0.1036	2.9832						2.79556	0.09225			2.79233	0.10952
0.1146	2.6949					0.1043	2.987						2.79879	0.092			2.79556	0.11005
0.1187	2.6982					0.1023	2.9907						2.80202	0.09192			2.79879	0.11011
0.1152	2.7015					0.1036	2.9943						2.80524	0.0933			2.80202	0.1103
0.1152	2.7049					0.1064	2.998						2.80847	0.09361			2.80524	0.11146
0.1173	2.7082					0.1036	3.0018						2.8117	0.09403			2.80847	0.11159
0.1159	2.7116					0.1057	3.0055						2.81493	0.09355			2.8117	0.1121
0.1132	2.7149					0.1057	3.0091						2.81816	0.09335			2.81493	0.11171
0.1091	2.7182					0.1071	3.0129						2.82138	0.09405			2.81816	0.11151
0.103	2.7216					0.1091	3.0166						2.82461	0.0942			2.82138	0.11223
0.1002	2.7249					0.1091	3.0166						2.82784	0.09324			2.82461	0.11239
0.0989	2.7282					0.1077	3.0202						2.83107	0.0928			2.82784	0.11124
						0.1043	3.024						2.8343	0.09373			2.83107	0.11058
						0.1036	3.0277						2.83752	0.09402			2.8343	0.11146
						0.1036	3.0314						2.84075	0.09406			2.83752	0.11175
						0.105	3.0352						2.84398	0.09398			2.84075	0.11162
						0.1057	3.0388						2.84721	0.09338			2.84398	0.11132
						0.1057	3.0425						2.85044	0.09314			2.84721	0.11103
						0.1064	3.0461						2.85367	0.09396			2.85044	0.11134
						0.1064	3.0498						2.85689	0.09486			2.85367	0.11215
						0.1064	3.0536						2.86012	0.09543			2.85689	0.11272
						0.103	3.0574						2.86335	0.0953			2.86012	0.11367
						0.1064	3.0611						2.86658	0.0953			2.86335	0.11375
						0.1084	3.0647						2.86981	0.09551			2.86658	0.11343
						0.1077	3.0685						2.87303	0.09584			2.86981	0.11364
						0.105	3.0722						2.87626	0.09553			2.87303	0.11429
						0.105	3.0722						2.87949	0.09547			2.87626	0.11376
						0.1064	3.0759						2.88272	0.09513			2.87949	0.11273
						0.1105	3.0795						2.88595	0.09549			2.88272	0.11194
						0.1091	3.0832						2.88917	0.09648			2.88595	0.11297
						0.1084	3.087						2.8924	0.09569			2.88917	0.11469
						0.1098	3.0906						2.89563	0.09429			2.8924	0.11478
						0.1084	3.0944						2.89886	0.09448			2.89563	0.11407
						0.1064	3.098						2.90209	0.09506			2.89886	0.11412
						0.1057	3.1017						2.90532	0.09517			2.90209	0.11439
						0.1091	3.1054						2.90854	0.09648			2.90532	0.11317
						0.1084	3.1091						2.91177	0.09684			2.90854	0.1134
						0.1071	3.1129						2.915	0.09745			2.91177	0.11479
						0.1077	3.1166						2.91823	0.09806			2.915	0.11495
						0.1084	3.1203						2.92146	0.09756			2.91823	0.1151
						0.1091	3.124						2.92468	0.09689			2.92146	0.11546
						0.1091	3.124						2.92791	0.09684			2.92468	0.11567
						0.1064	3.1276						2.93114	0.09701			2.92791	0.1155
						0.1071	3.1314						2.93437	0.09761			2.93114	0.11545
						0.1071	3.1351						2.9376	0.09781			2.93437	0.11601
						0.1057	3.1388						2.94082	0.0979			2.9376	0.11621
						0.0852	3.1425						2.94405	0.09786			2.94082	0.11622
													2.94728	0.09842			2.94405	0.11609
													2.95051	0.09852			2.94728	0.11703
													2.95374	0.09862			2.95051	0.11767
													2.95697	0.09719			2.95374	0.11788
													2.96019	0.09615			2.95697	0.11633
													2.96342	0.09619			2.96019	0.11566
													2.96665	0.09689			2.96342	0.11617
													2.96988	0.09795			2.96665	0.1172
													2.97311	0.09937			2.96988	0.11782
													2.97633	0.09994			2.97311	0.11801
													2.97956	0.09828			2.97633	0.11825
													2.98279	0.09752			2.97956	0.11736
													2.98602	0.0982			2.98279	0.11688
													2.98925	0.09847			2.98602	0.11701
													2.99247	0.09918			2.98925	0.11676
													2.9957	0.10024			2.99247	0.11703
													2.99893	0.1003			2.9957	0.11789
													3.00216	0.09979			2.99893	0.11863
													3.00539	0.09978			3.00216	0.11878
													3.00862	0.0998			3.00539	0.11933
													3.01184	0.10015			3.00862	0.11946
													3.01507	0.1009			3.01184	0.11986
													3.0183	0.10118			3.01507	0.11984
													3.02153	0.10086			3.0183	0.11935
													3.02476	0.1004			3.02153	0.11937
													3.02798	0.09971			3.02476	0.11926
													3.03121	0.09915			3.02798	0.11868
													3.03444	0.10025			3.03121	0.11824
													3.03767	0.10136			3.03444	0.11935
													3.0409	0.10169			3.03767	0.12046
													3.04412	0.10191			3.0409	0.12087
													3.04735	0.10182			3.04412	0.12119
													3.05058	0.10212			3.04735	0.12096
													3.05381	0.10252			3.05058	0.12105
													3.05704	0.10092			3.05381	0.12139
													3.06027	0.10048			3.05704	0.11993
													3.06349	0.10107			3.06027	0.11972
													3.06672	0.10184			3.06349	0.12047
													3.06995	0.10168			3.06672	0.12135
													3.07318	0.10126			3.06995	0.12148
													3.07641	0.10184			3.07318	0.12149
													3.07963	0.10311			3.07641	0.12191
													3.08286	0.1026			3.07963	0.12231
													3.08609	0.10194			3.08286	0.12135
													3.08932	0.10199			3.08609	0.1209
													3.09255	0.10212			3.08932	0.12126
													3.09577	0.10206			3.09255	0.12194
													3.099	0.10257			3.09577	0.12235
													3.10223	0.10308			3.099	0.12309
													3.10546	0.10419			3.10223	0.1238
													3.10869	0.1032			3.10546	0.12501
													3.11192	0.10218			3.10869	0.12399
													3.11514	0.1022			3.11192	0.12212
													3.11837	0.10244			3.11514	0.1217
													3.1216	0.10306			3.11837	0.12153
													3.12483	0.10342			3.1216	0.12316
													3.12806	0.10276			3.12483	0.12453
													3.13128	0.10296			3.12806	0.12314
													3.13451	0.10277			3.13128	0.12256
													3.13774	0.10223			3.13451	0.12281
													3.14097	0.09881			3.13774	0.12283
													3.1442	0.09373			3.14097	0.11869
													3.14742	0.08795			3.1442	0.11261
													3.15065	0.08232			3.14742	0.10643
													3.15388	0.07664			3.15065	0.10058
													3.15711	0.07054			3.15388	0.09468
													3.16034	0.06425			3.15711	0.08916
													3.16357	0.05802			3.16034	0.08386
													3.16679	0.05184			3.16357	0.07788
													3.17002	0.04565			3.16679	0.07147
													3.17325	0.03946			3.17002	0.06531
													3.17648	0.03333			3.17325	0.05934
													3.17971	0.02725			3.17648	0.05285
													3.18293	0.0214			3.17971	0.04579
													3.18616	0.01587			3.18293	0.03797
													3.18939	0.01001			3.18616	0.02905
													3.19262	0.00371			3.18939	0.0158
													3.19585	-0.00219			3.19262	-0.00575
													3.19907	-0.00812			3.19585	-0.02239
													3.2023	-0.01367			3.19907	-0.02821
													3.20553	-0.01956			3.2023	-0.03364
													3.20876	-0.0272			3.20553	-0.03941
													3.21199	-0.03466			3.20876	-0.04694
													3.21522	-0.04085			3.21199	-0.05429
													3.21844	-0.04704			3.21522	-0.06037
													3.22167	-0.05313			3.21844	-0.06644
													3.2249	-0.05923			3.22167	-0.07242
																	3.2249	-0.0784
