# Supplementary material for: Facile fabrication of a novel self-healing and flame-retardant hydrogel/MXene coating for wood
Source: Sci Rep. 2023 Feb 1;13:1826. doi: 10.1038/s41598-023-28228-5 (PMC9892570; doi:10.1038/s41598-023-28228-5)
Supplement: Supplementary file 2 — Supplementary Information 2. [file 41598_2023_28228_MOESM2_ESM.zip › stress-strain/0.xls]

## Sheet: Sheet1
塑料-薄膜拉伸性能试验报告
执行标准	GB 13022-91
试样宽度	试样厚度	试样原始标距
4 mm	2 mm	50 mm
	断裂伸长率	拉伸强度	拉伸屈服应力	最大力	弹性模量
	％	MPa	MPa	N
第 1 根	190.49	0.09	0.02	0.75	0.0472466
第 2 根	157.15	0.08	0.01	0.63	0.0509068
第 3 根	217.58	0.1	0.02	0.82	0.0459601
第 4 根	154.47	0.08	0.01	0.63
第 5 根	33.13	0.01		0.09
均值			0.0166667	0.733333	0.0480378
			-0.00666667	-0.103333	-0.00207771
			0.00333333	0.0866667	0.00286896

## Sheet: Sheet2
0.0068	0.0003	0.0055	0	0.0014	0	0.0075	0.0007	0.002	0			X	Y
0.0075	0.001	0.0102	0.0003	0.0014	0	0.0109	0.0019	0.0095	0.0003			0	0.00469
0.0082	0.0022	0.0095	0.001	0.0034	0	0.0116	0.0035	0.0116	0.0011			0.00218	0.01162
0.0082	0.0022	0.0123	0.0022	0.0102	0.0003	0.0123	0.0056	0.0109	0.0024			0.00436	0.01101
0.0082	0.0038	0.013	0.0038	0.0116	0.0011	0.013	0.0082	0.0116	0.0042			0.00653	0.00988
0.0061	0.0059	0.0109	0.0059	0.015	0.0024	0.0109	0.0113	0.0102	0.0066			0.00871	0.01052
0.0068	0.0085	0.0116	0.0086	0.013	0.0042	0.002	0.0146	0.0109	0.0095			0.01089	0.00967
0.0061	0.0116	0.0109	0.0116	0.0123	0.0066	0.0007	0.0179	0.0102	0.0128			0.01307	0.00651
0	0.0149	0.0034	0.0149	0.0136	0.0095	0	0.0212	0	0.0165			0.01525	0.00246
-0.002	0.0182	0.0014	0.0182	0.0089	0.0129	0.0007	0.0246	-0.0007	0.0202			0.01742	0.000838532
-0.0048	0.0215	0.0014	0.0182	0.0089	0.0129	-0.0007	0.0279	-0.0014	0.0239			0.0196	0.000350764
-0.0048	0.0249	0.002	0.0215	0.002	0.0165	-0.0014	0.0312	-0.0014	0.0276			0.02178	-0.00023044
0	0.0282	0.0014	0.0248	0.0027	0.0202	-0.0007	0.0345	-0.0034	0.0313			0.02396	-0.000610805
0	0.0316	0.0014	0.0281	0.0014	0.024	-0.0007	0.0345	-0.002	0.035			0.02614	-0.000202208
-0.002	0.0349	0.0027	0.0315	0.0007	0.0277	0.0027	0.0379	-0.0048	0.0387			0.02831	0.000837817
-0.002	0.0381	0.0034	0.0348	0.0027	0.0314	0.0007	0.0412	-0.0014	0.0424			0.03049	0.00151
-0.0014	0.0415	0.0014	0.0381	0.0055	0.035	-0.0014	0.0446	-0.0014	0.0424			0.03267	0.002
0.0014	0.0448	0.0027	0.0415	0.0048	0.0388	0.0014	0.0479	0	0.0461			0.03485	0.00226
-0.0007	0.0482	0.0027	0.0448	-0.0007	0.0424	-0.0007	0.0513	-0.0014	0.0498			0.03703	0.00173
-0.0007	0.0482	0.002	0.0482	-0.0014	0.0461	-0.0007	0.0546	-0.0014	0.0536			0.0392	0.0014
-0.0034	0.0515	0.002	0.0515	-0.0027	0.0498	0.0041	0.058	-0.0007	0.0573			0.04138	0.000696581
-0.0027	0.0549	0.0055	0.0549	0.0048	0.0535	0	0.0613	-0.002	0.061			0.04356	0.000709376
-0.0027	0.0583	0.0027	0.0582	0.0055	0.0573	0.0014	0.0646	-0.0014	0.0646			0.04574	0.000665495
-0.0041	0.0616	0.002	0.0616	0.002	0.0611	0.0034	0.0679	-0.002	0.0685			0.04792	-0.000167867
-0.0034	0.0649	0.002	0.0616	0.0007	0.0646	0.0041	0.0712	-0.0034	0.0721			0.05009	-0.000784768
-0.0014	0.0682	0.0007	0.0649	0.0007	0.0684	0.0034	0.0747	-0.0014	0.0758			0.05227	0.000620911
-0.0014	0.0715	0.0027	0.0682	0.0007	0.0684	0.0007	0.0779	0	0.0795			0.05445	0.00241
-0.0027	0.0749	0.0034	0.0716	0.0014	0.0721	0.0007	0.0779	0.0014	0.0831			0.05663	0.00224
0	0.0782	0.0007	0.075	0.0034	0.0758	0.0007	0.0813	-0.0007	0.0869			0.05881	0.00126
-0.0007	0.0816	0.0027	0.0782	0.002	0.0795	0.0027	0.0847	0	0.0906			0.06098	0.000131985
-0.0034	0.0849	0.0048	0.0816	0.0014	0.0832	0.0041	0.0879	0.0007	0.0944			0.06316	-0.000383177
-0.0027	0.0882	0.0014	0.0849	0.0041	0.0869	0.0027	0.0913	0.0007	0.0944			0.06534	-0.000489156
0.0014	0.0915	0.0027	0.0882	0.0055	0.0907	0.0034	0.0947	0.0014	0.098			0.06752	0.000390835
0.0027	0.0949	0.0027	0.0915	0.0027	0.0944	0.0061	0.098	0.0007	0.1017			0.0697	0.00085097
0.0027	0.0949	0.0014	0.0948	0.0034	0.0981	0.0041	0.1013	0	0.1054			0.07187	0.000999124
-0.0027	0.0983	0.0041	0.0983	0.0014	0.1018	0.0027	0.1046	-0.0014	0.1091			0.07405	0.00051089
-0.002	0.1016	0.0055	0.1016	0.002	0.1054	0.002	0.1079	-0.0041	0.1128			0.07623	0.00103
0.002	0.1049	0.0061	0.1049	0.0027	0.1091	0.0055	0.1113	-0.0007	0.1166			0.07841	0.00173
0.002	0.1082	0.0055	0.1083	0.0014	0.1129	0.002	0.1146	0.0014	0.1203			0.08059	0.00184
0.0014	0.1115	0.0055	0.1116	0.0034	0.1165	0.002	0.118	-0.0007	0.1239			0.08276	0.00114
0.0034	0.1148	0.0055	0.1149	0.0027	0.1203	0.0027	0.1213	0	0.1276			0.08494	0.000231832
0.0034	0.1182	0.0055	0.1149	0.0027	0.1203	0.002	0.1246	0	0.1313			0.08712	0.00118
0.0034	0.1216	0.0041	0.1182	0.0055	0.124	0.002	0.1246	0.002	0.135			0.0893	0.00212
-0.0014	0.1249	0.002	0.1216	0.0055	0.1276	0.0048	0.1279	0.0027	0.1388			0.09148	0.00299
0	0.1282	0.0048	0.1249	0.0034	0.1314	0.0055	0.1313	0.0034	0.1424			0.09365	0.00245
0	0.1315	0.0048	0.1282	0.0048	0.1351	0.0027	0.1347	0.0007	0.1462			0.09583	0.00213
0.0014	0.1348	0.0048	0.1315	0.002	0.1388	0.0014	0.138	0.0007	0.1462			0.09801	0.00167
0.0007	0.1383	0.0061	0.1349	0.0041	0.1425	0.0041	0.1413	0.0014	0.1498			0.10019	0.00162
0.0027	0.1416	0.0048	0.1382	0.0075	0.1462	0.0061	0.1446	0.002	0.1536			0.10236	0.00202
0	0.1449	0.0041	0.1416	0.0055	0.1499	0.0034	0.1479	0.0027	0.1573			0.10454	0.00315
0.0014	0.1482	0.002	0.1448	0.0041	0.1536	0.0034	0.1512	0.0014	0.161			0.10672	0.00334
0.0014	0.1515	0.0055	0.1483	0.0068	0.1572	0.0048	0.1547	0.0007	0.1646			0.1089	0.00334
0.0014	0.1515	0.0061	0.1516	0.0048	0.1609	0.0048	0.1579	0.0014	0.1683			0.11108	0.003
0.002	0.1549	0.0068	0.1549	0.0048	0.1647	0.0027	0.1613	0.0014	0.172			0.11325	0.00319
0.002	0.1582	0.0075	0.1582	0.0048	0.1684	0.0048	0.1646	0.0014	0.1758			0.11543	0.00383
0.0048	0.1616	0.0048	0.1615	0.0061	0.1721	0.0055	0.1679	0.0014	0.1794			0.11761	0.00365
0.0055	0.1649	0.0048	0.1615	0.0061	0.1758	0.0089	0.1713	-0.0007	0.1832			0.11979	0.0031
0.0041	0.1682	0.0055	0.1648	0.0061	0.1758	0.0102	0.1747	0	0.1869			0.12197	0.00305
0.0027	0.1715	0.0089	0.1683	0.0048	0.1795	0.0068	0.1779	0	0.1906			0.12414	0.00312
0.0027	0.1748	0.0068	0.1716	0.0068	0.1833	0.0068	0.1779	0.0014	0.1943			0.12632	0.00317
0.0034	0.1783	0.0027	0.1749	0.0075	0.187	0.0055	0.1812	0.002	0.198			0.1285	0.00327
0.0041	0.1816	0.0034	0.1782	0.0034	0.1906	0.0068	0.1846	0.002	0.198			0.13068	0.00287
0.002	0.1849	0.0048	0.1815	0.0041	0.1943	0.0048	0.1879	0.0041	0.2018			0.13286	0.00328
0.002	0.1882	0.0061	0.1848	0.0068	0.198	0.0055	0.1913	0.002	0.2055			0.13503	0.00406
0.0014	0.1916	0.0068	0.1883	0.0061	0.2018	0.0075	0.1946	0	0.2091			0.13721	0.0031
0	0.1948	0.0082	0.1916	0.0068	0.2055	0.0075	0.198	-0.0034	0.2128			0.13939	0.00275
0.0027	0.1981	0.0109	0.1949	0.0089	0.2091	0.0082	0.2013	-0.0007	0.2165			0.14157	0.00345
0.0027	0.1981	0.0089	0.1982	0.0068	0.2128	0.0082	0.2046	0.0007	0.2203			0.14375	0.00296
0.0034	0.2016	0.0082	0.2016	0.0082	0.2165	0.0055	0.2079	-0.0007	0.2239			0.14592	0.0036
0.0041	0.2049	0.0055	0.2048	0.0089	0.2202	0.0048	0.2113	-0.0014	0.2276			0.1481	0.00438
0.0034	0.2082	0.0089	0.2082	0.0102	0.224	0.0068	0.2147	0.0007	0.2314			0.15028	0.00421
0.0061	0.2115	0.0089	0.2082	0.0068	0.2277	0.0034	0.218	0.0014	0.235			0.15246	0.00413
0.0041	0.2148	0.013	0.2116	0.0068	0.2277	0.0048	0.2212	0.0027	0.2388			0.15464	0.00452
0.0048	0.2183	0.0123	0.2148	0.0095	0.2351	0.0089	0.2246	0	0.2425			0.15681	0.00524
0.0027	0.2216	0.0095	0.2183	0.0095	0.2351	0.0089	0.2279	0.0014	0.2462			0.15899	0.00511
0.0048	0.2249	0.0116	0.2215	0.0102	0.2387	0.0089	0.2279	-0.0007	0.25			0.16117	0.00477
0.0068	0.2282	0.0109	0.2249	0.0095	0.2424	0.0109	0.2313	-0.0007	0.25			0.16335	0.00505
0.0048	0.2315	0.0095	0.2283	0.0123	0.2462	0.0082	0.2347	-0.0007	0.2573			0.16553	0.00541
0.0048	0.2349	0.0109	0.2316	0.013	0.2499	0.0082	0.2379	-0.0007	0.2573			0.1677	0.00581
0.0061	0.2382	0.0102	0.2349	0.0102	0.2536	0.0082	0.2413	0	0.261			0.16988	0.00553
0.002	0.2416	0.0109	0.2382	0.0075	0.2573	0.0082	0.2446	-0.002	0.2646			0.17206	0.005
0.0048	0.2449	0.0095	0.2415	0.0061	0.261	0.0082	0.248	-0.002	0.2683			0.17424	0.00411
0.0048	0.2449	0.0123	0.2449	0.0068	0.2646	0.0102	0.2513	0.0014	0.2721			0.17642	0.00398
0.0061	0.2482	0.0116	0.2482	0.0075	0.2684	0.0075	0.2546	0	0.2758			0.17859	0.00405
0.0034	0.2515	0.0109	0.2516	0.0095	0.2721	0.0068	0.2579	0.0014	0.2795			0.18077	0.00463
0.0034	0.2549	0.013	0.2549	0.0102	0.2758	0.0068	0.2612	0.0034	0.2832			0.18295	0.00508
0.0055	0.2582	0.0109	0.2582	0.0095	0.2795	0.0095	0.2646	0.0014	0.287			0.18513	0.0051
0.0061	0.2616	0.0109	0.2582	0.0095	0.2832	0.0102	0.2679	0	0.2907			0.18731	0.00525
0.0055	0.2649	0.0082	0.2615	0.0109	0.2868	0.0095	0.2713	0	0.2944			0.18948	0.00458
0.0034	0.2682	0.0109	0.265	0.0109	0.2868	0.0102	0.2746	0.0007	0.298			0.19166	0.00441
0.0055	0.2715	0.0082	0.2683	0.0102	0.2906	0.0102	0.2746	0.002	0.3017			0.19384	0.00482
0.0068	0.2748	0.0089	0.2716	0.0123	0.2944	0.0095	0.278	0.0034	0.3055			0.19602	0.00552
0.0075	0.2783	0.0109	0.2749	0.0109	0.298	0.0089	0.2813	0.0048	0.3091			0.1982	0.00613
0.0075	0.2815	0.0123	0.2782	0.0082	0.3018	0.0089	0.2847	0.0048	0.3091			0.20037	0.00599
0.0061	0.2849	0.0089	0.2815	0.0089	0.3054	0.0102	0.288	0.0014	0.3129			0.20255	0.00575
0.0068	0.2883	0.0095	0.2849	0.0095	0.3092	0.0095	0.2913	0.0014	0.3165			0.20473	0.00543
0.0061	0.2915	0.0123	0.2882	0.0082	0.3129	0.0102	0.2946	0.002	0.3203			0.20691	0.0063
0.0061	0.2915	0.013	0.2916	0.0123	0.3165	0.0123	0.2979	-0.0007	0.324			0.20909	0.00766
0.0055	0.2949	0.0109	0.2949	0.013	0.3204	0.0116	0.3013	0.002	0.3277			0.21126	0.00872
0.0055	0.2982	0.0116	0.2982	0.0102	0.324	0.0109	0.3047	0.0027	0.3313			0.21344	0.00819
0.0075	0.3015	0.0095	0.3015	0.0068	0.3277	0.0109	0.3079					0.21562	0.00793
0.0095	0.3048	0.0082	0.3049	0.0089	0.3314	0.0095	0.3112					0.2178	0.00768
0.0089	0.3083	0.0082	0.3049	0.0109	0.335	0.0116	0.3146					0.21998	0.00773
0.0068	0.3116	0.0123	0.3083	0.0102	0.3387	0.0123	0.318					0.22215	0.00803
0.0075	0.3148	0.0123	0.3116	0.0102	0.3387	0.0116	0.3213					0.22433	0.00845
0.0082	0.3183	0.013	0.3149	0.013	0.3424	0.0116	0.3213					0.22651	0.00797
0.0082	0.3215	0.0143	0.3182	0.013	0.3462	0.0123	0.328					0.22869	0.00778
0.0075	0.3249	0.0136	0.3215	0.013	0.3498	0.0123	0.328					0.23087	0.00791
0.0089	0.3282	0.0123	0.3249	0.0123	0.3536	0.013	0.3312					0.23304	0.00805
0.0109	0.3316	0.0109	0.3282	0.0102	0.3572	0.0136	0.3346					0.23522	0.00824
0.0089	0.3349	0.0123	0.3316	0.013	0.361	0.013	0.338					0.2374	0.00882
0.0068	0.3383	0.0136	0.3348	0.0136	0.3647	0.0136	0.3412					0.23958	0.00826
0.0075	0.3415	0.015	0.3383	0.0123	0.3684	0.0143	0.3446					0.24176	0.00715
0.0075	0.3415	0.0177	0.3416	0.0116	0.3721	0.0157	0.348					0.24393	0.0087
0.0089	0.3448	0.0164	0.3449	0.015	0.3758	0.015	0.3512					0.24611	0.00985
0.0068	0.3483	0.0136	0.3482	0.0123	0.3796	0.0136	0.3546					0.24829	0.0101
0.0095	0.3515	0.0177	0.3516	0.0123	0.3832	0.0136	0.358					0.25047	0.00932
0.0109	0.3549	0.015	0.3548	0.0157	0.387	0.015	0.3613					0.25265	0.00863
0.0109	0.3582	0.0136	0.3583	0.017	0.3905	0.0164	0.3646					0.25482	0.00855
0.0095	0.3615	0.0136	0.3583	0.017	0.3905	0.0136	0.3679					0.257	0.00804
0.0089	0.3649	0.0143	0.3616	0.0136	0.3943	0.013	0.3712					0.25918	0.00752
0.0082	0.3682	0.0157	0.3648	0.0136	0.3981	0.0136	0.3746					0.26136	0.00685
0.0116	0.3716	0.0157	0.3682	0.0157	0.4018	0.0136	0.3746					0.26354	0.00737
0.0109	0.3749	0.0143	0.3716	0.0123	0.4055	0.013	0.378					0.26571	0.00743
0.0116	0.3782	0.0116	0.3749	0.0123	0.4091	0.013	0.3813					0.26789	0.00651
0.013	0.3815	0.0136	0.3782	0.0116	0.4128	0.0136	0.3846					0.27007	0.00719
0.0136	0.3848	0.015	0.3815	0.0143	0.4165	0.015	0.388					0.27225	0.0082
0.0109	0.3883	0.0164	0.385	0.0157	0.4203	0.015	0.3912					0.27443	0.00907
0.0102	0.3915	0.017	0.3883	0.0136	0.424	0.0136	0.3947					0.2766	0.00961
0.0102	0.3915	0.017	0.3915	0.013	0.4276	0.0184	0.398					0.27878	0.00961
0.0102	0.3949	0.017	0.3949	0.0143	0.4314	0.0164	0.4013					0.28096	0.00882
0.0116	0.3982	0.0164	0.3982	0.0157	0.435	0.0157	0.4047					0.28314	0.0085
0.0089	0.4015	0.017	0.4015	0.0143	0.4388	0.0164	0.4079					0.28532	0.00879
0.0109	0.4049	0.0164	0.4048	0.015	0.4425	0.015	0.4113					0.28749	0.0097
0.0116	0.4083	0.0164	0.4048	0.015	0.4425	0.0164	0.4146					0.28967	0.00982
0.0109	0.4116	0.0157	0.4082	0.0177	0.4499	0.0184	0.418					0.29185	0.00992
0.0109	0.4149	0.0164	0.4116	0.0177	0.4499	0.017	0.4212					0.29403	0.00973
0.0123	0.4182	0.0184	0.4149	0.015	0.4536	0.017	0.4212					0.29621	0.00942
0.013	0.4216	0.0191	0.4182	0.0177	0.4572	0.0177	0.4246					0.29838	0.00924
0.013	0.4248	0.0218	0.4215	0.017	0.461	0.015	0.428					0.30056	0.0087
0.0157	0.4281	0.0205	0.425	0.0184	0.4647	0.0157	0.4313					0.30274	0.00855
0.0143	0.4315	0.0198	0.4283	0.0164	0.4684	0.0191	0.4346					0.30492	0.00884
0.015	0.4349	0.0205	0.4316	0.015	0.4721	0.0205	0.438					0.30709	0.00971
0.015	0.4382	0.0184	0.4349	0.017	0.4758	0.0198	0.4413					0.30927	0.01002
0.015	0.4382	0.0198	0.4382	0.0177	0.4794	0.0218	0.4446					0.31145	0.0093
0.0136	0.4416	0.0198	0.4415	0.017	0.4831	0.0205	0.4479					0.31363	0.00967
0.0116	0.4449	0.0177	0.4449	0.0191	0.487	0.017	0.4512					0.31581	0.01086
0.013	0.4482	0.0198	0.4482	0.0191	0.4906	0.017	0.4546					0.31798	0.01164
0.0136	0.4516	0.0184	0.4516	0.0164	0.4943	0.0198	0.458					0.32016	0.01168
0.0143	0.455	0.0184	0.4516	0.0164	0.498	0.0198	0.4612					0.32234	0.01093
0.0177	0.4582	0.0164	0.4548	0.0164	0.5017	0.0191	0.4647					0.32452	0.00992
0.0157	0.4615	0.0177	0.4583	0.0164	0.5017	0.0184	0.468					0.3267	0.00917
0.0157	0.4649	0.0177	0.4616	0.0184	0.5055	0.0184	0.468					0.32887	0.00931
0.013	0.4682	0.0211	0.4649	0.017	0.5091	0.0184	0.4713					0.33105	0.01045
0.0116	0.4715	0.0198	0.4682	0.0191	0.5128	0.0177	0.4746					0.33323	0.01093
0.0136	0.4748	0.0205	0.4716	0.0177	0.5166	0.0191	0.478					0.33541	0.01108
0.015	0.4783	0.0245	0.4749	0.0177	0.5202	0.0198	0.4813					0.33759	0.01079
0.0136	0.4816	0.0259	0.4782	0.0157	0.524	0.0191	0.4847					0.33976	0.01144
0.013	0.4849	0.0198	0.4815	0.0184	0.5277	0.0198	0.4879					0.34194	0.01264
0.013	0.4849	0.0218	0.4849	0.0218	0.5314	0.0198	0.4912					0.34412	0.01277
0.017	0.4916	0.0225	0.4882	0.0205	0.5352	0.0239	0.4946					0.3463	0.01207
0.017	0.4916	0.0232	0.4916	0.0205	0.5389	0.0239	0.498					0.34848	0.01129
0.0136	0.4948	0.0232	0.4949	0.0191	0.5424	0.0205	0.5012					0.35065	0.01273
0.0143	0.4982	0.0239	0.4982	0.0184	0.5461	0.0211	0.5047					0.35283	0.01305
0.0177	0.5015	0.0239	0.4982	0.0211	0.5499	0.0225	0.5079					0.35501	0.01243
0.017	0.5048	0.0239	0.5016	0.0198	0.5535	0.0218	0.5113					0.35719	0.01172
0.015	0.5083	0.0232	0.5049	0.0198	0.5535	0.0232	0.5146					0.35937	0.01201
0.0164	0.5116	0.0218	0.5082	0.0211	0.5573	0.0232	0.5146					0.36154	0.01229
0.0191	0.5148	0.0232	0.5117	0.0205	0.5609	0.0232	0.5179					0.36372	0.01259
0.0177	0.5182	0.0239	0.5148	0.0211	0.5647	0.0239	0.5214					0.3659	0.01252
0.0164	0.5216	0.0245	0.5183	0.0211	0.5684	0.0245	0.5247					0.36808	0.01211
0.0157	0.5249	0.0232	0.5215	0.0211	0.5722	0.0239	0.528					0.37026	0.01235
0.015	0.5283	0.0239	0.5249	0.0252	0.5759	0.0218	0.5312					0.37243	0.01232
0.017	0.5315	0.0259	0.5282	0.0286	0.5795	0.0245	0.5346					0.37461	0.01224
0.0157	0.5348	0.0239	0.5316	0.0232	0.5832	0.0232	0.538					0.37679	0.01278
0.015	0.5382	0.0259	0.5349	0.0198	0.587	0.0218	0.5413					0.37897	0.01287
0.015	0.5382	0.0245	0.5382	0.0218	0.5906	0.0239	0.5446					0.38115	0.01333
0.017	0.5416	0.0259	0.5415	0.0225	0.5944	0.0273	0.5479					0.38332	0.01382
0.015	0.5449	0.0273	0.5449	0.0205	0.598	0.0245	0.5512					0.3855	0.01464
0.0164	0.5482	0.028	0.5483	0.0225	0.6018	0.0239	0.5547					0.38768	0.01474
0.0191	0.5515	0.0232	0.5516	0.0218	0.6055	0.0239	0.558					0.38986	0.01477
0.0191	0.5549	0.0232	0.5516	0.0198	0.6092	0.0239	0.5613					0.39204	0.01428
0.0177	0.5582	0.0245	0.5549	0.0198	0.6092	0.0239	0.5646					0.39421	0.01363
0.0177	0.5616	0.0266	0.5582	0.0205	0.6128	0.0245	0.5679					0.39639	0.01372
0.0184	0.5649	0.0252	0.5615	0.0205	0.6166	0.0245	0.5679					0.39857	0.01388
0.0205	0.5682	0.0273	0.5648	0.0239	0.6203	0.0232	0.5712					0.40075	0.01383
0.0218	0.5716	0.0266	0.5683	0.0239	0.624	0.0252	0.5746					0.40293	0.01371
0.0184	0.5748	0.0293	0.5715	0.0245	0.6277	0.0259	0.578					0.4051	0.01331
0.0184	0.5782	0.0266	0.5749	0.0218	0.6313	0.028	0.5813					0.40728	0.01319
0.0211	0.5816	0.0273	0.5783	0.0252	0.635	0.0259	0.5846					0.40946	0.01318
0.017	0.5849	0.0273	0.5816	0.028	0.6387	0.0225	0.588					0.41164	0.01305
0.017	0.5849	0.0259	0.5849	0.0245	0.6425	0.0239	0.5913					0.41382	0.01366
0.0191	0.5882	0.0286	0.5882	0.0245	0.6461	0.0293	0.5946					0.41599	0.01464
0.0225	0.5915	0.0259	0.5916	0.0259	0.6498	0.0286	0.598					0.41817	0.01543
0.0239	0.5949	0.028	0.5948	0.0259	0.6536	0.0273	0.6012					0.42035	0.01642
0.0211	0.5982	0.028	0.5983	0.0239	0.6573	0.0286	0.6046					0.42253	0.01628
0.0225	0.6016	0.028	0.5983	0.0205	0.6611	0.03	0.608					0.42471	0.0157
0.0225	0.6049	0.0286	0.6015	0.0232	0.6647	0.03	0.6112					0.42688	0.01597
0.0205	0.6083	0.0286	0.6048	0.0266	0.6684	0.0259	0.6147					0.42906	0.01626
0.0211	0.6116	0.03	0.6083	0.0266	0.6684	0.0259	0.6147					0.43124	0.01636
0.0225	0.6148	0.0266	0.6115	0.0266	0.6721	0.0307	0.618					0.43342	0.01637
0.0205	0.6183	0.0273	0.6149	0.0252	0.6758	0.0307	0.6213					0.4356	0.01639
0.0205	0.6215	0.03	0.6183	0.0266	0.6794	0.0307	0.6246					0.43777	0.01643
0.0225	0.6249	0.0307	0.6216	0.0239	0.6833	0.0286	0.6279					0.43995	0.0162
0.0218	0.6282	0.0293	0.6249	0.0266	0.687	0.0286	0.6312					0.44213	0.01587
0.0211	0.6316	0.0293	0.6282	0.0286	0.6906	0.032	0.6347					0.44431	0.01523
0.0232	0.6349	0.0266	0.6315	0.0293	0.6944	0.0327	0.638					0.44649	0.01581
0.0232	0.6349	0.0293	0.6348	0.0293	0.6981	0.0286	0.6413					0.44866	0.01665
0.0225	0.6382	0.0341	0.6382	0.0286	0.7018	0.0286	0.6446					0.45084	0.0164
0.0225	0.6415	0.0341	0.6415	0.028	0.7055	0.03	0.6479					0.45302	0.01561
0.0245	0.6449	0.028	0.6449	0.028	0.7091	0.0286	0.6513					0.4552	0.01575
0.0232	0.6483	0.028	0.6449	0.0266	0.7128	0.0314	0.6546					0.45738	0.01728
0.0252	0.6516	0.0286	0.6482	0.0259	0.7165	0.0334	0.658					0.45955	0.01728
0.0225	0.6549	0.0273	0.6516	0.0293	0.7203	0.0348	0.6613					0.46173	0.01694
0.0232	0.6582	0.0286	0.6549	0.0293	0.7203	0.0348	0.6613					0.46391	0.01796
0.0239	0.6615	0.0286	0.6582	0.0314	0.7239	0.0314	0.6647					0.46609	0.01767
0.0218	0.6649	0.0286	0.6616	0.03	0.7277	0.0307	0.6679					0.46827	0.01642
0.0239	0.6682	0.0314	0.6648	0.0286	0.7314	0.032	0.6713					0.47044	0.01598
0.0259	0.6716	0.0293	0.6683	0.0293	0.735	0.03	0.6746					0.47262	0.01643
0.0252	0.6749	0.03	0.6716	0.0286	0.7388	0.0334	0.6779					0.4748	0.01815
0.0252	0.6782	0.0314	0.6748	0.0259	0.7425	0.0327	0.6814					0.47698	0.01903
0.0252	0.6815	0.0327	0.6783	0.028	0.7462	0.0348	0.6846					0.47916	0.01881
0.0252	0.6815	0.0334	0.6815	0.03	0.7498	0.0348	0.6879					0.48133	0.01705
0.0245	0.6849	0.032	0.6849	0.0327	0.7535	0.0341	0.6913					0.48351	0.01715
0.0239	0.6883	0.03	0.6882	0.0327	0.7573	0.0334	0.6947					0.48569	0.01794
0.0245	0.6916	0.032	0.6916	0.0327	0.7609	0.0334	0.6979					0.48787	0.01877
0.0259	0.6949	0.0314	0.6949	0.032	0.7647	0.032	0.7013					0.49005	0.01935
0.0259	0.6982	0.0314	0.6949	0.0314	0.7684	0.0334	0.7046					0.49222	0.01915
0.0259	0.7015	0.0334	0.6982	0.03	0.7721	0.032	0.708					0.4944	0.01787
0.0286	0.7049	0.0355	0.7016	0.03	0.7721	0.032	0.708					0.49658	0.01797
0.028	0.7082	0.0355	0.7048	0.03	0.7758	0.0348	0.7146					0.49876	0.01839
0.0252	0.7116	0.0334	0.7083	0.0327	0.7795	0.0348	0.7146					0.50093	0.01914
0.0252	0.7149	0.0355	0.7116	0.0361	0.7833	0.0355	0.7179					0.50311	0.01936
0.0293	0.7182	0.0375	0.7149	0.0361	0.787	0.0348	0.7212					0.50529	0.01935
0.0252	0.7215	0.0341	0.7182	0.032	0.7907	0.0368	0.7245					0.50747	0.01841
0.0245	0.7249	0.0334	0.7215	0.032	0.7943	0.0368	0.7279					0.50965	0.01842
0.0252	0.7283	0.0334	0.7249	0.0314	0.798	0.0348	0.7313					0.51182	0.01945
0.0252	0.7283	0.0341	0.7283	0.032	0.8017	0.0361	0.7346					0.514	0.02027
0.028	0.7349	0.0368	0.7316	0.032	0.8055	0.0389	0.738					0.51618	0.02017
0.028	0.7349	0.0341	0.7349	0.0355	0.8091	0.0375	0.7413					0.51836	0.01994
0.028	0.7382	0.0368	0.7382	0.0375	0.8129	0.0375	0.7447					0.52054	0.01931
0.028	0.7415	0.0389	0.7415	0.0341	0.8166	0.0355	0.748					0.52271	0.01866
0.0273	0.7449	0.0355	0.7448	0.0327	0.8203	0.0382	0.7513					0.52489	0.01865
0.0273	0.7482	0.0355	0.7448	0.0355	0.8239	0.0416	0.7546					0.52707	0.01947
0.028	0.7516	0.0375	0.7483	0.0355	0.8239	0.0382	0.7579					0.52925	0.02023
0.0286	0.7549	0.0368	0.7516	0.0368	0.8277	0.0382	0.7613					0.53143	0.02092
0.0293	0.7582	0.0368	0.7549	0.0348	0.8314	0.0382	0.7613					0.5336	0.02078
0.0314	0.7615	0.0368	0.7582	0.0348	0.8351	0.0389	0.7646					0.53578	0.02051
0.0314	0.7649	0.0389	0.7615	0.0334	0.8387	0.0402	0.768					0.53796	0.02005
0.0334	0.7682	0.0382	0.7649	0.0341	0.8424	0.0409	0.7713					0.54014	0.02049
0.0314	0.7716	0.0409	0.7683	0.0334	0.8461	0.0423	0.7746					0.54232	0.02065
0.0314	0.7749	0.0375	0.7716	0.0348	0.8499	0.0423	0.7779					0.54449	0.02036
0.0307	0.7782	0.0382	0.7749	0.0389	0.8535	0.0402	0.7812					0.54667	0.02074
0.0307	0.7815	0.0382	0.7782	0.0409	0.8573	0.0389	0.7847					0.54885	0.0215
0.0307	0.7815	0.0396	0.7815	0.0402	0.8609	0.0409	0.788					0.55103	0.02115
0.0341	0.7848	0.0396	0.7848	0.0402	0.8647	0.0409	0.7913					0.55321	0.02095
0.0314	0.7882	0.0382	0.7883	0.0375	0.8685	0.0423	0.7947					0.55538	0.02138
0.0334	0.7915	0.0375	0.7916	0.0382	0.8722	0.0396	0.7979					0.55756	0.02174
0.0355	0.7949	0.0409	0.7949	0.0402	0.8759	0.0382	0.8013					0.55974	0.02145
0.0348	0.7982	0.0409	0.7949	0.0409	0.8795	0.043	0.8047					0.56192	0.0213
0.0341	0.8015	0.0409	0.7982	0.0416	0.8832	0.0409	0.8079					0.5641	0.02203
0.0307	0.8049	0.0389	0.8015	0.0416	0.8832	0.043	0.8113					0.56627	0.02246
0.0361	0.8083	0.0382	0.8049	0.0382	0.8869	0.043	0.8113					0.56845	0.02281
0.0341	0.8116	0.0375	0.8083	0.0361	0.8906	0.0436	0.8146					0.57063	0.0237
0.0327	0.8149	0.0382	0.8116	0.0389	0.8944	0.043	0.818					0.57281	0.02352
0.0355	0.8182	0.0389	0.8149	0.0382	0.898	0.0464	0.8213					0.57499	0.02307
0.0348	0.8216	0.0389	0.8182	0.0396	0.9018	0.045	0.8247					0.57716	0.02395
0.0314	0.8249	0.0396	0.8215	0.0375	0.9055	0.043	0.828					0.57934	0.02502
0.0334	0.8282	0.0382	0.8249	0.0375	0.9092	0.0436	0.8312					0.58152	0.02466
0.0334	0.8282	0.0389	0.8282	0.0368	0.9128	0.0423	0.8347					0.5837	0.02255
0.0341	0.8315	0.0409	0.8316	0.0361	0.9166	0.0416	0.8379					0.58588	0.02171
0.032	0.8349	0.0402	0.8348	0.0368	0.9203	0.043	0.8413					0.58805	0.02262
0.0327	0.8382	0.0416	0.8383	0.0389	0.9239	0.0443	0.8446					0.59023	0.02326
0.032	0.8416	0.0436	0.8416	0.0409	0.9276	0.0436	0.848					0.59241	0.02381
0.0348	0.8449	0.0436	0.8416	0.0396	0.9313	0.0416	0.8512					0.59459	0.02468
0.0355	0.8483	0.0464	0.8449	0.0389	0.935	0.0464	0.8547					0.59677	0.02383
0.0355	0.8516	0.0471	0.8483	0.0389	0.935	0.0477	0.858					0.59894	0.02351
0.0327	0.8549	0.0416	0.8516	0.0368	0.9387	0.0477	0.858					0.60112	0.02433
0.0341	0.8582	0.043	0.8549	0.0416	0.9425	0.0436	0.8613					0.6033	0.02444
0.0341	0.8615	0.045	0.8582	0.043	0.9462	0.0457	0.8646					0.60548	0.02428
0.0334	0.8649	0.0423	0.8615	0.045	0.9499	0.0436	0.8679					0.60766	0.02375
0.0348	0.8682	0.0402	0.8649	0.0389	0.9536	0.043	0.8714					0.60983	0.02302
0.0382	0.8716	0.0436	0.8682	0.0368	0.9574	0.045	0.8746					0.61201	0.02278
0.0348	0.8748	0.0436	0.8716	0.0396	0.9611	0.0457	0.878					0.61419	0.0233
0.0348	0.8748	0.0443	0.8748	0.0389	0.9647	0.0498	0.8812					0.61637	0.02352
0.0361	0.8783	0.043	0.8783	0.0409	0.9684	0.0498	0.8847					0.61855	0.02428
0.0382	0.8816	0.0436	0.8816	0.0416	0.9721	0.0471	0.8879					0.62072	0.02497
0.0396	0.8849	0.0436	0.8849	0.0416	0.9758	0.0477	0.8913					0.6229	0.02512
0.0409	0.8883	0.045	0.8883	0.045	0.9794	0.0484	0.8947					0.62508	0.02528
0.0396	0.8916	0.045	0.8883	0.0423	0.9832	0.0484	0.898					0.62726	0.02524
0.0396	0.8948	0.0471	0.895	0.0396	0.9869	0.0477	0.9014					0.62944	0.02434
0.0375	0.8982	0.0471	0.895	0.0396	0.9869	0.0471	0.9046					0.63161	0.0233
0.0402	0.9016	0.045	0.8982	0.0409	0.9907	0.0457	0.908					0.63379	0.02502
0.0375	0.9049	0.0443	0.9015	0.0464	0.9944	0.0457	0.908					0.63597	0.02662
0.0355	0.9082	0.0457	0.9049	0.043	0.998	0.0471	0.9113					0.63815	0.02804
0.0361	0.9115	0.0484	0.9082	0.0464	1.0018	0.0471	0.9146					0.64033	0.0277
0.0382	0.9148	0.0477	0.9116	0.0471	1.0055	0.0477	0.9179					0.6425	0.02663
0.0389	0.9182	0.0464	0.9149	0.0443	1.0092	0.0484	0.9213					0.64468	0.02575
0.0361	0.9216	0.0464	0.9183	0.043	1.0128	0.0484	0.9246					0.64686	0.02563
0.0402	0.9249	0.0443	0.9216	0.043	1.0165	0.0491	0.928					0.64904	0.02585
0.0402	0.9249	0.045	0.9249	0.0464	1.0202	0.0525	0.9313					0.65122	0.0261
0.0375	0.9316	0.045	0.9283	0.045	1.0239	0.0532	0.9347					0.65339	0.02588
0.0375	0.9316	0.0457	0.9316	0.0436	1.0277	0.0532	0.938					0.65557	0.02536
0.0396	0.9349	0.0464	0.9349	0.0416	1.0314	0.0511	0.9412					0.65775	0.02507
0.0423	0.9382	0.0477	0.9382	0.045	1.035	0.0532	0.9446					0.65993	0.02457
0.0423	0.9416	0.0491	0.9415	0.0464	1.0388	0.0539	0.948					0.66211	0.02461
0.0409	0.9449	0.0491	0.9415	0.0457	1.0425	0.0484	0.9513					0.66428	0.02534
0.0389	0.9482	0.0484	0.9449	0.0477	1.0462	0.0505	0.9546					0.66646	0.02601
0.0396	0.9515	0.0477	0.9482	0.045	1.0499	0.0505	0.9546					0.66864	0.02671
0.0402	0.9549	0.0464	0.9516	0.0477	1.0536	0.0498	0.9579					0.67082	0.02729
0.0423	0.9582	0.045	0.9548	0.0491	1.0572	0.0518	0.9613					0.673	0.02749
0.043	0.9616	0.0464	0.9583	0.0491	1.061	0.0525	0.9647					0.67517	0.02739
0.0423	0.9648	0.0477	0.9616	0.0477	1.0647	0.0518	0.968					0.67735	0.02778
0.0423	0.9683	0.0477	0.9649	0.0464	1.0684	0.0511	0.9713					0.67953	0.02823
0.0423	0.9716	0.0464	0.9683	0.0464	1.0684	0.0532	0.9747					0.68171	0.02782
0.0436	0.9749	0.0477	0.9716	0.0464	1.0721	0.0525	0.978					0.68389	0.02715
0.0436	0.9749	0.0484	0.9749	0.0457	1.0758	0.0525	0.9813					0.68606	0.02717
0.045	0.9782	0.0498	0.9782	0.0443	1.0795	0.0546	0.9846					0.68824	0.02707
0.0443	0.9816	0.0498	0.9815	0.0471	1.0832	0.0539	0.9879					0.69042	0.02803
0.043	0.9848	0.0477	0.9849	0.0477	1.087	0.0546	0.9912					0.6926	0.02857
0.0416	0.9883	0.0505	0.9882	0.0491	1.0907	0.0573	0.9947					0.69477	0.02886
0.0416	0.9915	0.0505	0.9882	0.0491	1.0944	0.0566	0.9979					0.69695	0.02928
0.0423	0.9949	0.0498	0.9916	0.0498	1.098	0.0539	1.0013					0.69913	0.02966
0.043	0.9982	0.0484	0.9949	0.0491	1.1017	0.0566	1.0047					0.70131	0.02997
0.045	1.0016	0.0505	0.9982	0.0511	1.1054	0.0566	1.0047					0.70349	0.03043
0.043	1.0049	0.0511	1.0015	0.0498	1.1092	0.0552	1.0079					0.70566	0.03048
0.0436	1.0083	0.0505	1.0049	0.0505	1.1129	0.0566	1.0113					0.70784	0.02991
0.043	1.0115	0.0511	1.0083	0.0532	1.1166	0.0566	1.0147					0.71002	0.02955
0.0471	1.0148	0.0552	1.0116	0.0511	1.1202	0.0566	1.018					0.7122	0.0293
0.0477	1.0183	0.0539	1.0149	0.0457	1.1239	0.058	1.0213					0.71438	0.02956
0.0457	1.0216	0.0525	1.0182	0.0457	1.1239	0.0566	1.0246					0.71655	0.02967
0.0471	1.0248	0.0525	1.0215	0.0484	1.1276	0.0566	1.0279					0.71873	0.03017
0.0471	1.0248	0.0532	1.0248	0.0518	1.1314	0.0593	1.0313					0.72091	0.0297
0.0464	1.0282	0.0539	1.0283	0.0532	1.1351	0.0586	1.0347					0.72309	0.02973
0.0484	1.0315	0.0518	1.0316	0.0532	1.1388	0.0559	1.0379					0.72527	0.02965
0.0477	1.0348	0.0498	1.0348	0.0532	1.1424	0.0559	1.0413					0.72744	0.02968
0.0457	1.0383	0.0498	1.0348	0.0532	1.1463	0.0607	1.0446					0.72962	0.03007
0.0471	1.0416	0.0525	1.0383	0.0511	1.1498	0.0614	1.048					0.7318	0.03067
0.0464	1.0449	0.0525	1.0416	0.0477	1.1536	0.0593	1.0513					0.73398	0.03052
0.0477	1.0482	0.0539	1.0449	0.0484	1.1572	0.0573	1.0547					0.73616	0.03074
0.0471	1.0515	0.0532	1.0483	0.0505	1.161	0.0607	1.0579					0.73833	0.03119
0.0457	1.0548	0.0539	1.0515	0.0505	1.1646	0.0607	1.0579					0.74051	0.03121
0.0477	1.0582	0.0511	1.0549	0.0525	1.1683	0.0593	1.0612					0.74269	0.03048
0.0464	1.0616	0.0532	1.0582	0.0559	1.1721	0.0586	1.0647					0.74487	0.03003
0.0464	1.0649	0.0566	1.0616	0.0532	1.1759	0.058	1.0679					0.74705	0.03085
0.0471	1.0682	0.0546	1.0648	0.0532	1.1759	0.0614	1.0713					0.74922	0.0315
0.0464	1.0715	0.0532	1.0682	0.0552	1.1832	0.0586	1.0746					0.7514	0.03199
0.0464	1.0715	0.0539	1.0716	0.0552	1.1832	0.0586	1.078					0.75358	0.03262
0.0464	1.0748	0.0566	1.0749	0.0552	1.1869	0.0559	1.0812					0.75576	0.03276
0.0464	1.0782	0.0532	1.0782	0.0511	1.1906	0.058	1.0847					0.75794	0.03291
0.0484	1.0816	0.0539	1.0816	0.0511	1.1944	0.0593	1.088					0.76011	0.03375
0.0491	1.0849	0.0573	1.085	0.0525	1.198	0.0586	1.0913					0.76229	0.03419
0.0498	1.0882	0.0573	1.085	0.0546	1.2018	0.0573	1.0946					0.76447	0.03391
0.0484	1.0916	0.058	1.0883	0.058	1.2055	0.0593	1.098					0.76665	0.03458
0.0518	1.0948	0.0573	1.0916	0.0586	1.2091	0.0607	1.1013					0.76883	0.03488
0.0484	1.0982	0.0546	1.0949	0.0552	1.2128	0.0607	1.1046					0.771	0.03343
0.0511	1.1016	0.0532	1.0982	0.0573	1.2165	0.0607	1.1046					0.77318	0.03308
0.0498	1.1049	0.0546	1.1015	0.058	1.2203	0.0593	1.1079					0.77536	0.03317
0.0511	1.1082	0.0566	1.1048	0.0559	1.224	0.0627	1.1113					0.77754	0.03344
0.0511	1.1115	0.0566	1.1083	0.0573	1.2277	0.06	1.1146					0.77972	0.03415
0.0505	1.1148	0.0573	1.1116	0.0586	1.2313	0.0586	1.118					0.78189	0.03518
0.0505	1.1183	0.0566	1.1148	0.058	1.235	0.0607	1.1213					0.78407	0.03635
0.0505	1.1183	0.0573	1.1183	0.058	1.235	0.0621	1.1247					0.78625	0.03602
0.0511	1.1216	0.0566	1.1216	0.0566	1.2388	0.0607	1.128					0.78843	0.03474
0.0511	1.1249	0.0566	1.125	0.0566	1.2424	0.0634	1.1313					0.79061	0.03422
0.0532	1.1283	0.0566	1.1283	0.058	1.2462	0.0627	1.1346					0.79278	0.03497
0.0511	1.1315	0.0573	1.1315	0.0566	1.2499	0.0641	1.1379					0.79496	0.03609
0.0491	1.1349	0.0593	1.1349	0.0559	1.2536	0.0634	1.1413					0.79714	0.03582
0.0484	1.1382	0.06	1.1382	0.058	1.2573	0.0655	1.1447					0.79932	0.03547
0.0505	1.1416	0.06	1.1382	0.058	1.261	0.0655	1.1479					0.8015	0.03499
0.0511	1.1449	0.0607	1.1416	0.058	1.2648	0.0634	1.1513					0.80367	0.03413
0.0511	1.1482	0.06	1.1449	0.0573	1.2685	0.0634	1.1513					0.80585	0.03419
0.0518	1.1515	0.0593	1.1482	0.0586	1.2722	0.0655	1.1546					0.80803	0.0359
0.0511	1.1548	0.0586	1.1515	0.0593	1.2758	0.0655	1.1579					0.81021	0.03631
0.0511	1.1583	0.0586	1.1549	0.058	1.2795	0.0689	1.1613					0.81239	0.03645
0.0532	1.1616	0.06	1.1582	0.0573	1.2832	0.0655	1.1647					0.81456	0.03588
0.0525	1.165	0.0607	1.1616	0.0627	1.2869	0.0648	1.168					0.81674	0.03574
0.0505	1.1683	0.058	1.1649	0.0627	1.2869	0.0634	1.1713					0.81892	0.03588
0.0539	1.1715	0.0593	1.1683	0.0607	1.2907	0.0661	1.1746					0.8211	0.03591
0.0539	1.1715	0.06	1.1715	0.0593	1.2943	0.0661	1.1779					0.82328	0.03565
0.0566	1.1748	0.0621	1.1748	0.06	1.2981	0.0648	1.1813					0.82545	0.03536
0.0573	1.1782	0.0614	1.1782	0.0607	1.3018	0.0668	1.1846					0.82763	0.0362
0.0546	1.1816	0.058	1.1816	0.0627	1.3054	0.0655	1.188					0.82981	0.03642
0.0546	1.1848	0.0552	1.1849	0.0614	1.3092	0.0655	1.1913					0.83199	0.03647
0.0525	1.1882	0.0552	1.1849	0.0593	1.3129	0.0668	1.1946					0.83417	0.03586
0.0532	1.1916	0.0566	1.1882	0.06	1.3166	0.0648	1.1979					0.83634	0.03581
0.0539	1.1949	0.0607	1.1916	0.0586	1.3202	0.0648	1.1979					0.83852	0.03595
0.0559	1.1982	0.06	1.1949	0.0614	1.3239	0.0668	1.2013					0.8407	0.03634
0.0593	1.2016	0.0621	1.1982	0.0627	1.3276	0.0689	1.2047					0.84288	0.03726
0.0573	1.205	0.0634	1.2016	0.0621	1.3314	0.0689	1.208					0.84506	0.03829
0.0566	1.2082	0.0621	1.205	0.0614	1.3351	0.0675	1.2112					0.84723	0.03866
0.0552	1.2116	0.0607	1.2083	0.0634	1.3388	0.0682	1.2146					0.84941	0.03846
0.0593	1.2148	0.0607	1.2116	0.0634	1.3388	0.0689	1.218					0.85159	0.03795
0.0573	1.2183	0.0621	1.2149	0.06	1.3425	0.0702	1.2212					0.85377	0.03841
0.0573	1.2183	0.0634	1.2182	0.0607	1.3462	0.0675	1.2246					0.85595	0.03899
0.0546	1.2216	0.0627	1.2215	0.0614	1.3499	0.0702	1.228					0.85812	0.03992
0.0559	1.2248	0.0621	1.2249	0.0607	1.3536	0.0682	1.2312					0.8603	0.03923
0.058	1.2283	0.0607	1.2282	0.0621	1.3573	0.0696	1.2346					0.86248	0.0386
0.0586	1.2316	0.0627	1.2316	0.0634	1.361	0.0696	1.238					0.86466	0.038
0.0593	1.2349	0.0627	1.2316	0.0614	1.3647	0.0709	1.2414					0.86684	0.03837
0.0607	1.2383	0.0634	1.2348	0.0634	1.3685	0.073	1.2447					0.86901	0.03894
0.0614	1.2416	0.0634	1.2383	0.0648	1.3721	0.0696	1.248					0.87119	0.0398
0.06	1.2448	0.0627	1.2416	0.0648	1.3758	0.0689	1.2513					0.87337	0.03971
0.058	1.2483	0.0641	1.2449	0.0641	1.3795	0.0689	1.2513					0.87555	0.0397
0.0593	1.2515	0.0661	1.2482	0.0641	1.3832	0.0709	1.2546					0.87773	0.03988
0.0552	1.2549	0.0621	1.2516	0.0627	1.387	0.0702	1.2579					0.8799	0.04046
0.0552	1.2582	0.0614	1.2549	0.0634	1.3906	0.0675	1.2613					0.88208	0.04113
0.0586	1.2616	0.0655	1.2582	0.0634	1.3906	0.0689	1.2647					0.88426	0.04118
0.0614	1.2649	0.0661	1.2615	0.0621	1.3943	0.0689	1.268					0.88644	0.04102
0.0614	1.2649	0.0675	1.2649	0.0627	1.398	0.0702	1.2713					0.88862	0.04103
0.0566	1.2682	0.0668	1.2682	0.0648	1.4018	0.0723	1.2746					0.89079	0.04065
0.0593	1.2715	0.0668	1.2716	0.0648	1.4055	0.0723	1.278					0.89297	0.0413
0.0573	1.2749	0.0648	1.2748	0.0641	1.4091	0.0716	1.2813					0.89515	0.04171
0.0573	1.2783	0.0641	1.2783	0.0655	1.4128	0.0709	1.2846					0.89733	0.04065
0.0593	1.2816	0.0641	1.2783	0.0655	1.4165	0.0689	1.2879					0.8995	0.04067
0.0607	1.2849	0.0641	1.2816	0.0661	1.4202	0.0716	1.2913					0.90168	0.04135
0.0614	1.2882	0.0648	1.285	0.0668	1.424	0.0716	1.2946					0.90386	0.04068
0.0634	1.2915	0.0655	1.2883	0.0634	1.4277	0.0709	1.298					0.90604	0.04031
0.0621	1.2949	0.0634	1.2915	0.0634	1.4314	0.0709	1.298					0.90822	0.04047
0.0607	1.2982	0.0661	1.2949	0.0634	1.4351	0.0743	1.3012					0.91039	0.04037
0.06	1.3016	0.0675	1.2982	0.0648	1.4387	0.0743	1.3047					0.91257	0.04031
0.0607	1.3048	0.0634	1.3016	0.0675	1.4425	0.073	1.3079					0.91475	0.04036
0.0648	1.3083	0.0682	1.3049	0.0668	1.4462	0.0696	1.3113					0.91693	0.0404
0.0607	1.3116	0.0689	1.3082	0.0675	1.4499	0.0716	1.3146					0.91911	0.0402
0.0607	1.3116	0.0668	1.3116	0.0655	1.4535	0.0723	1.318					0.92128	0.03941
0.0607	1.315	0.0689	1.3149	0.0655	1.4535	0.0723	1.3212					0.92346	0.04058
0.0648	1.3183	0.0668	1.3182	0.0661	1.4572	0.0764	1.3246					0.92564	0.04158
0.0627	1.3216	0.0682	1.3216	0.0675	1.461	0.0757	1.328					0.92782	0.04162
0.0621	1.3249	0.0709	1.325	0.0655	1.4646	0.0736	1.3313					0.93	0.04119
0.0614	1.3282	0.0675	1.3283	0.0675	1.4684	0.0716	1.3347					0.93217	0.04104
0.0621	1.3315	0.0648	1.3315	0.0723	1.4721	0.0723	1.3379					0.93435	0.04152
0.0627	1.3349	0.0648	1.3315	0.0696	1.4758	0.073	1.3413					0.93653	0.042
0.0655	1.3382	0.0682	1.3349	0.0689	1.4795	0.0757	1.3447					0.93871	0.04234
0.0627	1.3415	0.0682	1.3382	0.0709	1.4832	0.0757	1.3447					0.94089	0.04357
0.0627	1.3448	0.0682	1.3415	0.0702	1.4869	0.0736	1.3479					0.94306	0.04409
0.0627	1.3483	0.0689	1.3449	0.0689	1.4907	0.0743	1.3513					0.94524	0.04389
0.0648	1.3516	0.0689	1.3482	0.0696	1.4944	0.0736	1.3547					0.94742	0.04363
0.0668	1.3549	0.0702	1.3516	0.0716	1.498	0.0757	1.358					0.9496	0.04373
0.0682	1.3582	0.0702	1.3549	0.0702	1.5017	0.075	1.3613					0.95178	0.04263
0.0661	1.3615	0.0696	1.3582	0.0696	1.5054	0.075	1.3646					0.95395	0.04137
0.0661	1.3648	0.0682	1.3615	0.0696	1.5054	0.0764	1.3679					0.95613	0.04134
0.0661	1.3648	0.0675	1.365	0.0682	1.5091	0.0743	1.3713					0.95831	0.04207
0.0668	1.3683	0.0696	1.3683	0.0689	1.5129	0.0743	1.3747					0.96049	0.04306
0.0648	1.3716	0.0689	1.3716	0.0702	1.5165	0.0777	1.3779					0.96267	0.04325
0.0634	1.3748	0.0675	1.3749	0.0709	1.5203	0.075	1.3813					0.96484	0.04299
0.0641	1.3783	0.0668	1.3782	0.0709	1.524	0.0777	1.3846					0.96702	0.04311
0.0641	1.3816	0.0709	1.3815	0.0709	1.5277	0.0771	1.388					0.9692	0.04337
0.0648	1.3848	0.0709	1.3815	0.0709	1.5314	0.0771	1.3913					0.97138	0.04379
0.0668	1.3883	0.0709	1.3848	0.0709	1.5352	0.0757	1.3946					0.97356	0.04426
0.0675	1.3916	0.0709	1.3882	0.0709	1.5388	0.073	1.3979					0.97573	0.04477
0.0689	1.3949	0.0675	1.3916	0.0716	1.5425	0.073	1.3979					0.97791	0.04605
0.0709	1.3982	0.0702	1.3949	0.0757	1.5462	0.0743	1.4013					0.98009	0.04631
0.0675	1.4015	0.0689	1.3982	0.0757	1.5498	0.0743	1.4047					0.98227	0.04544
0.0648	1.4048	0.0702	1.4015	0.0723	1.5535	0.0757	1.4079					0.98445	0.04417
0.0648	1.4083	0.0716	1.405	0.0723	1.5573	0.0764	1.4113					0.98662	0.04374
0.0661	1.4116	0.0696	1.4083	0.0723	1.5573	0.0784	1.4146					0.9888	0.04408
0.0682	1.4148	0.0668	1.4116	0.073	1.561	0.0771	1.418					0.99098	0.04428
0.0682	1.4148	0.0723	1.4149	0.0723	1.5647	0.0723	1.4213					0.99316	0.04521
0.0689	1.4183	0.0723	1.4182	0.0716	1.5684	0.0757	1.4246					0.99534	0.04553
0.0682	1.4216	0.0709	1.4215	0.0736	1.5721	0.0743	1.428					0.99751	0.04546
0.0682	1.4249	0.0709	1.4249	0.0736	1.5758	0.0777	1.4313					0.99969	0.04639
0.0716	1.4283	0.0716	1.4282	0.0743	1.5796	0.075	1.4347					1.00187	0.04743
0.0702	1.4316	0.0716	1.4282	0.0736	1.5833	0.0777	1.4379					1.00405	0.047
0.0668	1.4348	0.0723	1.4316	0.0709	1.5869	0.0771	1.4412					1.00623	0.04684
0.0661	1.4382	0.0709	1.4349	0.0736	1.5906	0.0764	1.4447					1.0084	0.04657
0.0675	1.4416	0.0696	1.4382	0.0709	1.5943	0.0764	1.4447					1.01058	0.04697
0.0709	1.4449	0.0709	1.4416	0.0723	1.5981	0.0771	1.4479					1.01276	0.04744
0.0709	1.4482	0.0736	1.445	0.0716	1.6017	0.0771	1.4513					1.01494	0.048
0.0675	1.4515	0.0702	1.4483	0.0716	1.6055	0.075	1.4547					1.01712	0.04801
0.0723	1.4549	0.0702	1.4515	0.0757	1.6091	0.0743	1.4579					1.01929	0.04839
0.0716	1.4582	0.0709	1.4549	0.0757	1.6091	0.0743	1.4613					1.02147	0.04807
0.0702	1.4616	0.0716	1.4583	0.0771	1.6129	0.0764	1.4647					1.02365	0.04822
0.0702	1.4616	0.0736	1.4616	0.0736	1.6165	0.0771	1.468					1.02583	0.04819
0.0736	1.4649	0.075	1.4649	0.0771	1.6203	0.0743	1.4713					1.02801	0.04791
0.073	1.4683	0.0757	1.4683	0.0771	1.624	0.0757	1.4746					1.03018	0.04752
0.0723	1.4716	0.0743	1.4715	0.0784	1.6276	0.0757	1.4779					1.03236	0.04735
0.0709	1.4748	0.0736	1.4749	0.0764	1.6313	0.0757	1.4813					1.03454	0.04743
0.073	1.4783	0.0736	1.4749	0.0757	1.635	0.073	1.4846					1.03672	0.04784
0.0743	1.4815	0.0736	1.4783	0.0777	1.6388	0.0716	1.488					1.0389	0.04828
0.0736	1.4849	0.075	1.4816	0.0771	1.6424	0.073	1.4912					1.04107	0.04845
0.075	1.4882	0.0764	1.4849	0.0764	1.6462	0.073	1.4912					1.04325	0.04869
0.073	1.4916	0.0743	1.4882	0.0757	1.6499	0.0723	1.4947					1.04543	0.04923
0.0723	1.4949	0.075	1.4915	0.0798	1.6536	0.0723	1.498					1.04761	0.04916
0.0723	1.4982	0.0784	1.4948	0.0777	1.6573	0.0723	1.5013					1.04979	0.04867
0.0716	1.5015	0.0777	1.4983	0.0757	1.661	0.0702	1.5046					1.05196	0.04898
0.0716	1.5049	0.0791	1.5016	0.0757	1.661	0.0682	1.508					1.05414	0.04854
0.075	1.5083	0.0777	1.5049	0.0791	1.6648	0.0696	1.5114					1.05632	0.04912
0.075	1.5083	0.0757	1.5082	0.0818	1.6685	0.0702	1.5147					1.0585	0.05006
0.0757	1.5149	0.0743	1.5115	0.0784	1.6722	0.0696	1.5179					1.06068	0.05051
0.0757	1.5149	0.0743	1.5149	0.0805	1.6758	0.0696	1.5213					1.06285	0.05021
0.075	1.5182	0.0764	1.5183	0.0791	1.6795	0.0689	1.5246					1.06503	0.04951
0.073	1.5215	0.075	1.5216	0.0798	1.6832	0.0696	1.5279					1.06721	0.04911
0.0723	1.5249	0.075	1.5216	0.0777	1.687	0.0689	1.5312					1.06939	0.0489
0.0736	1.5282	0.0771	1.5282	0.0777	1.6906	0.0702	1.5346					1.07157	0.0489
0.0736	1.5315	0.0771	1.5282	0.0771	1.6943	0.0702	1.538					1.07374	0.04938
0.075	1.5349	0.0777	1.5316	0.0784	1.698	0.0702	1.538					1.07592	0.0492
0.075	1.5382	0.0764	1.5349	0.0798	1.7017	0.0641	1.5447					1.0781	0.04818
0.0723	1.5416	0.0764	1.5382	0.0805	1.7054							1.08028	0.04871
0.0736	1.5449	0.075	1.5416	0.0791	1.7092							1.08246	0.04996
0.0743	1.5482	0.0777	1.5449	0.0784	1.7129							1.08463	0.0511
0.075	1.5515	0.0777	1.5483	0.0818	1.7166							1.08681	0.05162
0.0784	1.5548	0.0791	1.5515	0.0818	1.7203							1.08899	0.05193
0.0777	1.5583	0.0777	1.5549	0.0811	1.7239							1.09117	0.05169
0.075	1.5615	0.0764	1.5583	0.0811	1.7239							1.09334	0.05174
0.075	1.5615	0.0764	1.5616	0.0798	1.7276							1.09552	0.05158
0.075	1.5649	0.0784	1.5649	0.0784	1.7313							1.0977	0.05068
0.0777	1.5682	0.0777	1.5682	0.0791	1.7351							1.09988	0.05103
0.0777	1.5716	0.0757	1.5715	0.0791	1.7387							1.10206	0.05172
0.0791	1.5749			0.0798	1.7425							1.10423	0.05226
0.0784	1.5782			0.0825	1.7461							1.10641	0.05258
0.0764	1.5815			0.0825	1.7499							1.10859	0.05259
0.0757	1.585			0.0805	1.7537							1.11077	0.05277
0.0764	1.5883			0.0818	1.7574							1.11295	0.05279
0.0784	1.5916			0.0811	1.761							1.11512	0.0531
0.0784	1.5949			0.0805	1.7647							1.1173	0.05346
0.0784	1.5982			0.0818	1.7684							1.11948	0.05309
0.0784	1.6016			0.0825	1.7721							1.12166	0.05222
0.0791	1.6049			0.0811	1.7759							1.12384	0.05116
0.0784	1.6082			0.0811	1.7759							1.12601	0.05188
0.0784	1.6082			0.0805	1.7796							1.12819	0.05289
0.0805	1.6116			0.0832	1.7832							1.13037	0.05326
0.0791	1.6149			0.0866	1.787							1.13255	0.05354
0.0764	1.6182			0.0839	1.7907							1.13473	0.05382
0.0764	1.6216			0.0825	1.7944							1.1369	0.05387
0.0757	1.6248			0.0825	1.7981							1.13908	0.05411
0.0771	1.6283			0.0818	1.8017							1.14126	0.05471
0.0764	1.6316			0.0818	1.8054							1.14344	0.05478
0.0777	1.6349			0.0873	1.8091							1.14562	0.05472
0.0805	1.6382			0.0846	1.8129							1.14779	0.05426
0.0839	1.6415			0.0846	1.8166							1.14997	0.05378
0.0832	1.6449			0.0825	1.8203							1.15215	0.05309
0.0791	1.6482			0.0832	1.8239							1.15433	0.05255
0.0784	1.6516			0.0852	1.8276							1.15651	0.05288
0.0805	1.6549			0.0852	1.8276							1.15868	0.05355
0.0811	1.6582			0.0839	1.8313							1.16086	0.05457
0.0811	1.6582			0.0832	1.8351							1.16304	0.05431
0.0811	1.6615			0.0852	1.8388							1.16522	0.05377
0.0818	1.6649			0.0873	1.8425							1.1674	0.054
0.0832	1.6683			0.088	1.8462							1.16957	0.05502
0.0825	1.6716			0.0886	1.8499							1.17175	0.05662
0.0832	1.6749			0.088	1.8535							1.17393	0.05734
0.0839	1.6782			0.0852	1.8573							1.17611	0.05732
0.0839	1.6815			0.0866	1.861							1.17829	0.05747
0.0846	1.6848			0.088	1.8647							1.18046	0.05636
0.0859	1.6882			0.088	1.8684							1.18264	0.05559
0.0859	1.6916			0.0873	1.8721							1.18482	0.05502
0.0846	1.6949			0.088	1.8758							1.187	0.05481
0.0811	1.6982			0.0893	1.8796							1.18918	0.05439
0.0825	1.7015			0.0893	1.8796							1.19135	0.05488
0.0839	1.7049			0.0907	1.8832							1.19353	0.055
0.0839	1.7049			0.0859	1.8869							1.19571	0.05551
0.0846	1.7083			0.0866	1.8906							1.19789	0.05669
0.0839	1.7116			0.088	1.8944							1.20007	0.05807
0.0832	1.7149			0.0873	1.898							1.20224	0.05903
0.0846	1.7182			0.0859	1.9017							1.20442	0.05899
0.0866	1.7216			0.0839	1.9055							1.2066	0.05885
0.0873	1.7248			0.088	1.9091							1.20878	0.05854
0.088	1.7283			0.088	1.9129							1.21096	0.05769
0.0846	1.7315			0.088	1.9166							1.21313	0.05797
0.0873	1.7348			0.0893	1.9203							1.21531	0.0593
0.0859	1.7383			0.0907	1.924							1.21749	0.05946
0.0839	1.7416			0.0907	1.9276							1.21967	0.05905
0.0846	1.7449			0.0866	1.9315							1.22185	0.05815
0.0852	1.7483			0.0866	1.9315							1.22402	0.05792
0.0852	1.7516			0.088	1.9388							1.2262	0.05834
0.0825	1.7549			0.088	1.9388							1.22838	0.05879
0.0825	1.7582			0.0873	1.9424							1.23056	0.05961
0.0825	1.7582			0.0886	1.9461							1.23274	0.06005
0.0852	1.7615			0.0914	1.9498							1.23491	0.06024
0.0859	1.7648			0.0934	1.9537							1.23709	0.06028
0.0852	1.7682			0.0907	1.9572							1.23927	0.06023
0.0846	1.7716			0.0893	1.9611							1.24145	0.06023
0.0893	1.7749			0.088	1.9647							1.24363	0.06037
0.0839	1.7782			0.0914	1.9685							1.2458	0.06064
0.0839	1.7816			0.0921	1.9722							1.24798	0.06049
0.0873	1.7849			0.0921	1.9759							1.25016	0.0597
0.0873	1.7882			0.0907	1.9795							1.25234	0.05879
0.0852	1.7916			0.0914	1.9832							1.25452	0.05785
0.0852	1.795			0.0934	1.9869							1.25669	0.05883
0.0859	1.7982			0.0927	1.9907							1.25887	0.05983
0.0846	1.8015			0.0927	1.9907							1.26105	0.06069
0.0852	1.8049			0.0921	1.9943							1.26323	0.0616
0.0852	1.8049			0.0907	1.9981							1.26541	0.06198
0.0873	1.8082			0.0921	2.0018							1.26758	0.06063
0.09	1.8116			0.0927	2.0055							1.26976	0.06081
0.0886	1.8148			0.0934	2.0091							1.27194	0.06138
0.088	1.8183			0.0941	2.0128							1.27412	0.06065
0.0907	1.8215			0.0941	2.0166							1.2763	0.06031
0.0873	1.8249			0.0948	2.0203							1.27847	0.05996
0.0873	1.8282			0.0921	2.024							1.28065	0.0602
0.0866	1.8315			0.0914	2.0276							1.28283	0.06051
0.0866	1.835			0.0934	2.0313							1.28501	0.06182
0.0859	1.8382			0.0934	2.0351							1.28718	0.063
0.088	1.8416			0.0934	2.0387							1.28936	0.06277
0.0886	1.8449			0.0948	2.0425							1.29154	0.0624
0.088	1.8482			0.0948	2.0425							1.29372	0.06241
0.088	1.8516			0.0941	2.0462							1.2959	0.0626
0.088	1.8516			0.0934	2.0499							1.29807	0.06273
0.0907	1.8549			0.0961	2.0536							1.30025	0.0619
0.0866	1.8582			0.0948	2.0573							1.30243	0.06195
0.0914	1.8616			0.0921	2.0611							1.30461	0.06357
0.0914	1.8649			0.0941	2.0648							1.30679	0.06462
0.0873	1.8716			0.0941	2.0684							1.30896	0.06463
0.0886	1.8749			0.0927	2.0721							1.31114	0.06288
0.0907	1.8782			0.0941	2.0758							1.31332	0.06266
0.0907	1.8782			0.0961	2.0796							1.3155	0.06321
0.0873	1.8816			0.0975	2.0832							1.31768	0.06358
0.0873	1.8849			0.0975	2.0869							1.31985	0.06334
0.088	1.8882			0.0982	2.0906							1.32203	0.06372
0.0852	1.8915			0.0968	2.0943							1.32421	0.06467
0.09	1.8949			0.0934	2.098							1.32639	0.06451
0.0934	1.8982			0.0934	2.098							1.32857	0.06377
0.0941	1.9016			0.0989	2.1018							1.33074	0.06319
0.0914	1.9049			0.0996	2.1055							1.33292	0.06346
				0.0996	2.1092							1.3351	0.06416
				0.0996	2.1128							1.33728	0.06517
				0.0982	2.1166							1.33946	0.06514
				0.1009	2.1202							1.34163	0.06391
				0.1009	2.124							1.34381	0.06387
				0.0989	2.1277							1.34599	0.06409
				0.0989	2.1314							1.34817	0.06422
				0.0996	2.1351							1.35035	0.06501
				0.1009	2.1387							1.35252	0.06549
				0.0982	2.1424							1.3547	0.066
				0.1009	2.1462							1.35688	0.06647
				0.1002	2.1499							1.35906	0.06654
				0.1002	2.1499							1.36124	0.06595
				0.0996	2.1536							1.36341	0.06534
				0.0975	2.1573							1.36559	0.06533
				0.1002	2.1611							1.36777	0.06632
				0.103	2.1648							1.36995	0.06634
				0.1016	2.1685							1.37213	0.06602
				0.1002	2.1722							1.3743	0.06539
				0.1002	2.1758							1.37648	0.06519
												1.37866	0.06524
												1.38084	0.06609
												1.38302	0.06647
												1.38519	0.06643
												1.38737	0.06665
												1.38955	0.0666
												1.39173	0.06605
												1.39391	0.0667
												1.39608	0.06725
												1.39826	0.06754
												1.40044	0.06747
												1.40262	0.06734
												1.4048	0.06704
												1.40697	0.06657
												1.40915	0.06604
												1.41133	0.06599
												1.41351	0.06761
												1.41569	0.06873
												1.41786	0.06894
												1.42004	0.06871
												1.42222	0.06852
												1.4244	0.06851
												1.42658	0.06852
												1.42875	0.06884
												1.43093	0.06868
												1.43311	0.06789
												1.43529	0.06697
												1.43747	0.06682
												1.43964	0.06744
												1.44182	0.06861
												1.444	0.07
												1.44618	0.07003
												1.44836	0.06938
												1.45053	0.06861
												1.45271	0.06853
												1.45489	0.06964
												1.45707	0.06975
												1.45925	0.07007
												1.46142	0.07034
												1.4636	0.07092
												1.46578	0.07158
												1.46796	0.07199
												1.47014	0.07242
												1.47231	0.07276
												1.47449	0.07176
												1.47667	0.07169
												1.47885	0.07203
												1.48103	0.07286
												1.4832	0.07351
												1.48538	0.07346
												1.48756	0.07314
												1.48974	0.07265
												1.49191	0.0725
												1.49409	0.07323
												1.49627	0.07368
												1.49845	0.07381
												1.50063	0.07369
												1.5028	0.0734
												1.50498	0.073
												1.50716	0.07304
												1.50934	0.07286
												1.51152	0.07276
												1.51369	0.07302
												1.51587	0.07346
												1.51805	0.07392
												1.52023	0.07341
												1.52241	0.07299
												1.52458	0.07307
												1.52676	0.07353
												1.52894	0.07391
												1.53112	0.07404
												1.5333	0.07409
												1.53547	0.0741
												1.53765	0.0741
												1.53983	0.07351
												1.54201	0.0731
												1.54419	0.07463
												1.54636	0.07577
												1.54854	0.07596
												1.55072	0.07615
												1.5529	0.07594
												1.55508	0.07609
												1.55725	0.07567
												1.55943	0.07528
												1.56161	0.07476
												1.56379	0.07507
												1.56597	0.07537
												1.56814	0.07567
												1.57032	0.07558
												1.5725	0.07559
												1.57468	0.07546
												1.57686	0.07498
												1.57903	0.07441
												1.58121	0.07346
												1.58339	0.07268
												1.58557	0.07163
												1.58775	0.07122
												1.58992	0.07167
												1.5921	0.07137
												1.59428	0.0704
												1.59646	0.07022
												1.59864	0.06995
												1.60081	0.06937
												1.60299	0.06897
												1.60517	0.06865
												1.60735	0.06875
												1.60953	0.06924
												1.6117	0.06948
												1.61388	0.06856
												1.61606	0.06696
												1.61824	0.06632
												1.62042	0.06652
												1.62259	0.06601
												1.62477	0.0655
												1.62695	0.06561
												1.62913	0.06509
												1.63131	0.06411
												1.63348	0.06375
												1.63566	0.06374
												1.63784	0.06429
												1.64002	0.06468
												1.6422	0.06458
												1.64437	0.06386
												1.64655	0.06257
												1.64873	0.06127
												1.65091	0.06098
												1.65309	0.06161
												1.65526	0.06145
												1.65744	0.06073
												1.65962	0.05995
												1.6618	0.05952
												1.66398	0.05988
												1.66615	0.06025
												1.66833	0.06063
												1.67051	0.05946
												1.67269	0.0586
												1.67487	0.05873
												1.67704	0.05847
												1.67922	0.05784
												1.6814	0.05748
												1.68358	0.05724
												1.68575	0.0566
												1.68793	0.05621
												1.69011	0.0558
												1.69229	0.05518
												1.69447	0.05437
												1.69664	0.05351
												1.69882	0.05287
												1.701	0.05301
												1.70318	0.05306
												1.70536	0.05302
												1.70753	0.05247
												1.70971	0.05175
												1.71189	0.05101
												1.71407	0.05072
												1.71625	0.05107
												1.71842	0.05106
												1.7206	0.05103
												1.72278	0.05073
												1.72496	0.05025
												1.72714	0.0497
												1.72931	0.04871
												1.73149	0.04726
												1.73367	0.04754
												1.73585	0.04736
												1.73803	0.04663
												1.7402	0.04586
												1.74238	0.04533
												1.74456	0.04556
												1.74674	0.04564
												1.74892	0.04529
												1.75109	0.04464
												1.75327	0.04336
												1.75545	0.04261
												1.75763	0.04238
												1.75981	0.04224
												1.76198	0.04217
												1.76416	0.04176
												1.76634	0.04142
												1.76852	0.04109
												1.7707	0.04066
												1.77287	0.04076
												1.77505	0.04093
												1.77723	0.03913
												1.77941	0.03804
												1.78159	0.03809
												1.78376	0.03896
												1.78594	0.03956
												1.78812	0.03917
												1.7903	0.03776
												1.79248	0.03673
												1.79465	0.03605
												1.79683	0.03575
												1.79901	0.03524
												1.80119	0.03437
												1.80337	0.03397
												1.80554	0.03383
												1.80772	0.03493
												1.8099	0.03553
												1.81208	0.03496
												1.81426	0.034
												1.81643	0.03339
												1.81861	0.03255
												1.82079	0.03244
												1.82297	0.03185
												1.82515	0.03105
												1.82732	0.031
												1.8295	0.0303
												1.83168	0.02948
												1.83386	0.02891
												1.83604	0.02848
												1.83821	0.02828
												1.84039	0.0287
												1.84257	0.02897
												1.84475	0.0288
												1.84693	0.02837
												1.8491	0.02798
												1.85128	0.0275
												1.85346	0.02745
												1.85564	0.02657
												1.85782	0.02488
												1.85999	0.0254
												1.86217	0.02599
												1.86435	0.02583
												1.86653	0.0251
												1.86871	0.0242
												1.87088	0.02317
												1.87306	0.02276
												1.87524	0.02278
												1.87742	0.02302
												1.87959	0.02253
												1.88177	0.0217
												1.88395	0.02112
												1.88613	0.01983
												1.88831	0.01926
												1.89048	0.01834
												1.89266	0.01842
												1.89484	0.01919
												1.89702	0.01936
												1.8992	0.01918
												1.90137	0.01862
												1.90355	0.01729
												1.90573	0.01601
												1.90791	0.0158
												1.91009	0.01522
												1.91226	0.01418
												1.91444	0.01315
												1.91662	0.01212
												1.9188	0.01134
												1.92098	0.01057
												1.92315	0.00981
												1.92533	0.00888
												1.92751	0.00785
												1.92969	0.00608
												1.93187	0.00443
												1.93404	0.00354
												1.93622	0.00264
												1.9384	0.00175
												1.94058	0.000626313
												1.94276	-0.00048401
												1.94493	-0.00126
												1.94711	-0.00191
												1.94929	-0.00239
												1.95147	-0.00301
												1.95365	-0.00367
												1.95582	-0.00524
												1.958	-0.00673
												1.96018	-0.00802
												1.96236	-0.00932
												1.96454	-0.01061
												1.96671	-0.01107
												1.96889	-0.01154
												1.97107	-0.01244
												1.97325	-0.0134
												1.97543	-0.01444
												1.9776	-0.01569
												1.97978	-0.01695
												1.98196	-0.01785
												1.98414	-0.01864
												1.98632	-0.01928
												1.98849	-0.0203
												1.99067	-0.02147
												1.99285	-0.02263
												1.99503	-0.02383
												1.99721	-0.02513
												1.99938	-0.02611
												2.00156	-0.02687
												2.00374	-0.02777
												2.00592	-0.02868
												2.0081	-0.02958
												2.01027	-0.03047
												2.01245	-0.03137
												2.01463	-0.03238
												2.01681	-0.0334
												2.01899	-0.0343
												2.02116	-0.03546
												2.02334	-0.03702
												2.02552	-0.03832
												2.0277	-0.03947
												2.02988	-0.04011
												2.03205	-0.04089
												2.03423	-0.04192
												2.03641	-0.04295
												2.03859	-0.04399
												2.04077	-0.04477
												2.04294	-0.04562
												2.04512	-0.04679
												2.0473	-0.04796
												2.04948	-0.04913
												2.05166	-0.04976
												2.05383	-0.05035
												2.05601	-0.05164
												2.05819	-0.05304
												2.06037	-0.05459
												2.06255	-0.05553
												2.06472	-0.05618
												2.0669	-0.0572
												2.06908	-0.05832
												2.07126	-0.05962
												2.07344	-0.0606
												2.07561	-0.06136
												2.07779	-0.06202
												2.07997	-0.06269
												2.08215	-0.06344
												2.08432	-0.06434
												2.0865	-0.06537
												2.08868	-0.06629
												2.09086	-0.06724
												2.09304	-0.06855
												2.09521	-0.07002
												2.09739	-0.07172
												2.09957	-0.07218
												2.10175	-0.07217
												2.10393	-0.07304
												2.1061	-0.07397
												2.10828	-0.07501
												2.11046	-0.07604
												2.11264	-0.07708
												2.11482	-0.07836
												2.11699	-0.07951
												2.11917	-0.08
												2.12135	-0.08078
												2.12353	-0.08181
												2.12571	-0.08316
												2.12788	-0.08455
												2.13006	-0.08558
												2.13224	-0.08656
												2.13442	-0.08746
												2.1366	-0.08827
												2.13877	-0.08907
												2.14095	-0.09063
												2.14313	-0.09185
												2.14531	-0.09236
												2.14749	-0.09327
												2.14966	-0.09444
												2.15184	-0.09559
												2.15402	-0.0968
												2.1562	-0.09825
												2.15838	-0.09924
												2.16055	-0.09975
												2.16273	-0.10025
												2.16491	-0.10077
												2.16709	-0.10208
												2.16927	-0.10339
												2.17144	-0.1047
												2.17362	-0.10583
												2.1758	-0.10686
