# Supplementary material for: Facile fabrication of a novel self-healing and flame-retardant hydrogel/MXene coating for wood
Source: Sci Rep. 2023 Feb 1;13:1826. doi: 10.1038/s41598-023-28228-5 (PMC9892570; doi:10.1038/s41598-023-28228-5)
Supplement: Supplementary file 2 — Supplementary Information 2. [file 41598_2023_28228_MOESM2_ESM.zip › swelling/swelling.xlsx]

## Sheet: Sheet1
M0	M0.1	M0.2	M0.3					M0		M0.1		M0.2		M0.3
6.205	6.46	5.711	6.304					0.12506	12.506	0.105882	10.5882	0.136929	13.6929	0.134359	13.4359
6.981	7.144	6.493	7.151					0.179694	17.9694	0.181889	18.1889	0.204342	20.4342	0.195273	19.5273
7.32	7.635	6.878	7.535					0.219823	21.9823	0.2192	21.92	0.240588	24.0588	0.234454	23.4454
7.569	7.876	7.085	7.782					0.246575	24.6575	0.253096	25.3096	0.261951	26.1951	0.261739	26.1739
7.735	8.095	7.207	7.954					0.256567	25.6567	0.271207	27.1207	0.283313	28.3313	0.289499	28.9499
7.797	8.212	7.329	8.129					0.263336	26.3336	0.286223	28.6223	0.289266	28.9266	0.308376	30.8376
7.839	8.309	7.363	8.248
0.12506	0.105882	0.136929	0.134359
0.179694	0.181889	0.204342	0.195273
0.219823	0.2192	0.240588	0.234454
0.246575	0.253096	0.261951	0.261739
0.256567	0.271207	0.283313	0.289499
0.263336	0.286223	0.289266	0.308376
