# Supplementary material for: Facile fabrication of a novel self-healing and flame-retardant hydrogel/MXene coating for wood
Source: Sci Rep. 2023 Feb 1;13:1826. doi: 10.1038/s41598-023-28228-5 (PMC9892570; doi:10.1038/s41598-023-28228-5)
Supplement: Supplementary file 2 — Supplementary Information 2. [file 41598_2023_28228_MOESM2_ESM.zip › TG/ExpDat_1.csv]

#EXPORTTYPE:	DATA ALL
#FILE:	B1.ngb-ss5
#FORMAT:	NETZSCH5
#FTYPE:	ANSI
#IDENTITY:	B1
#DECIMAL:	POINT
#SEPARATOR:	COMMA
#MTYPE:	TG
#INSTRUMENT:	NETZSCH STA 449F5
#PROJECT:
#DATE/TIME:	2022/5/11 7:12:09 (UTC+8)
#CORR. FILE:
#TEMPCAL:	08-05-2022 16:35
#SENSITIVITY:	08-05-2022 16:36
#LABORATORY:	1
#OPERATOR:	XLZ
#REMARK:
#SAMPLE:	2205035082
#SAMPLE MASS /mg:	8.46
#MATERIAL:
#REFERENCE:	-----
#REFERENCE MASS /mg:	0
#TYPE OF CRUCIBLE:	Al2O3 85 ��l	open
#SAMPLE CRUCIBLE MASS /mg:	0
#REFERENCE CRUCIBLE MASS /mg:	0
#DTA RANGE /��V:	5000
#TG RANGE /mg:	35000
#TAU-R:	---
#CORR. CODE:	F00
#EXO:	-1
#RANGE:	30��C/20.0(K/min)/800��C
#SEGMENT:	S1/1
#SEG. 1:	30��C/20.0(K/min)/800��C
##Temp./��C	Time/min	Mass(subtr.)/%	DTG(subtr.)/(%/min)	Sensit./(uV/mW)
29.57000	0.00000	100.00000	-0.24690	1.00000
29.56000	0.01000	99.99601	-0.47693	1.00000
29.52800	0.02000	99.99028	-0.59210	1.00000
29.57200	0.03000	99.98082	-0.64308	1.00000
29.54300	0.04000	99.97158	-0.66625	1.00000
29.54400	0.05000	99.96261	-0.67823	1.00000
29.48900	0.06000	99.95363	-0.68441	1.00000
29.50300	0.07000	99.94529	-0.68769	1.00000
29.50300	0.08000	99.93743	-0.68929	1.00000
29.51600	0.09000	99.92964	-0.68986	1.00000
29.53800	0.10000	99.92202	-0.68980	1.00000
29.50800	0.11000	99.91538	-0.68935	1.00000
29.48600	0.12000	99.90885	-0.68868	1.00000
29.49500	0.13000	99.90303	-0.68786	1.00000
29.50300	0.14000	99.89648	-0.68695	1.00000
29.50100	0.15000	99.88998	-0.68598	1.00000
29.49500	0.16000	99.88361	-0.68497	1.00000
29.50500	0.17000	99.87677	-0.68395	1.00000
29.51000	0.18000	99.87040	-0.68296	1.00000
29.49600	0.19000	99.86408	-0.68203	1.00000
29.52300	0.20000	99.85819	-0.68120	1.00000
29.53500	0.21000	99.85224	-0.68049	1.00000
29.52000	0.22000	99.84568	-0.67993	1.00000
29.50200	0.23000	99.83922	-0.67954	1.00000
29.53500	0.24000	99.83267	-0.67933	1.00000
29.50300	0.25000	99.82596	-0.67937	1.00000
29.50800	0.26000	99.81913	-0.67955	1.00000
29.52900	0.27000	99.81230	-0.67978	1.00000
29.48500	0.28000	99.80551	-0.68012	1.00000
29.52100	0.29000	99.79859	-0.68056	1.00000
29.51500	0.30000	99.79174	-0.68108	1.00000
29.51700	0.31000	99.78481	-0.68165	1.00000
29.48100	0.32000	99.77792	-0.68223	1.00000
29.51700	0.33000	99.77092	-0.68279	1.00000
29.52500	0.34000	99.76382	-0.68331	1.00000
29.52400	0.35000	99.75694	-0.68375	1.00000
29.53000	0.36000	99.74988	-0.68410	1.00000
29.50200	0.37000	99.74271	-0.68433	1.00000
29.54100	0.38000	99.73571	-0.68443	1.00000
29.50600	0.39000	99.72860	-0.68440	1.00000
29.49300	0.40000	99.72159	-0.68422	1.00000
29.52600	0.41000	99.71442	-0.68390	1.00000
29.51100	0.42000	99.70742	-0.68342	1.00000
29.53300	0.43000	99.70045	-0.68281	1.00000
29.52600	0.44000	99.69360	-0.68205	1.00000
29.47900	0.45000	99.68687	-0.68117	1.00000
29.53300	0.46000	99.68017	-0.68016	1.00000
29.50200	0.47000	99.67342	-0.67905	1.00000
29.52600	0.48000	99.66646	-0.67784	1.00000
29.53400	0.49000	99.65949	-0.67655	1.00000
29.52200	0.50000	99.65264	-0.67518	1.00000
29.53100	0.51000	99.64591	-0.67377	1.00000
29.52400	0.52000	99.63929	-0.67231	1.00000
29.53400	0.53000	99.63260	-0.67082	1.00000
29.54100	0.54000	99.62592	-0.66931	1.00000
29.53400	0.55000	99.61921	-0.66779	1.00000
29.55100	0.56000	99.61246	-0.66628	1.00000
29.57300	0.57000	99.60576	-0.66478	1.00000
29.56700	0.58000	99.59912	-0.66329	1.00000
29.55400	0.59000	99.59264	-0.66184	1.00000
29.55100	0.60000	99.58629	-0.66041	1.00000
29.57200	0.61000	99.57988	-0.65902	1.00000
29.59900	0.62000	99.57341	-0.65767	1.00000
29.59900	0.63000	99.56685	-0.65636	1.00000
29.57900	0.64000	99.56032	-0.65510	1.00000
29.60000	0.65000	99.55381	-0.65387	1.00000
29.58500	0.66000	99.54727	-0.65269	1.00000
29.60000	0.67000	99.54077	-0.65155	1.00000
29.61400	0.68000	99.53418	-0.65045	1.00000
29.59900	0.69000	99.52761	-0.64939	1.00000
29.59900	0.70000	99.52108	-0.64838	1.00000
29.58500	0.71000	99.51462	-0.64739	1.00000
29.60800	0.72000	99.50823	-0.64645	1.00000
29.61500	0.73000	99.50177	-0.64554	1.00000
29.60900	0.74000	99.49536	-0.64466	1.00000
29.62800	0.75000	99.48892	-0.64381	1.00000
29.63600	0.76000	99.48243	-0.64299	1.00000
29.64700	0.77000	99.47596	-0.64221	1.00000
29.63300	0.78000	99.46952	-0.64145	1.00000
29.64400	0.79000	99.46323	-0.64072	1.00000
29.65900	0.80000	99.45697	-0.64002	1.00000
29.67100	0.81000	99.45071	-0.63935	1.00000
29.70400	0.82000	99.44448	-0.63870	1.00000
29.68400	0.83000	99.43824	-0.63809	1.00000
29.70000	0.84000	99.43206	-0.63750	1.00000
29.71100	0.85000	99.42482	-0.63694	1.00000
29.72700	0.86000	99.41851	-0.63642	1.00000
29.73500	0.87000	99.41216	-0.63592	1.00000
29.72900	0.88000	99.40595	-0.63545	1.00000
29.74400	0.89000	99.39963	-0.63502	1.00000
29.77400	0.90000	99.39330	-0.63461	1.00000
29.77500	0.91000	99.38693	-0.63424	1.00000
29.76200	0.92000	99.38050	-0.63389	1.00000
29.80700	0.93000	99.37425	-0.63358	1.00000
29.77200	0.94000	99.36800	-0.63330	1.00000
29.79500	0.95000	99.36183	-0.63305	1.00000
29.78600	0.96000	99.35563	-0.63282	1.00000
29.81700	0.97000	99.34944	-0.63262	1.00000
29.83100	0.98000	99.34324	-0.63245	1.00000
29.86200	0.99000	99.33704	-0.63229	1.00000
29.87600	1.00000	99.33072	-0.63217	1.00000
29.87600	1.01000	99.32435	-0.63206	1.00000
29.90600	1.02000	99.31793	-0.63197	1.00000
29.91800	1.03000	99.31151	-0.63189	1.00000
29.90400	1.04000	99.30511	-0.63183	1.00000
29.92900	1.05000	99.29865	-0.63179	1.00000
29.94300	1.06000	99.29220	-0.63177	1.00000
29.97200	1.07000	99.28580	-0.63176	1.00000
29.96500	1.08000	99.27956	-0.63176	1.00000
29.98700	1.09000	99.27329	-0.63179	1.00000
30.03100	1.10000	99.26720	-0.63183	1.00000
30.03100	1.11000	99.26105	-0.63189	1.00000
30.04900	1.12000	99.25448	-0.63197	1.00000
30.05100	1.13000	99.24810	-0.63208	1.00000
30.08200	1.14000	99.24194	-0.63220	1.00000
30.09400	1.15000	99.23560	-0.63235	1.00000
30.11200	1.16000	99.22936	-0.63253	1.00000
30.16500	1.17000	99.22291	-0.63273	1.00000
30.15900	1.18000	99.21649	-0.63294	1.00000
30.16100	1.19000	99.21032	-0.63318	1.00000
30.19400	1.20000	99.20421	-0.63344	1.00000
30.24600	1.21000	99.19790	-0.63371	1.00000
30.24500	1.22000	99.19174	-0.63399	1.00000
30.22900	1.23000	99.18543	-0.63428	1.00000
30.30000	1.24000	99.17917	-0.63457	1.00000
30.33200	1.25000	99.17287	-0.63485	1.00000
30.30600	1.26000	99.16656	-0.63511	1.00000
30.36300	1.27000	99.16017	-0.63536	1.00000
30.38300	1.28000	99.15375	-0.63559	1.00000
30.40800	1.29000	99.14707	-0.63579	1.00000
30.40100	1.30000	99.14061	-0.63595	1.00000
30.44300	1.31000	99.13417	-0.63608	1.00000
30.45300	1.32000	99.12775	-0.63617	1.00000
30.49600	1.33000	99.12131	-0.63621	1.00000
30.50800	1.34000	99.11490	-0.63621	1.00000
30.57100	1.35000	99.10847	-0.63616	1.00000
30.57400	1.36000	99.10210	-0.63607	1.00000
30.64300	1.37000	99.09569	-0.63594	1.00000
30.62800	1.38000	99.08932	-0.63578	1.00000
30.65500	1.39000	99.08293	-0.63559	1.00000
30.69500	1.40000	99.07653	-0.63537	1.00000
30.72200	1.41000	99.07008	-0.63514	1.00000
30.73400	1.42000	99.06367	-0.63489	1.00000
30.78400	1.43000	99.05719	-0.63465	1.00000
30.84200	1.44000	99.05085	-0.63441	1.00000
30.83200	1.45000	99.04452	-0.63418	1.00000
30.87900	1.46000	99.03823	-0.63398	1.00000
30.91300	1.47000	99.03197	-0.63380	1.00000
30.96000	1.48000	99.02573	-0.63366	1.00000
30.97700	1.49000	99.01951	-0.63356	1.00000
31.01800	1.50000	99.01328	-0.63351	1.00000
31.04900	1.51000	99.00709	-0.63350	1.00000
31.08400	1.52000	99.00089	-0.63354	1.00000
31.12700	1.53000	98.99466	-0.63363	1.00000
31.15500	1.54000	98.98844	-0.63377	1.00000
31.19600	1.55000	98.98220	-0.63395	1.00000
31.23200	1.56000	98.97593	-0.63418	1.00000
31.25900	1.57000	98.96964	-0.63446	1.00000
31.32300	1.58000	98.96331	-0.63477	1.00000
31.38600	1.59000	98.95693	-0.63511	1.00000
31.40200	1.60000	98.95066	-0.63549	1.00000
31.46600	1.61000	98.94421	-0.63589	1.00000
31.49000	1.62000	98.93775	-0.63631	1.00000
31.52000	1.63000	98.93148	-0.63676	1.00000
31.57500	1.64000	98.92499	-0.63722	1.00000
31.61500	1.65000	98.91847	-0.63770	1.00000
31.66200	1.66000	98.91192	-0.63820	1.00000
31.69800	1.67000	98.90567	-0.63872	1.00000
31.75900	1.68000	98.89915	-0.63927	1.00000
31.78800	1.69000	98.89259	-0.63983	1.00000
31.81600	1.70000	98.88621	-0.64043	1.00000
31.92100	1.71000	98.87971	-0.64107	1.00000
31.95200	1.72000	98.87327	-0.64174	1.00000
31.99800	1.73000	98.86706	-0.64246	1.00000
32.04000	1.74000	98.86065	-0.64323	1.00000
32.08000	1.75000	98.85429	-0.64406	1.00000
32.15700	1.76000	98.84797	-0.64495	1.00000
32.20900	1.77000	98.84184	-0.64590	1.00000
32.24000	1.78000	98.83547	-0.64693	1.00000
32.29600	1.79000	98.82907	-0.64803	1.00000
32.36500	1.80000	98.82286	-0.64920	1.00000
32.42600	1.81000	98.81637	-0.65045	1.00000
32.50200	1.82000	98.80985	-0.65177	1.00000
32.52200	1.83000	98.80328	-0.65316	1.00000
32.57000	1.84000	98.79694	-0.65463	1.00000
32.64400	1.85000	98.79034	-0.65616	1.00000
32.70700	1.86000	98.78374	-0.65775	1.00000
32.77300	1.87000	98.77746	-0.65939	1.00000
32.82200	1.88000	98.77082	-0.66109	1.00000
32.87900	1.89000	98.76418	-0.66284	1.00000
32.95000	1.90000	98.75746	-0.66463	1.00000
33.03900	1.91000	98.75111	-0.66646	1.00000
33.13000	1.92000	98.74424	-0.66831	1.00000
33.15300	1.93000	98.73733	-0.67020	1.00000
33.20900	1.94000	98.73099	-0.67212	1.00000
33.27600	1.95000	98.72404	-0.67406	1.00000
33.35500	1.96000	98.71704	-0.67603	1.00000
33.39900	1.97000	98.71005	-0.67802	1.00000
33.49500	1.98000	98.70354	-0.68004	1.00000
33.52900	1.99000	98.69655	-0.68209	1.00000
33.61800	2.00000	98.68960	-0.68416	1.00000
33.72800	2.01000	98.68328	-0.68627	1.00000
33.77000	2.02000	98.67629	-0.68842	1.00000
33.87200	2.03000	98.66929	-0.69061	1.00000
33.91200	2.04000	98.66231	-0.69285	1.00000
34.01900	2.05000	98.65578	-0.69514	1.00000
34.07300	2.06000	98.64871	-0.69748	1.00000
34.15200	2.07000	98.64167	-0.69989	1.00000
34.21100	2.08000	98.63455	-0.70235	1.00000
34.30000	2.09000	98.62803	-0.70489	1.00000
34.36100	2.10000	98.62092	-0.70749	1.00000
34.47100	2.11000	98.61377	-0.71017	1.00000
34.59900	2.12000	98.60661	-0.71292	1.00000
34.65000	2.13000	98.60002	-0.71573	1.00000
34.70500	2.14000	98.59279	-0.71862	1.00000
34.79700	2.15000	98.58551	-0.72158	1.00000
34.87300	2.16000	98.57825	-0.72461	1.00000
34.98200	2.17000	98.57150	-0.72770	1.00000
35.07500	2.18000	98.56406	-0.73085	1.00000
35.15800	2.19000	98.55660	-0.73405	1.00000
35.26900	2.20000	98.54910	-0.73732	1.00000
35.35800	2.21000	98.54157	-0.74063	1.00000
35.43200	2.22000	98.53484	-0.74399	1.00000
35.53000	2.23000	98.52720	-0.74739	1.00000
35.61500	2.24000	98.51951	-0.75084	1.00000
35.71400	2.25000	98.51182	-0.75432	1.00000
35.81400	2.26000	98.50465	-0.75784	1.00000
35.89200	2.27000	98.49683	-0.76139	1.00000
35.98900	2.28000	98.48899	-0.76498	1.00000
36.06600	2.29000	98.48110	-0.76860	1.00000
36.22000	2.30000	98.47407	-0.77226	1.00000
36.29600	2.31000	98.46612	-0.77595	1.00000
36.42900	2.32000	98.45813	-0.77967	1.00000
36.49400	2.33000	98.45009	-0.78343	1.00000
36.63000	2.34000	98.44268	-0.78722	1.00000
36.70800	2.35000	98.43458	-0.79105	1.00000
36.83000	2.36000	98.42651	-0.79491	1.00000
36.92100	2.37000	98.41845	-0.79881	1.00000
37.02600	2.38000	98.41124	-0.80274	1.00000
37.14000	2.39000	98.40317	-0.80670	1.00000
37.23400	2.40000	98.39504	-0.81069	1.00000
37.34400	2.41000	98.38684	-0.81470	1.00000
37.49200	2.42000	98.37948	-0.81873	1.00000
37.58200	2.43000	98.37114	-0.82278	1.00000
37.68000	2.44000	98.36268	-0.82685	1.00000
37.78100	2.45000	98.35421	-0.83093	1.00000
37.91400	2.46000	98.34638	-0.83501	1.00000
38.05900	2.47000	98.33771	-0.83911	1.00000
38.14400	2.48000	98.32899	-0.84320	1.00000
38.28400	2.49000	98.32024	-0.84730	1.00000
38.38400	2.50000	98.31236	-0.85141	1.00000
38.52700	2.51000	98.30349	-0.85552	1.00000
38.61900	2.52000	98.29457	-0.85965	1.00000
38.78200	2.53000	98.28556	-0.86378	1.00000
38.86100	2.54000	98.27727	-0.86794	1.00000
38.99900	2.55000	98.26829	-0.87212	1.00000
39.13300	2.56000	98.25931	-0.87633	1.00000
39.26500	2.57000	98.25037	-0.88057	1.00000
39.38000	2.58000	98.24239	-0.88486	1.00000
39.50300	2.59000	98.23346	-0.88920	1.00000
39.66800	2.60000	98.22450	-0.89360	1.00000
39.76300	2.61000	98.21555	-0.89806	1.00000
39.90700	2.62000	98.20740	-0.90258	1.00000
40.03300	2.63000	98.19835	-0.90716	1.00000
40.15500	2.64000	98.18927	-0.91182	1.00000
40.28800	2.65000	98.18006	-0.91654	1.00000
40.41700	2.66000	98.17079	-0.92134	1.00000
40.58800	2.67000	98.16236	-0.92620	1.00000
40.70100	2.68000	98.15298	-0.93112	1.00000
40.88900	2.69000	98.14349	-0.93610	1.00000
40.98100	2.70000	98.13391	-0.94113	1.00000
41.13000	2.71000	98.12500	-0.94621	1.00000
41.28400	2.72000	98.11522	-0.95134	1.00000
41.41600	2.73000	98.10536	-0.95651	1.00000
41.57200	2.74000	98.09545	-0.96171	1.00000
41.71500	2.75000	98.08627	-0.96695	1.00000
41.84200	2.76000	98.07629	-0.97220	1.00000
42.01900	2.77000	98.06624	-0.97748	1.00000
42.13100	2.78000	98.05612	-0.98278	1.00000
42.32200	2.79000	98.04692	-0.98810	1.00000
42.44400	2.80000	98.03672	-0.99343	1.00000
42.58800	2.81000	98.02654	-0.99876	1.00000
42.71700	2.82000	98.01640	-1.00411	1.00000
42.90700	2.83000	98.00704	-1.00946	1.00000
43.02900	2.84000	97.99685	-1.01480	1.00000
43.20900	2.85000	97.98671	-1.02015	1.00000
43.36500	2.86000	97.97652	-1.02549	1.00000
43.52500	2.87000	97.96697	-1.03082	1.00000
43.69400	2.88000	97.95663	-1.03613	1.00000
43.82400	2.89000	97.94616	-1.04142	1.00000
43.99600	2.90000	97.93555	-1.04668	1.00000
44.16300	2.91000	97.92565	-1.05192	1.00000
44.31800	2.92000	97.91474	-1.05712	1.00000
44.49500	2.93000	97.90372	-1.06228	1.00000
44.65800	2.94000	97.89269	-1.06740	1.00000
44.79500	2.95000	97.88226	-1.07248	1.00000
44.95200	2.96000	97.87121	-1.07751	1.00000
45.13100	2.97000	97.86010	-1.08251	1.00000
45.31400	2.98000	97.84893	-1.08746	1.00000
45.46500	2.99000	97.83851	-1.09236	1.00000
45.64100	3.00000	97.82724	-1.09724	1.00000
45.79900	3.01000	97.81597	-1.10207	1.00000
45.99600	3.02000	97.80468	-1.10688	1.00000
46.16500	3.03000	97.79339	-1.11166	1.00000
46.31900	3.04000	97.78271	-1.11642	1.00000
46.49400	3.05000	97.77146	-1.12116	1.00000
46.66600	3.06000	97.76030	-1.12588	1.00000
46.84400	3.07000	97.74911	-1.13059	1.00000
47.03200	3.08000	97.73853	-1.13528	1.00000
47.18700	3.09000	97.72716	-1.13996	1.00000
47.36200	3.10000	97.71570	-1.14463	1.00000
47.57700	3.11000	97.70417	-1.14927	1.00000
47.74000	3.12000	97.69317	-1.15390	1.00000
47.91300	3.13000	97.68147	-1.15849	1.00000
48.08400	3.14000	97.66969	-1.16305	1.00000
48.26500	3.15000	97.65784	-1.16757	1.00000
48.44800	3.16000	97.64637	-1.17204	1.00000
48.64100	3.17000	97.63440	-1.17646	1.00000
48.83400	3.18000	97.62234	-1.18081	1.00000
49.00100	3.19000	97.61019	-1.18510	1.00000
49.21300	3.20000	97.59864	-1.18930	1.00000
49.42000	3.21000	97.58647	-1.19343	1.00000
49.57900	3.22000	97.57422	-1.19747	1.00000
49.75800	3.23000	97.56188	-1.20143	1.00000
49.97400	3.24000	97.54960	-1.20529	1.00000
50.15400	3.25000	97.53785	-1.20906	1.00000
50.31800	3.26000	97.52562	-1.21274	1.00000
50.50700	3.27000	97.51334	-1.21633	1.00000
50.71400	3.28000	97.50103	-1.21983	1.00000
50.89600	3.29000	97.48929	-1.22325	1.00000
51.07500	3.30000	97.47695	-1.22659	1.00000
51.29000	3.31000	97.46455	-1.22985	1.00000
51.49100	3.32000	97.45205	-1.23304	1.00000
51.68800	3.33000	97.43993	-1.23616	1.00000
51.88400	3.34000	97.42741	-1.23923	1.00000
52.07500	3.35000	97.41483	-1.24225	1.00000
52.26900	3.36000	97.40223	-1.24522	1.00000
52.47900	3.37000	97.38955	-1.24815	1.00000
52.67900	3.38000	97.37729	-1.25105	1.00000
52.90100	3.39000	97.36465	-1.25392	1.00000
53.07700	3.40000	97.35205	-1.25676	1.00000
53.27600	3.41000	97.33942	-1.25959	1.00000
53.49500	3.42000	97.32729	-1.26240	1.00000
53.70700	3.43000	97.31458	-1.26521	1.00000
53.89100	3.44000	97.30185	-1.26801	1.00000
54.06500	3.45000	97.28903	-1.27080	1.00000
54.27400	3.46000	97.27653	-1.27358	1.00000
54.52500	3.47000	97.26365	-1.27637	1.00000
54.72300	3.48000	97.25084	-1.27915	1.00000
54.94500	3.49000	97.23805	-1.28192	1.00000
55.14000	3.50000	97.22552	-1.28468	1.00000
55.33300	3.51000	97.21265	-1.28744	1.00000
55.54400	3.52000	97.19971	-1.29018	1.00000
55.73400	3.53000	97.18672	-1.29291	1.00000
55.99000	3.54000	97.17372	-1.29562	1.00000
56.16900	3.55000	97.16094	-1.29830	1.00000
56.39200	3.56000	97.14787	-1.30095	1.00000
56.58500	3.57000	97.13473	-1.30356	1.00000
56.79600	3.58000	97.12161	-1.30614	1.00000
57.01500	3.59000	97.10867	-1.30867	1.00000
57.27300	3.60000	97.09542	-1.31116	1.00000
57.42900	3.61000	97.08216	-1.31360	1.00000
57.68300	3.62000	97.06886	-1.31598	1.00000
57.88200	3.63000	97.05581	-1.31831	1.00000
58.12600	3.64000	97.04251	-1.32058	1.00000
58.32600	3.65000	97.02914	-1.32279	1.00000
58.54100	3.66000	97.01578	-1.32494	1.00000
58.74400	3.67000	97.00243	-1.32704	1.00000
58.97700	3.68000	96.98919	-1.32908	1.00000
59.19600	3.69000	96.97581	-1.33106	1.00000
59.41700	3.70000	96.96249	-1.33299	1.00000
59.61200	3.71000	96.94912	-1.33487	1.00000
59.83300	3.72000	96.93596	-1.33671	1.00000
60.04200	3.73000	96.92253	-1.33849	1.00000
60.31700	3.74000	96.90905	-1.34024	1.00000
60.51100	3.75000	96.89552	-1.34195	1.00000
60.73300	3.76000	96.88210	-1.34362	1.00000
60.94300	3.77000	96.86860	-1.34527	1.00000
61.15700	3.78000	96.85497	-1.34688	1.00000
61.40600	3.79000	96.84145	-1.34846	1.00000
61.61200	3.80000	96.82803	-1.35002	1.00000
61.85100	3.81000	96.81450	-1.35155	1.00000
62.08300	3.82000	96.80109	-1.35306	1.00000
62.29600	3.83000	96.78758	-1.35454	1.00000
62.51100	3.84000	96.77408	-1.35600	1.00000
62.75200	3.85000	96.76067	-1.35743	1.00000
62.98300	3.86000	96.74717	-1.35883	1.00000
63.19400	3.87000	96.73356	-1.36020	1.00000
63.43800	3.88000	96.71997	-1.36153	1.00000
63.64400	3.89000	96.70632	-1.36282	1.00000
63.89200	3.90000	96.69261	-1.36408	1.00000
64.11000	3.91000	96.67889	-1.36529	1.00000
64.35100	3.92000	96.66516	-1.36646	1.00000
64.56600	3.93000	96.65147	-1.36758	1.00000
64.78700	3.94000	96.63764	-1.36866	1.00000
65.03300	3.95000	96.62381	-1.36969	1.00000
65.25000	3.96000	96.60996	-1.37068	1.00000
65.48800	3.97000	96.59614	-1.37163	1.00000
65.72900	3.98000	96.58238	-1.37255	1.00000
65.95900	3.99000	96.56854	-1.37343	1.00000
66.19500	4.00000	96.55476	-1.37428	1.00000
66.40300	4.01000	96.54103	-1.37512	1.00000
66.66300	4.02000	96.52723	-1.37594	1.00000
66.87300	4.03000	96.51334	-1.37676	1.00000
67.10200	4.04000	96.49958	-1.37758	1.00000
67.33900	4.05000	96.48585	-1.37842	1.00000
67.55500	4.06000	96.47215	-1.37927	1.00000
67.79300	4.07000	96.45844	-1.38016	1.00000
68.03600	4.08000	96.44475	-1.38109	1.00000
68.23800	4.09000	96.43109	-1.38206	1.00000
68.47300	4.10000	96.41737	-1.38309	1.00000
68.70800	4.11000	96.40375	-1.38418	1.00000
68.97000	4.12000	96.38993	-1.38534	1.00000
69.17700	4.13000	96.37604	-1.38657	1.00000
69.46900	4.14000	96.36207	-1.38788	1.00000
69.64800	4.15000	96.34836	-1.38926	1.00000
69.89600	4.16000	96.33451	-1.39073	1.00000
70.14100	4.17000	96.32060	-1.39229	1.00000
70.35700	4.18000	96.30665	-1.39393	1.00000
70.60600	4.19000	96.29273	-1.39566	1.00000
70.83000	4.20000	96.27903	-1.39747	1.00000
71.04400	4.21000	96.26507	-1.39937	1.00000
71.30300	4.22000	96.25104	-1.40135	1.00000
71.53700	4.23000	96.23707	-1.40341	1.00000
71.78500	4.24000	96.22336	-1.40554	1.00000
72.00700	4.25000	96.20929	-1.40776	1.00000
72.24700	4.26000	96.19526	-1.41004	1.00000
72.48100	4.27000	96.18109	-1.41240	1.00000
72.71200	4.28000	96.16697	-1.41482	1.00000
72.94800	4.29000	96.15296	-1.41730	1.00000
73.17900	4.30000	96.13870	-1.41984	1.00000
73.42400	4.31000	96.12446	-1.42244	1.00000
73.65100	4.32000	96.11013	-1.42509	1.00000
73.87400	4.33000	96.09580	-1.42780	1.00000
74.13300	4.34000	96.08183	-1.43055	1.00000
74.35000	4.35000	96.06748	-1.43335	1.00000
74.60100	4.36000	96.05311	-1.43620	1.00000
74.84500	4.37000	96.03862	-1.43909	1.00000
75.04400	4.38000	96.02454	-1.44202	1.00000
75.28300	4.39000	96.01001	-1.44499	1.00000
75.52400	4.40000	95.99547	-1.44800	1.00000
75.78000	4.41000	95.98094	-1.45104	1.00000
76.02200	4.42000	95.96631	-1.45412	1.00000
76.26600	4.43000	95.95208	-1.45723	1.00000
76.50700	4.44000	95.93739	-1.46038	1.00000
76.70500	4.45000	95.92277	-1.46355	1.00000
76.96800	4.46000	95.90811	-1.46675	1.00000
77.19600	4.47000	95.89345	-1.46997	1.00000
77.44000	4.48000	95.87917	-1.47321	1.00000
77.71400	4.49000	95.86438	-1.47647	1.00000
77.92300	4.50000	95.84961	-1.47975	1.00000
78.17500	4.51000	95.83461	-1.48304	1.00000
78.42000	4.52000	95.81973	-1.48634	1.00000
78.64300	4.53000	95.80507	-1.48965	1.00000
78.87000	4.54000	95.79003	-1.49296	1.00000
79.13600	4.55000	95.77495	-1.49628	1.00000
79.34400	4.56000	95.75987	-1.49959	1.00000
79.57700	4.57000	95.74516	-1.50290	1.00000
79.83100	4.58000	95.72999	-1.50620	1.00000
80.06800	4.59000	95.71476	-1.50949	1.00000
80.31100	4.60000	95.69953	-1.51278	1.00000
80.53600	4.61000	95.68433	-1.51605	1.00000
80.80700	4.62000	95.66939	-1.51931	1.00000
81.04400	4.63000	95.65399	-1.52255	1.00000
81.26500	4.64000	95.63874	-1.52578	1.00000
81.48000	4.65000	95.62350	-1.52898	1.00000
81.72200	4.66000	95.60821	-1.53217	1.00000
82.00100	4.67000	95.59312	-1.53533	1.00000
82.23200	4.68000	95.57779	-1.53847	1.00000
82.44900	4.69000	95.56230	-1.54158	1.00000
82.70300	4.70000	95.54678	-1.54466	1.00000
82.95600	4.71000	95.53124	-1.54771	1.00000
83.18800	4.72000	95.51602	-1.55072	1.00000
83.45200	4.73000	95.50037	-1.55370	1.00000
83.65700	4.74000	95.48465	-1.55664	1.00000
83.88400	4.75000	95.46902	-1.55953	1.00000
84.12700	4.76000	95.45328	-1.56238	1.00000
84.40900	4.77000	95.43776	-1.56518	1.00000
84.63800	4.78000	95.42194	-1.56792	1.00000
84.86900	4.79000	95.40614	-1.57062	1.00000
85.12400	4.80000	95.39034	-1.57326	1.00000
85.38400	4.81000	95.37456	-1.57584	1.00000
85.60000	4.82000	95.35882	-1.57836	1.00000
85.81300	4.83000	95.34315	-1.58082	1.00000
86.05800	4.84000	95.32736	-1.58322	1.00000
86.29400	4.85000	95.31135	-1.58556	1.00000
86.54500	4.86000	95.29528	-1.58783	1.00000
86.77700	4.87000	95.27933	-1.59005	1.00000
87.00800	4.88000	95.26341	-1.59220	1.00000
87.26800	4.89000	95.24748	-1.59429	1.00000
87.52200	4.90000	95.23154	-1.59633	1.00000
87.75100	4.91000	95.21546	-1.59830	1.00000
88.01700	4.92000	95.19945	-1.60022	1.00000
88.24700	4.93000	95.18344	-1.60209	1.00000
88.47000	4.94000	95.16736	-1.60391	1.00000
88.73800	4.95000	95.15117	-1.60568	1.00000
88.95300	4.96000	95.13503	-1.60741	1.00000
89.18600	4.97000	95.11899	-1.60909	1.00000
89.43000	4.98000	95.10284	-1.61074	1.00000
89.69300	4.99000	95.08678	-1.61236	1.00000
89.90300	5.00000	95.07065	-1.61395	1.00000
90.17300	5.01000	95.05453	-1.61552	1.00000
90.43100	5.02000	95.03839	-1.61707	1.00000
90.66200	5.03000	95.02211	-1.61860	1.00000
90.90400	5.04000	95.00593	-1.62013	1.00000
91.14800	5.05000	94.98967	-1.62165	1.00000
91.37400	5.06000	94.97343	-1.62317	1.00000
91.61400	5.07000	94.95707	-1.62469	1.00000
91.87900	5.08000	94.94073	-1.62621	1.00000
92.11500	5.09000	94.92437	-1.62774	1.00000
92.34400	5.10000	94.90815	-1.62928	1.00000
92.57900	5.11000	94.89194	-1.63084	1.00000
92.83200	5.12000	94.87584	-1.63240	1.00000
93.10000	5.13000	94.85970	-1.63399	1.00000
93.33300	5.14000	94.84352	-1.63558	1.00000
93.56100	5.15000	94.82734	-1.63720	1.00000
93.82200	5.16000	94.81102	-1.63883	1.00000
94.06600	5.17000	94.79466	-1.64047	1.00000
94.31400	5.18000	94.77813	-1.64213	1.00000
94.54800	5.19000	94.76157	-1.64381	1.00000
94.78600	5.20000	94.74492	-1.64551	1.00000
95.03200	5.21000	94.72862	-1.64722	1.00000
95.27600	5.22000	94.71196	-1.64896	1.00000
95.48000	5.23000	94.69529	-1.65072	1.00000
95.74900	5.24000	94.67867	-1.65250	1.00000
96.00400	5.25000	94.66208	-1.65431	1.00000
96.23000	5.26000	94.64541	-1.65615	1.00000
96.48500	5.27000	94.62901	-1.65802	1.00000
96.72300	5.28000	94.61241	-1.65993	1.00000
96.98000	5.29000	94.59583	-1.66188	1.00000
97.20800	5.30000	94.57927	-1.66386	1.00000
97.45200	5.31000	94.56278	-1.66589	1.00000
97.72000	5.32000	94.54619	-1.66796	1.00000
97.95200	5.33000	94.52990	-1.67008	1.00000
98.17800	5.34000	94.51333	-1.67224	1.00000
98.42800	5.35000	94.49669	-1.67444	1.00000
98.66000	5.36000	94.47999	-1.67668	1.00000
98.91300	5.37000	94.46324	-1.67896	1.00000
99.15200	5.38000	94.44630	-1.68128	1.00000
99.39500	5.39000	94.42965	-1.68363	1.00000
99.64100	5.40000	94.41279	-1.68600	1.00000
99.88100	5.41000	94.39590	-1.68839	1.00000
100.14100	5.42000	94.37892	-1.69079	1.00000
100.39200	5.43000	94.36192	-1.69321	1.00000
100.62100	5.44000	94.34479	-1.69563	1.00000
100.87400	5.45000	94.32803	-1.69805	1.00000
101.09600	5.46000	94.31096	-1.70046	1.00000
101.34900	5.47000	94.29390	-1.70286	1.00000
101.60900	5.48000	94.27672	-1.70524	1.00000
101.82800	5.49000	94.25961	-1.70761	1.00000
102.07200	5.50000	94.24244	-1.70996	1.00000
102.32600	5.51000	94.22531	-1.71229	1.00000
102.57300	5.52000	94.20838	-1.71460	1.00000
102.82800	5.53000	94.19110	-1.71689	1.00000
103.05700	5.54000	94.17382	-1.71917	1.00000
103.30800	5.55000	94.15666	-1.72144	1.00000
103.53800	5.56000	94.13948	-1.72370	1.00000
103.79500	5.57000	94.12221	-1.72598	1.00000
104.03200	5.58000	94.10491	-1.72826	1.00000
104.27600	5.59000	94.08768	-1.73058	1.00000
104.52000	5.60000	94.07045	-1.73294	1.00000
104.77100	5.61000	94.05310	-1.73536	1.00000
105.02500	5.62000	94.03559	-1.73787	1.00000
105.26700	5.63000	94.01802	-1.74048	1.00000
105.50900	5.64000	94.00053	-1.74323	1.00000
105.74700	5.65000	93.98305	-1.74615	1.00000
105.99200	5.66000	93.96560	-1.74928	1.00000
106.25100	5.67000	93.94819	-1.75265	1.00000
106.50500	5.68000	93.93070	-1.75630	1.00000
106.72500	5.69000	93.91337	-1.76030	1.00000
106.97300	5.70000	93.89597	-1.76470	1.00000
107.19200	5.71000	93.87861	-1.76956	1.00000
107.44600	5.72000	93.86131	-1.77494	1.00000
107.71500	5.73000	93.84381	-1.78093	1.00000
107.95800	5.74000	93.82631	-1.78760	1.00000
108.19500	5.75000	93.80874	-1.79504	1.00000
108.46300	5.76000	93.79109	-1.80335	1.00000
108.68400	5.77000	93.77329	-1.81263	1.00000
108.96100	5.78000	93.75546	-1.82300	1.00000
109.18100	5.79000	93.73763	-1.83457	1.00000
109.42200	5.80000	93.72013	-1.84747	1.00000
109.69900	5.81000	93.70231	-1.86183	1.00000
109.91500	5.82000	93.68436	-1.87779	1.00000
110.15600	5.83000	93.66641	-1.89548	1.00000
110.42600	5.84000	93.64839	-1.91507	1.00000
110.65800	5.85000	93.63035	-1.93670	1.00000
110.89600	5.86000	93.61212	-1.96053	1.00000
111.15400	5.87000	93.59460	-1.98672	1.00000
111.40800	5.88000	93.57610	-2.01541	1.00000
111.65600	5.89000	93.55729	-2.04677	1.00000
111.89700	5.90000	93.53841	-2.08093	1.00000
112.12900	5.91000	93.51916	-2.11805	1.00000
112.39700	5.92000	93.49959	-2.15825	1.00000
112.63000	5.93000	93.47983	-2.20167	1.00000
112.86700	5.94000	93.45981	-2.24842	1.00000
113.13000	5.95000	93.44183	-2.29859	1.00000
113.35000	5.96000	93.42096	-2.35227	1.00000
113.62200	5.97000	93.39955	-2.40953	1.00000
113.87100	5.98000	93.37773	-2.47043	1.00000
114.10500	5.99000	93.35538	-2.53499	1.00000
114.34800	6.00000	93.33246	-2.60324	1.00000
114.61100	6.01000	93.30890	-2.67517	1.00000
114.86300	6.02000	93.28455	-2.75075	1.00000
115.11500	6.03000	93.25926	-2.82995	1.00000
115.35500	6.04000	93.23827	-2.91272	1.00000
115.62100	6.05000	93.21082	-2.99897	1.00000
115.85300	6.06000	93.18208	-3.08863	1.00000
116.09000	6.07000	93.15204	-3.18159	1.00000
116.35300	6.08000	93.12063	-3.27774	1.00000
116.61200	6.09000	93.08790	-3.37695	1.00000
116.84600	6.10000	93.05398	-3.47910	1.00000
117.09400	6.11000	93.01916	-3.58403	1.00000
117.37700	6.12000	92.99107	-3.69162	1.00000
117.57400	6.13000	92.95410	-3.80169	1.00000
117.85800	6.14000	92.91597	-3.91409	1.00000
118.10000	6.15000	92.87664	-4.02865	1.00000
118.34900	6.16000	92.83612	-4.14522	1.00000
118.60600	6.17000	92.79415	-4.26360	1.00000
118.85000	6.18000	92.75100	-4.38362	1.00000
119.09500	6.19000	92.70678	-4.50510	1.00000
119.37400	6.20000	92.66126	-4.62784	1.00000
119.60100	6.21000	92.62340	-4.75163	1.00000
119.84400	6.22000	92.57498	-4.87627	1.00000
120.08500	6.23000	92.52519	-5.00154	1.00000
120.35700	6.24000	92.47400	-5.12720	1.00000
120.59600	6.25000	92.42128	-5.25303	1.00000
120.87000	6.26000	92.36719	-5.37876	1.00000
121.09500	6.27000	92.31184	-5.50414	1.00000
121.36200	6.28000	92.25542	-5.62889	1.00000
121.61000	6.29000	92.19765	-5.75273	1.00000
121.86100	6.30000	92.13825	-5.87539	1.00000
122.12500	6.31000	92.08780	-5.99656	1.00000
122.36900	6.32000	92.02541	-6.11594	1.00000
122.60800	6.33000	91.96164	-6.23325	1.00000
122.88800	6.34000	91.89643	-6.34818	1.00000
123.14200	6.35000	91.83003	-6.46045	1.00000
123.37800	6.36000	91.76193	-6.56976	1.00000
123.66000	6.37000	91.69255	-6.67586	1.00000
123.90200	6.38000	91.62173	-6.77848	1.00000
124.15500	6.39000	91.54967	-6.87738	1.00000
124.40600	6.40000	91.47604	-6.97236	1.00000
124.66300	6.41000	91.40147	-7.06320	1.00000
124.92500	6.42000	91.32897	-7.14974	1.00000
125.18500	6.43000	91.25233	-7.23184	1.00000
125.44900	6.44000	91.17513	-7.30937	1.00000
125.70000	6.45000	91.09791	-7.38225	1.00000
125.96300	6.46000	91.02019	-7.45041	1.00000
126.19000	6.47000	90.94172	-7.51383	1.00000
126.46600	6.48000	90.86272	-7.57248	1.00000
126.70900	6.49000	90.78360	-7.62639	1.00000
126.95700	6.50000	90.70374	-7.67559	1.00000
127.24700	6.51000	90.62334	-7.72015	1.00000
127.49800	6.52000	90.54264	-7.76013	1.00000
127.73500	6.53000	90.46205	-7.79563	1.00000
128.00999	6.54000	90.38200	-7.82676	1.00000
128.28500	6.55000	90.30074	-7.85363	1.00000
128.50999	6.56000	90.21944	-7.87637	1.00000
128.78500	6.57000	90.13787	-7.89511	1.00000
129.02699	6.58000	90.05662	-7.91000	1.00000
129.29700	6.59000	89.97533	-7.92117	1.00000
129.55400	6.60000	89.89409	-7.92877	1.00000
129.81599	6.61000	89.81282	-7.93294	1.00000
130.10100	6.62000	89.73173	-7.93382	1.00000
130.31799	6.63000	89.65070	-7.93157	1.00000
130.59100	6.64000	89.56985	-7.92631	1.00000
130.85899	6.65000	89.48890	-7.91820	1.00000
131.11800	6.66000	89.40811	-7.90736	1.00000
131.39101	6.67000	89.32770	-7.89395	1.00000
131.67200	6.68000	89.24624	-7.87808	1.00000
131.90199	6.69000	89.16613	-7.85990	1.00000
132.16800	6.70000	89.08637	-7.83955	1.00000
132.43900	6.71000	89.00686	-7.81714	1.00000
132.69400	6.72000	88.92767	-7.79282	1.00000
132.96100	6.73000	88.84875	-7.76672	1.00000
133.23000	6.74000	88.77026	-7.73896	1.00000
133.47400	6.75000	88.69220	-7.70968	1.00000
133.78900	6.76000	88.61447	-7.67902	1.00000
134.02800	6.77000	88.53690	-7.64710	1.00000
134.26401	6.78000	88.45998	-7.61405	1.00000
134.54700	6.79000	88.38355	-7.58002	1.00000
134.80800	6.80000	88.30744	-7.54514	1.00000
135.07201	6.81000	88.23171	-7.50954	1.00000
135.33000	6.82000	88.15666	-7.47336	1.00000
135.60300	6.83000	88.08213	-7.43674	1.00000
135.86301	6.84000	88.00797	-7.39982	1.00000
136.12000	6.85000	87.93424	-7.36273	1.00000
136.40100	6.86000	87.85878	-7.32562	1.00000
136.67300	6.87000	87.78625	-7.28862	1.00000
136.95900	6.88000	87.71385	-7.25186	1.00000
137.19800	6.89000	87.64198	-7.21549	1.00000
137.46300	6.90000	87.57055	-7.17963	1.00000
137.75500	6.91000	87.49958	-7.14442	1.00000
138.00500	6.92000	87.42872	-7.10998	1.00000
138.27901	6.93000	87.35825	-7.07644	1.00000
138.54201	6.94000	87.28846	-7.04391	1.00000
138.81400	6.95000	87.21926	-7.01251	1.00000
139.07300	6.96000	87.15020	-6.98235	1.00000
139.34599	6.97000	87.08161	-6.95352	1.00000
139.63100	6.98000	87.01353	-6.92612	1.00000
139.88300	6.99000	86.94586	-6.90025	1.00000
140.16200	7.00000	86.87822	-6.87597	1.00000
140.42101	7.01000	86.81099	-6.85337	1.00000
140.71201	7.02000	86.74409	-6.83251	1.00000
140.96400	7.03000	86.67742	-6.81345	1.00000
141.23599	7.04000	86.61068	-6.79624	1.00000
141.48900	7.05000	86.54397	-6.78093	1.00000
141.75999	7.06000	86.47736	-6.76755	1.00000
142.05600	7.07000	86.41106	-6.75614	1.00000
142.30800	7.08000	86.34476	-6.74671	1.00000
142.57600	7.09000	86.27853	-6.73930	1.00000
142.85699	7.10000	86.21246	-6.73390	1.00000
143.12399	7.11000	86.14664	-6.73054	1.00000
143.40100	7.12000	86.08072	-6.72921	1.00000
143.65601	7.13000	86.01489	-6.72991	1.00000
143.95300	7.14000	85.94894	-6.73264	1.00000
144.20900	7.15000	85.88302	-6.73738	1.00000
144.47501	7.16000	85.81684	-6.74411	1.00000
144.76401	7.17000	85.75050	-6.75281	1.00000
145.03700	7.18000	85.68402	-6.76346	1.00000
145.29100	7.19000	85.61772	-6.77601	1.00000
145.58099	7.20000	85.55135	-6.79044	1.00000
145.84500	7.21000	85.48472	-6.80670	1.00000
146.11200	7.22000	85.41768	-6.82474	1.00000
146.38400	7.23000	85.35078	-6.84450	1.00000
146.67500	7.24000	85.28370	-6.86592	1.00000
146.94000	7.25000	85.21620	-6.88894	1.00000
147.22701	7.26000	85.14820	-6.91347	1.00000
147.48300	7.27000	85.08000	-6.93945	1.00000
147.75000	7.28000	85.01142	-6.96679	1.00000
148.03900	7.29000	84.94245	-6.99540	1.00000
148.30600	7.30000	84.87300	-7.02518	1.00000
148.57600	7.31000	84.80331	-7.05604	1.00000
148.84801	7.32000	84.73318	-7.08788	1.00000
149.16000	7.33000	84.66272	-7.12058	1.00000
149.42999	7.34000	84.59176	-7.15404	1.00000
149.68100	7.35000	84.52046	-7.18815	1.00000
149.96100	7.36000	84.44884	-7.22279	1.00000
150.21300	7.37000	84.37676	-7.25785	1.00000
150.51801	7.38000	84.30417	-7.29320	1.00000
150.78200	7.39000	84.23117	-7.32874	1.00000
151.06300	7.40000	84.15771	-7.36433	1.00000
151.34500	7.41000	84.08375	-7.39987	1.00000
151.60400	7.42000	84.00921	-7.43524	1.00000
151.88699	7.43000	83.93442	-7.47031	1.00000
152.16100	7.44000	83.85934	-7.50498	1.00000
152.43201	7.45000	83.78371	-7.53912	1.00000
152.69800	7.46000	83.70750	-7.57264	1.00000
152.98900	7.47000	83.63098	-7.60541	1.00000
153.25301	7.48000	83.55415	-7.63734	1.00000
153.54401	7.49000	83.47694	-7.66831	1.00000
153.83400	7.50000	83.39925	-7.69823	1.00000
154.11600	7.51000	83.32141	-7.72701	1.00000
154.39301	7.52000	83.24325	-7.75454	1.00000
154.64799	7.53000	83.16464	-7.78074	1.00000
154.93900	7.54000	83.08554	-7.80552	1.00000
155.18900	7.55000	83.00637	-7.82880	1.00000
155.49699	7.56000	82.92687	-7.85050	1.00000
155.75200	7.57000	82.84691	-7.87055	1.00000
156.03999	7.58000	82.76672	-7.88889	1.00000
156.30800	7.59000	82.68663	-7.90545	1.00000
156.60500	7.60000	82.60638	-7.92017	1.00000
156.85899	7.61000	82.52596	-7.93301	1.00000
157.15100	7.62000	82.44532	-7.94392	1.00000
157.42000	7.63000	82.36465	-7.95287	1.00000
157.70599	7.64000	82.28365	-7.95981	1.00000
157.97501	7.65000	82.20244	-7.96473	1.00000
158.25800	7.66000	82.12099	-7.96760	1.00000
158.56300	7.67000	82.03977	-7.96842	1.00000
158.80400	7.68000	81.95857	-7.96717	1.00000
159.11600	7.69000	81.87730	-7.96387	1.00000
159.38100	7.70000	81.79604	-7.95851	1.00000
159.64600	7.71000	81.71524	-7.95112	1.00000
159.92200	7.72000	81.63454	-7.94171	1.00000
160.20599	7.73000	81.55367	-7.93030	1.00000
160.48599	7.74000	81.47285	-7.91692	1.00000
160.75900	7.75000	81.39245	-7.90162	1.00000
161.04401	7.76000	81.31219	-7.88441	1.00000
161.31500	7.77000	81.23218	-7.86535	1.00000
161.60400	7.78000	81.15249	-7.84448	1.00000
161.85600	7.79000	81.07312	-7.82184	1.00000
162.15700	7.80000	80.99396	-7.79746	1.00000
162.41499	7.81000	80.91644	-7.77141	1.00000
162.71800	7.82000	80.83777	-7.74373	1.00000
162.97501	7.83000	80.75949	-7.71445	1.00000
163.27299	7.84000	80.68124	-7.68362	1.00000
163.55400	7.85000	80.60334	-7.65130	1.00000
163.81500	7.86000	80.52593	-7.61751	1.00000
164.12300	7.87000	80.44922	-7.58231	1.00000
164.38600	7.88000	80.37273	-7.54573	1.00000
164.64600	7.89000	80.29669	-7.50781	1.00000
164.92799	7.90000	80.22116	-7.46858	1.00000
165.20900	7.91000	80.14612	-7.42810	1.00000
165.48700	7.92000	80.07117	-7.38639	1.00000
165.75600	7.93000	79.99656	-7.34348	1.00000
166.04900	7.94000	79.92246	-7.29942	1.00000
166.31900	7.95000	79.84901	-7.25424	1.00000
166.59399	7.96000	79.77588	-7.20797	1.00000
166.89101	7.97000	79.70345	-7.16065	1.00000
167.17500	7.98000	79.63162	-7.11230	1.00000
167.44299	7.99000	79.56039	-7.06297	1.00000
167.71800	8.00000	79.48939	-7.01269	1.00000
167.99699	8.01000	79.41886	-6.96148	1.00000
168.26700	8.02000	79.34887	-6.90940	1.00000
168.55600	8.03000	79.27935	-6.85646	1.00000
168.83501	8.04000	79.21007	-6.80271	1.00000
169.09100	8.05000	79.14140	-6.74818	1.00000
169.36700	8.06000	79.07353	-6.69291	1.00000
169.66100	8.07000	79.00899	-6.63694	1.00000
169.91701	8.08000	78.94226	-6.58029	1.00000
170.19299	8.09000	78.87604	-6.52302	1.00000
170.51500	8.10000	78.81057	-6.46516	1.00000
170.77000	8.11000	78.74561	-6.40676	1.00000
171.05800	8.12000	78.68123	-6.34785	1.00000
171.32500	8.13000	78.61751	-6.28847	1.00000
171.60899	8.14000	78.55463	-6.22868	1.00000
171.88300	8.15000	78.49236	-6.16852	1.00000
172.14600	8.16000	78.43065	-6.10803	1.00000
172.42599	8.17000	78.36955	-6.04726	1.00000
172.71300	8.18000	78.30923	-5.98626	1.00000
173.00101	8.19000	78.24949	-5.92509	1.00000
173.26500	8.20000	78.19034	-5.86378	1.00000
173.52000	8.21000	78.13174	-5.80238	1.00000
173.81200	8.22000	78.07388	-5.74095	1.00000
174.08900	8.23000	78.01656	-5.67954	1.00000
174.36501	8.24000	77.95984	-5.61818	1.00000
174.61900	8.25000	77.90731	-5.55694	1.00000
174.92000	8.26000	77.85200	-5.49585	1.00000
175.19501	8.27000	77.79740	-5.43496	1.00000
175.46899	8.28000	77.74349	-5.37432	1.00000
175.74400	8.29000	77.68997	-5.31397	1.00000
176.02299	8.30000	77.63701	-5.25395	1.00000
176.29401	8.31000	77.58466	-5.19432	1.00000
176.58501	8.32000	77.53301	-5.13510	1.00000
176.83600	8.33000	77.48183	-5.07634	1.00000
177.11099	8.34000	77.43134	-5.01808	1.00000
177.39700	8.35000	77.38149	-4.96036	1.00000
177.66600	8.36000	77.33231	-4.90322	1.00000
177.93700	8.37000	77.28358	-4.84670	1.00000
178.21700	8.38000	77.23570	-4.79083	1.00000
178.49400	8.39000	77.18846	-4.73565	1.00000
178.79100	8.40000	77.14539	-4.68120	1.00000
179.04700	8.41000	77.09923	-4.62749	1.00000
179.32401	8.42000	77.05354	-4.57457	1.00000
179.59100	8.43000	77.00836	-4.52247	1.00000
179.85400	8.44000	76.96363	-4.47120	1.00000
180.16499	8.45000	76.91956	-4.42081	1.00000
180.43700	8.46000	76.87598	-4.37130	1.00000
180.68201	8.47000	76.83297	-4.32270	1.00000
180.95799	8.48000	76.79035	-4.27503	1.00000
181.22800	8.49000	76.74833	-4.22830	1.00000
181.51401	8.50000	76.70670	-4.18253	1.00000
181.78900	8.51000	76.66555	-4.13773	1.00000
182.05600	8.52000	76.62482	-4.09391	1.00000
182.32100	8.53000	76.58658	-4.05108	1.00000
182.61099	8.54000	76.54673	-4.00923	1.00000
182.87801	8.55000	76.50736	-3.96838	1.00000
183.14600	8.56000	76.46849	-3.92852	1.00000
183.41400	8.57000	76.43005	-3.88965	1.00000
183.68900	8.58000	76.39187	-3.85176	1.00000
183.96100	8.59000	76.35408	-3.81485	1.00000
184.24200	8.60000	76.31667	-3.77890	1.00000
184.51801	8.61000	76.27961	-3.74390	1.00000
184.78799	8.62000	76.24267	-3.70983	1.00000
185.07100	8.63000	76.20607	-3.67669	1.00000
185.33501	8.64000	76.17212	-3.64443	1.00000
185.62199	8.65000	76.13613	-3.61306	1.00000
185.88499	8.66000	76.10048	-3.58254	1.00000
186.15199	8.67000	76.06519	-3.55285	1.00000
186.42700	8.68000	76.03030	-3.52396	1.00000
186.69701	8.69000	75.99562	-3.49585	1.00000
186.96001	8.70000	75.96114	-3.46850	1.00000
187.24899	8.71000	75.92683	-3.44188	1.00000
187.51199	8.72000	75.89285	-3.41597	1.00000
187.79900	8.73000	75.85906	-3.39074	1.00000
188.06900	8.74000	75.82547	-3.36617	1.00000
188.33400	8.75000	75.79328	-3.34224	1.00000
188.60300	8.76000	75.76006	-3.31893	1.00000
188.86700	8.77000	75.72709	-3.29623	1.00000
189.13100	8.78000	75.69436	-3.27411	1.00000
189.39500	8.79000	75.66179	-3.25255	1.00000
189.69800	8.80000	75.62950	-3.23156	1.00000
189.95599	8.81000	75.59753	-3.21110	1.00000
190.23199	8.82000	75.56580	-3.19117	1.00000
190.49899	8.83000	75.53427	-3.17175	1.00000
190.75600	8.84000	75.50292	-3.15283	1.00000
191.03300	8.85000	75.47274	-3.13440	1.00000
191.28999	8.86000	75.44172	-3.11644	1.00000
191.55901	8.87000	75.41098	-3.09894	1.00000
191.82201	8.88000	75.38038	-3.08188	1.00000
192.10600	8.89000	75.35000	-3.06524	1.00000
192.38400	8.90000	75.31970	-3.04902	1.00000
192.64500	8.91000	75.28959	-3.03318	1.00000
192.89101	8.92000	75.25954	-3.01772	1.00000
193.21899	8.93000	75.22956	-3.00261	1.00000
193.44701	8.94000	75.20043	-2.98782	1.00000
193.71001	8.95000	75.17073	-2.97335	1.00000
193.99001	8.96000	75.14107	-2.95916	1.00000
194.26199	8.97000	75.11156	-2.94524	1.00000
194.51700	8.98000	75.08221	-2.93157	1.00000
194.76199	8.99000	75.05297	-2.91812	1.00000
195.03200	9.00000	75.02377	-2.90489	1.00000
195.30800	9.01000	74.99467	-2.89185	1.00000
195.58501	9.02000	74.96574	-2.87898	1.00000
195.84300	9.03000	74.93775	-2.86628	1.00000
196.11800	9.04000	74.90908	-2.85373	1.00000
196.34599	9.05000	74.88054	-2.84131	1.00000
196.62700	9.06000	74.85212	-2.82903	1.00000
196.89000	9.07000	74.82384	-2.81688	1.00000
197.16000	9.08000	74.79570	-2.80485	1.00000
197.41200	9.09000	74.76756	-2.79293	1.00000
197.71600	9.10000	74.73965	-2.78112	1.00000
197.97099	9.11000	74.71184	-2.76943	1.00000
198.20799	9.12000	74.68516	-2.75785	1.00000
198.47301	9.13000	74.65763	-2.74639	1.00000
198.76601	9.14000	74.63019	-2.73504	1.00000
199.03000	9.15000	74.60295	-2.72381	1.00000
199.27299	9.16000	74.57583	-2.71269	1.00000
199.56100	9.17000	74.54879	-2.70171	1.00000
199.81000	9.18000	74.52178	-2.69084	1.00000
200.06799	9.19000	74.49493	-2.68011	1.00000
200.33200	9.20000	74.46873	-2.66952	1.00000
200.59100	9.21000	74.44213	-2.65906	1.00000
200.84500	9.22000	74.41552	-2.64875	1.00000
201.14700	9.23000	74.38910	-2.63858	1.00000
201.38499	9.24000	74.36276	-2.62856	1.00000
201.67400	9.25000	74.33646	-2.61870	1.00000
201.90500	9.26000	74.31032	-2.60900	1.00000
202.16600	9.27000	74.28422	-2.59947	1.00000
202.42999	9.28000	74.25908	-2.59010	1.00000
202.70300	9.29000	74.23332	-2.58091	1.00000
202.97800	9.30000	74.20759	-2.57189	1.00000
203.21201	9.31000	74.18195	-2.56305	1.00000
203.49300	9.32000	74.15647	-2.55440	1.00000
203.74100	9.33000	74.13103	-2.54592	1.00000
204.01801	9.34000	74.10564	-2.53763	1.00000
204.29401	9.35000	74.08029	-2.52953	1.00000
204.51601	9.36000	74.05577	-2.52161	1.00000
204.77499	9.37000	74.03064	-2.51388	1.00000
205.03999	9.38000	74.00565	-2.50632	1.00000
205.30701	9.39000	73.98060	-2.49895	1.00000
205.54401	9.40000	73.95573	-2.49174	1.00000
205.83000	9.41000	73.93081	-2.48470	1.00000
206.07800	9.42000	73.90611	-2.47782	1.00000
206.33400	9.43000	73.88190	-2.47108	1.00000
206.59399	9.44000	73.85731	-2.46449	1.00000
206.84801	9.45000	73.83280	-2.45802	1.00000
207.10899	9.46000	73.80842	-2.45167	1.00000
207.34000	9.47000	73.78406	-2.44542	1.00000
207.61900	9.48000	73.75969	-2.43926	1.00000
207.87300	9.49000	73.73535	-2.43317	1.00000
208.12500	9.50000	73.71096	-2.42715	1.00000
208.39200	9.51000	73.68712	-2.42117	1.00000
208.64900	9.52000	73.66287	-2.41523	1.00000
208.89799	9.53000	73.63858	-2.40931	1.00000
209.17101	9.54000	73.61437	-2.40340	1.00000
209.42999	9.55000	73.59021	-2.39749	1.00000
209.66299	9.56000	73.56615	-2.39157	1.00000
209.90800	9.57000	73.54212	-2.38563	1.00000
210.19099	9.58000	73.51841	-2.37966	1.00000
210.46001	9.59000	73.49442	-2.37367	1.00000
210.71400	9.60000	73.47067	-2.36765	1.00000
210.94099	9.61000	73.44698	-2.36159	1.00000
211.21500	9.62000	73.42334	-2.35550	1.00000
211.46100	9.63000	73.39968	-2.34938	1.00000
211.73599	9.64000	73.37609	-2.34323	1.00000
211.96800	9.65000	73.35304	-2.33706	1.00000
212.24200	9.66000	73.32955	-2.33087	1.00000
212.50301	9.67000	73.30610	-2.32467	1.00000
212.74001	9.68000	73.28281	-2.31847	1.00000
213.01601	9.69000	73.25962	-2.31227	1.00000
213.23900	9.70000	73.23650	-2.30608	1.00000
213.50900	9.71000	73.21346	-2.29991	1.00000
213.76199	9.72000	73.19092	-2.29376	1.00000
214.00500	9.73000	73.16813	-2.28765	1.00000
214.27299	9.74000	73.14536	-2.28157	1.00000
214.51801	9.75000	73.12270	-2.27553	1.00000
214.77299	9.76000	73.10004	-2.26955	1.00000
215.01801	9.77000	73.07728	-2.26361	1.00000
215.26601	9.78000	73.05456	-2.25772	1.00000
215.54401	9.79000	73.03240	-2.25189	1.00000
215.76401	9.80000	73.00990	-2.24611	1.00000
216.02499	9.81000	72.98739	-2.24039	1.00000
216.27299	9.82000	72.96498	-2.23473	1.00000
216.53400	9.83000	72.94257	-2.22912	1.00000
216.77299	9.84000	72.92027	-2.22356	1.00000
217.01401	9.85000	72.89862	-2.21805	1.00000
217.29500	9.86000	72.87640	-2.21259	1.00000
217.55099	9.87000	72.85424	-2.20717	1.00000
217.76500	9.88000	72.83215	-2.20179	1.00000
218.02200	9.89000	72.81015	-2.19644	1.00000
218.29500	9.90000	72.78813	-2.19113	1.00000
218.56100	9.91000	72.76621	-2.18585	1.00000
218.80099	9.92000	72.74484	-2.18059	1.00000
219.03799	9.93000	72.72297	-2.17535	1.00000
219.27901	9.94000	72.70116	-2.17014	1.00000
219.54601	9.95000	72.67936	-2.16494	1.00000
219.78799	9.96000	72.65772	-2.15975	1.00000
220.03500	9.97000	72.63602	-2.15458	1.00000
220.29601	9.98000	72.61443	-2.14942	1.00000
220.55099	9.99000	72.59345	-2.14428	1.00000
220.81799	10.00000	72.57199	-2.13915	1.00000
221.04601	10.01000	72.55051	-2.13403	1.00000
221.29201	10.02000	72.52917	-2.12893	1.00000
221.53300	10.03000	72.50777	-2.12386	1.00000
221.80400	10.04000	72.48642	-2.11882	1.00000
222.05099	10.05000	72.46550	-2.11380	1.00000
222.29700	10.06000	72.44422	-2.10883	1.00000
222.51500	10.07000	72.42305	-2.10390	1.00000
222.77901	10.08000	72.40197	-2.09902	1.00000
223.01900	10.09000	72.38097	-2.09420	1.00000
223.25600	10.10000	72.36008	-2.08945	1.00000
223.50301	10.11000	72.33975	-2.08477	1.00000
223.78300	10.12000	72.31893	-2.08017	1.00000
224.01500	10.13000	72.29822	-2.07566	1.00000
224.28400	10.14000	72.27752	-2.07125	1.00000
224.52200	10.15000	72.25684	-2.06693	1.00000
224.75301	10.16000	72.23628	-2.06271	1.00000
225.00400	10.17000	72.21574	-2.05859	1.00000
225.26900	10.18000	72.19553	-2.05459	1.00000
225.50500	10.19000	72.17509	-2.05069	1.00000
225.73700	10.20000	72.15467	-2.04689	1.00000
225.99400	10.21000	72.13431	-2.04320	1.00000
226.23500	10.22000	72.11400	-2.03961	1.00000
226.48100	10.23000	72.09367	-2.03612	1.00000
226.72099	10.24000	72.07358	-2.03273	1.00000
226.96100	10.25000	72.05332	-2.02942	1.00000
227.19701	10.26000	72.03306	-2.02618	1.00000
227.48599	10.27000	72.01279	-2.02303	1.00000
227.71800	10.28000	71.99249	-2.01994	1.00000
227.94800	10.29000	71.97226	-2.01690	1.00000
228.19600	10.30000	71.95207	-2.01392	1.00000
228.43900	10.31000	71.93219	-2.01098	1.00000
228.69200	10.32000	71.91204	-2.00807	1.00000
228.95799	10.33000	71.89201	-2.00519	1.00000
229.19901	10.34000	71.87197	-2.00234	1.00000
229.42400	10.35000	71.85194	-1.99949	1.00000
229.66901	10.36000	71.83192	-1.99666	1.00000
229.91299	10.37000	71.81209	-1.99382	1.00000
230.16200	10.38000	71.79213	-1.99099	1.00000
230.39000	10.39000	71.77212	-1.98814	1.00000
230.65100	10.40000	71.75214	-1.98529	1.00000
230.87801	10.41000	71.73220	-1.98242	1.00000
231.13800	10.42000	71.71223	-1.97953	1.00000
231.37399	10.43000	71.69264	-1.97662	1.00000
231.61400	10.44000	71.67282	-1.97370	1.00000
231.85100	10.45000	71.65308	-1.97074	1.00000
232.10600	10.46000	71.63333	-1.96777	1.00000
232.35001	10.47000	71.61373	-1.96476	1.00000
232.59500	10.48000	71.59410	-1.96173	1.00000
232.81200	10.49000	71.57486	-1.95867	1.00000
233.07001	10.50000	71.55527	-1.95559	1.00000
233.33200	10.51000	71.53567	-1.95247	1.00000
233.57001	10.52000	71.51605	-1.94932	1.00000
233.82300	10.53000	71.49647	-1.94614	1.00000
234.05299	10.54000	71.47691	-1.94293	1.00000
234.28799	10.55000	71.45734	-1.93968	1.00000
234.54201	10.56000	71.43813	-1.93641	1.00000
234.76199	10.57000	71.41864	-1.93309	1.00000
235.03600	10.58000	71.39920	-1.92975	1.00000
235.28101	10.59000	71.37981	-1.92637	1.00000
235.48900	10.60000	71.36047	-1.92295	1.00000
235.73399	10.61000	71.34123	-1.91950	1.00000
235.99200	10.62000	71.32242	-1.91600	1.00000
236.22501	10.63000	71.30328	-1.91246	1.00000
236.45300	10.64000	71.28418	-1.90888	1.00000
236.70000	10.65000	71.26510	-1.90525	1.00000
236.96899	10.66000	71.24597	-1.90157	1.00000
237.18100	10.67000	71.22693	-1.89783	1.00000
237.42700	10.68000	71.20785	-1.89404	1.00000
237.67101	10.69000	71.18917	-1.89018	1.00000
237.91499	10.70000	71.17022	-1.88625	1.00000
238.13600	10.71000	71.15130	-1.88226	1.00000
238.38100	10.72000	71.13242	-1.87819	1.00000
238.63800	10.73000	71.11357	-1.87404	1.00000
238.88300	10.74000	71.09476	-1.86981	1.00000
239.10800	10.75000	71.07639	-1.86549	1.00000
239.33501	10.76000	71.05755	-1.86108	1.00000
239.59200	10.77000	71.03864	-1.85658	1.00000
239.83000	10.78000	71.01983	-1.85198	1.00000
240.05901	10.79000	71.00109	-1.84730	1.00000
240.30000	10.80000	70.98242	-1.84252	1.00000
240.54601	10.81000	70.96386	-1.83764	1.00000
240.79500	10.82000	70.94584	-1.83268	1.00000
241.03999	10.83000	70.92750	-1.82762	1.00000
241.26100	10.84000	70.90918	-1.82248	1.00000
241.50999	10.85000	70.89093	-1.81726	1.00000
241.75999	10.86000	70.87271	-1.81195	1.00000
241.98399	10.87000	70.85457	-1.80657	1.00000
242.21899	10.88000	70.83698	-1.80112	1.00000
242.45000	10.89000	70.81890	-1.79561	1.00000
242.70200	10.90000	70.80084	-1.79004	1.00000
242.90800	10.91000	70.78280	-1.78441	1.00000
243.17400	10.92000	70.76483	-1.77874	1.00000
243.41200	10.93000	70.74688	-1.77303	1.00000
243.64200	10.94000	70.72899	-1.76728	1.00000
243.89999	10.95000	70.71175	-1.76150	1.00000
244.12700	10.96000	70.69404	-1.75569	1.00000
244.37801	10.97000	70.67637	-1.74987	1.00000
244.61800	10.98000	70.65886	-1.74403	1.00000
244.84599	10.99000	70.64141	-1.73819	1.00000
245.08900	11.00000	70.62403	-1.73233	1.00000
245.32300	11.01000	70.60669	-1.72648	1.00000
245.55901	11.02000	70.59001	-1.72062	1.00000
245.77299	11.03000	70.57281	-1.71477	1.00000
246.01601	11.04000	70.55561	-1.70892	1.00000
246.28300	11.05000	70.53849	-1.70308	1.00000
246.49300	11.06000	70.52144	-1.69724	1.00000
246.73599	11.07000	70.50443	-1.69142	1.00000
246.97701	11.08000	70.48831	-1.68559	1.00000
247.20900	11.09000	70.47144	-1.67978	1.00000
247.45000	11.10000	70.45459	-1.67397	1.00000
247.68700	11.11000	70.43777	-1.66817	1.00000
247.92500	11.12000	70.42098	-1.66237	1.00000
248.15900	11.13000	70.40416	-1.65658	1.00000
248.37700	11.14000	70.38746	-1.65079	1.00000
248.61000	11.15000	70.37076	-1.64501	1.00000
248.84599	11.16000	70.35486	-1.63924	1.00000
249.08299	11.17000	70.33830	-1.63348	1.00000
249.31000	11.18000	70.32181	-1.62773	1.00000
249.55800	11.19000	70.30546	-1.62198	1.00000
249.78400	11.20000	70.28918	-1.61625	1.00000
250.02499	11.21000	70.27302	-1.61054	1.00000
250.25400	11.22000	70.25692	-1.60485	1.00000
250.51100	11.23000	70.24163	-1.59917	1.00000
250.72200	11.24000	70.22562	-1.59351	1.00000
250.97099	11.25000	70.20970	-1.58788	1.00000
251.20100	11.26000	70.19382	-1.58228	1.00000
251.43100	11.27000	70.17802	-1.57669	1.00000
251.66701	11.28000	70.16225	-1.57114	1.00000
251.90401	11.29000	70.14658	-1.56560	1.00000
252.13901	11.30000	70.13160	-1.56010	1.00000
252.37399	11.31000	70.11592	-1.55462	1.00000
252.59801	11.32000	70.10029	-1.54916	1.00000
252.83400	11.33000	70.08467	-1.54373	1.00000
253.06400	11.34000	70.06909	-1.53831	1.00000
253.29800	11.35000	70.05360	-1.53292	1.00000
253.52299	11.36000	70.03826	-1.52755	1.00000
253.76199	11.37000	70.02299	-1.52220	1.00000
254.00600	11.38000	70.00834	-1.51686	1.00000
254.23300	11.39000	69.99315	-1.51155	1.00000
254.44299	11.40000	69.97794	-1.50625	1.00000
254.69000	11.41000	69.96284	-1.50097	1.00000
254.92200	11.42000	69.94771	-1.49571	1.00000
255.15800	11.43000	69.93266	-1.49047	1.00000
255.38400	11.44000	69.91761	-1.48526	1.00000
255.61700	11.45000	69.90266	-1.48007	1.00000
255.84801	11.46000	69.88848	-1.47490	1.00000
256.08801	11.47000	69.87364	-1.46976	1.00000
256.32199	11.48000	69.85899	-1.46464	1.00000
256.56201	11.49000	69.84445	-1.45956	1.00000
256.77600	11.50000	69.82995	-1.45450	1.00000
257.00900	11.51000	69.81553	-1.44948	1.00000
257.24399	11.52000	69.80110	-1.44449	1.00000
257.46799	11.53000	69.78676	-1.43953	1.00000
257.70401	11.54000	69.77282	-1.43461	1.00000
257.93201	11.55000	69.75842	-1.42972	1.00000
258.14899	11.56000	69.74410	-1.42487	1.00000
258.39001	11.57000	69.72970	-1.42005	1.00000
258.61401	11.58000	69.71543	-1.41527	1.00000
258.85199	11.59000	69.70112	-1.41052	1.00000
259.08499	11.60000	69.68691	-1.40581	1.00000
259.30600	11.61000	69.67275	-1.40114	1.00000
259.53299	11.62000	69.65866	-1.39651	1.00000
259.77600	11.63000	69.64528	-1.39191	1.00000
260.00201	11.64000	69.63136	-1.38734	1.00000
260.22900	11.65000	69.61750	-1.38281	1.00000
260.44901	11.66000	69.60375	-1.37832	1.00000
260.68799	11.67000	69.59007	-1.37386	1.00000
260.92001	11.68000	69.57646	-1.36943	1.00000
261.15500	11.69000	69.56286	-1.36504	1.00000
261.35999	11.70000	69.54932	-1.36068	1.00000
261.59601	11.71000	69.53572	-1.35634	1.00000
261.82199	11.72000	69.52259	-1.35204	1.00000
262.04501	11.73000	69.50895	-1.34777	1.00000
262.26001	11.74000	69.49538	-1.34352	1.00000
262.51099	11.75000	69.48182	-1.33930	1.00000
262.72800	11.76000	69.46837	-1.33510	1.00000
262.95200	11.77000	69.45491	-1.33094	1.00000
263.17099	11.78000	69.44155	-1.32679	1.00000
263.40201	11.79000	69.42824	-1.32268	1.00000
263.63501	11.80000	69.41501	-1.31860	1.00000
263.85400	11.81000	69.40227	-1.31454	1.00000
264.09698	11.82000	69.38915	-1.31052	1.00000
264.32101	11.83000	69.37605	-1.30654	1.00000
264.52899	11.84000	69.36300	-1.30259	1.00000
264.77600	11.85000	69.35000	-1.29868	1.00000
264.99701	11.86000	69.33705	-1.29482	1.00000
265.20599	11.87000	69.32411	-1.29100	1.00000
265.43301	11.88000	69.31122	-1.28722	1.00000
265.65799	11.89000	69.29831	-1.28351	1.00000
265.87201	11.90000	69.28550	-1.27984	1.00000
266.11499	11.91000	69.27313	-1.27623	1.00000
266.32901	11.92000	69.26037	-1.27267	1.00000
266.56900	11.93000	69.24763	-1.26918	1.00000
266.77600	11.94000	69.23496	-1.26574	1.00000
267.00299	11.95000	69.22235	-1.26236	1.00000
267.23401	11.96000	69.20977	-1.25903	1.00000
267.45099	11.97000	69.19731	-1.25576	1.00000
267.70401	11.98000	69.18483	-1.25255	1.00000
267.92001	11.99000	69.17243	-1.24939	1.00000
268.13199	12.00000	69.16000	-1.24627	1.00000
268.35501	12.01000	69.14760	-1.24321	1.00000
268.58301	12.02000	69.13561	-1.24018	1.00000
268.79501	12.03000	69.12321	-1.23720	1.00000
269.02499	12.04000	69.11079	-1.23426	1.00000
269.27200	12.05000	69.09837	-1.23136	1.00000
269.46600	12.06000	69.08594	-1.22850	1.00000
269.70200	12.07000	69.07354	-1.22567	1.00000
269.93701	12.08000	69.06116	-1.22287	1.00000
270.14899	12.09000	69.04884	-1.22011	1.00000
270.36700	12.10000	69.03658	-1.21739	1.00000
270.58301	12.11000	69.02431	-1.21470	1.00000
270.81601	12.12000	69.01209	-1.21205	1.00000
271.01999	12.13000	68.99997	-1.20944	1.00000
271.26300	12.14000	68.98836	-1.20686	1.00000
271.47501	12.15000	68.97639	-1.20433	1.00000
271.69699	12.16000	68.96445	-1.20185	1.00000
271.91400	12.17000	68.95253	-1.19940	1.00000
272.16000	12.18000	68.94072	-1.19701	1.00000
272.35400	12.19000	68.92887	-1.19466	1.00000
272.59500	12.20000	68.91705	-1.19236	1.00000
272.79599	12.21000	68.90523	-1.19011	1.00000
273.03400	12.22000	68.89336	-1.18792	1.00000
273.24701	12.23000	68.88153	-1.18578	1.00000
273.48999	12.24000	68.86964	-1.18369	1.00000
273.68399	12.25000	68.85776	-1.18167	1.00000
273.89899	12.26000	68.84581	-1.17971	1.00000
274.13101	12.27000	68.83408	-1.17781	1.00000
274.35001	12.28000	68.82216	-1.17598	1.00000
274.57700	12.29000	68.81035	-1.17422	1.00000
274.79401	12.30000	68.79856	-1.17254	1.00000
275.00400	12.31000	68.78683	-1.17093	1.00000
275.22000	12.32000	68.77512	-1.16941	1.00000
275.46899	12.33000	68.76352	-1.16797	1.00000
275.67300	12.34000	68.75187	-1.16662	1.00000
275.88501	12.35000	68.74038	-1.16536	1.00000
276.10699	12.36000	68.72889	-1.16419	1.00000
276.33899	12.37000	68.71748	-1.16311	1.00000
276.54401	12.38000	68.70607	-1.16213	1.00000
276.78400	12.39000	68.69470	-1.16124	1.00000
276.99100	12.40000	68.68329	-1.16044	1.00000
277.22000	12.41000	68.67190	-1.15972	1.00000
277.42700	12.42000	68.66061	-1.15909	1.00000
277.65201	12.43000	68.64908	-1.15854	1.00000
277.87100	12.44000	68.63745	-1.15807	1.00000
278.08701	12.45000	68.62580	-1.15767	1.00000
278.30099	12.46000	68.61416	-1.15735	1.00000
278.53000	12.47000	68.60245	-1.15708	1.00000
278.73099	12.48000	68.59077	-1.15688	1.00000
278.95300	12.49000	68.57905	-1.15674	1.00000
279.17099	12.50000	68.56741	-1.15666	1.00000
279.38101	12.51000	68.55577	-1.15664	1.00000
279.60001	12.52000	68.54418	-1.15668	1.00000
279.83301	12.53000	68.53261	-1.15678	1.00000
280.04999	12.54000	68.52111	-1.15695	1.00000
280.25699	12.55000	68.50961	-1.15718	1.00000
280.48901	12.56000	68.49822	-1.15749	1.00000
280.71100	12.57000	68.48673	-1.15788	1.00000
280.92401	12.58000	68.47525	-1.15834	1.00000
281.12201	12.59000	68.46365	-1.15890	1.00000
281.34799	12.60000	68.45212	-1.15955	1.00000
281.57700	12.61000	68.44058	-1.16029	1.00000
281.77600	12.62000	68.42903	-1.16114	1.00000
281.97900	12.63000	68.41748	-1.16208	1.00000
282.20901	12.64000	68.40597	-1.16314	1.00000
282.42801	12.65000	68.39446	-1.16429	1.00000
282.64099	12.66000	68.38297	-1.16555	1.00000
282.84900	12.67000	68.37149	-1.16692	1.00000
283.08099	12.68000	68.35999	-1.16838	1.00000
283.28000	12.69000	68.34848	-1.16993	1.00000
283.51099	12.70000	68.33692	-1.17157	1.00000
283.72198	12.71000	68.32532	-1.17329	1.00000
283.95999	12.72000	68.31362	-1.17509	1.00000
284.14801	12.73000	68.30193	-1.17695	1.00000
284.35901	12.74000	68.29021	-1.17887	1.00000
284.58801	12.75000	68.27844	-1.18085	1.00000
284.81100	12.76000	68.26659	-1.18287	1.00000
285.04099	12.77000	68.25465	-1.18493	1.00000
285.23001	12.78000	68.24276	-1.18702	1.00000
285.43900	12.79000	68.23075	-1.18915	1.00000
285.64700	12.80000	68.21845	-1.19130	1.00000
285.86700	12.81000	68.20642	-1.19347	1.00000
286.07800	12.82000	68.19439	-1.19567	1.00000
286.31500	12.83000	68.18237	-1.19789	1.00000
286.52200	12.84000	68.17035	-1.20012	1.00000
286.75101	12.85000	68.15838	-1.20239	1.00000
286.94299	12.86000	68.14640	-1.20467	1.00000
287.14899	12.87000	68.13448	-1.20698	1.00000
287.37500	12.88000	68.12250	-1.20931	1.00000
287.60400	12.89000	68.11057	-1.21167	1.00000
287.81601	12.90000	68.09856	-1.21406	1.00000
288.02899	12.91000	68.08659	-1.21647	1.00000
288.21701	12.92000	68.07455	-1.21890	1.00000
288.47699	12.93000	68.06246	-1.22135	1.00000
288.68301	12.94000	68.05033	-1.22383	1.00000
288.89099	12.95000	68.03814	-1.22632	1.00000
289.09299	12.96000	68.02587	-1.22882	1.00000
289.29999	12.97000	68.01364	-1.23133	1.00000
289.50201	12.98000	68.00130	-1.23385	1.00000
289.71899	12.99000	67.98886	-1.23637	1.00000
289.93100	13.00000	67.97636	-1.23888	1.00000
290.13300	13.01000	67.96384	-1.24140	1.00000
290.36099	13.02000	67.95122	-1.24390	1.00000
290.57901	13.03000	67.93862	-1.24640	1.00000
290.78900	13.04000	67.92594	-1.24889	1.00000
290.98599	13.05000	67.91335	-1.25137	1.00000
291.21799	13.06000	67.90074	-1.25384	1.00000
291.42801	13.07000	67.88821	-1.25630	1.00000
291.66101	13.08000	67.87529	-1.25876	1.00000
291.86099	13.09000	67.86287	-1.26120	1.00000
292.06900	13.10000	67.85040	-1.26364	1.00000
292.27301	13.11000	67.83797	-1.26608	1.00000
292.50500	13.12000	67.82548	-1.26851	1.00000
292.70099	13.13000	67.81303	-1.27095	1.00000
292.89600	13.14000	67.80045	-1.27338	1.00000
293.12500	13.15000	67.78784	-1.27581	1.00000
293.34399	13.16000	67.77509	-1.27824	1.00000
293.56400	13.17000	67.76228	-1.28067	1.00000
293.77200	13.18000	67.74940	-1.28310	1.00000
293.97501	13.19000	67.73651	-1.28553	1.00000
294.19000	13.20000	67.72352	-1.28796	1.00000
294.41400	13.21000	67.71051	-1.29040	1.00000
294.61499	13.22000	67.69745	-1.29284	1.00000
294.81201	13.23000	67.68437	-1.29529	1.00000
295.02802	13.24000	67.67130	-1.29775	1.00000
295.25800	13.25000	67.65820	-1.30022	1.00000
295.46301	13.26000	67.64515	-1.30271	1.00000
295.70499	13.27000	67.63209	-1.30522	1.00000
295.89001	13.28000	67.61907	-1.30775	1.00000
296.08701	13.29000	67.60595	-1.31032	1.00000
296.30899	13.30000	67.59287	-1.31292	1.00000
296.51700	13.31000	67.57977	-1.31556	1.00000
296.73199	13.32000	67.56677	-1.31825	1.00000
296.94199	13.33000	67.55368	-1.32098	1.00000
297.14001	13.34000	67.54060	-1.32377	1.00000
297.34900	13.35000	67.52748	-1.32661	1.00000
297.57101	13.36000	67.51434	-1.32950	1.00000
297.76501	13.37000	67.50118	-1.33245	1.00000
297.97198	13.38000	67.48800	-1.33545	1.00000
298.20001	13.39000	67.47472	-1.33850	1.00000
298.41699	13.40000	67.46144	-1.34159	1.00000
298.59799	13.41000	67.44803	-1.34472	1.00000
298.82300	13.42000	67.43460	-1.34789	1.00000
299.02600	13.43000	67.42108	-1.35109	1.00000
299.26199	13.44000	67.40752	-1.35431	1.00000
299.47299	13.45000	67.39390	-1.35755	1.00000
299.69299	13.46000	67.38025	-1.36079	1.00000
299.89899	13.47000	67.36656	-1.36403	1.00000
300.09399	13.48000	67.35283	-1.36727	1.00000
300.31299	13.49000	67.33884	-1.37049	1.00000
300.50699	13.50000	67.32509	-1.37370	1.00000
300.71600	13.51000	67.31135	-1.37688	1.00000
300.93799	13.52000	67.29759	-1.38003	1.00000
301.13400	13.53000	67.28378	-1.38315	1.00000
301.35300	13.54000	67.26995	-1.38623	1.00000
301.55701	13.55000	67.25609	-1.38927	1.00000
301.76801	13.56000	67.24220	-1.39227	1.00000
301.99200	13.57000	67.22828	-1.39523	1.00000
302.18900	13.58000	67.21433	-1.39814	1.00000
302.38800	13.59000	67.20027	-1.40101	1.00000
302.61899	13.60000	67.18617	-1.40382	1.00000
302.82999	13.61000	67.17207	-1.40659	1.00000
303.02100	13.62000	67.15788	-1.40931	1.00000
303.21899	13.63000	67.14366	-1.41198	1.00000
303.44101	13.64000	67.12947	-1.41460	1.00000
303.66901	13.65000	67.11529	-1.41718	1.00000
303.87399	13.66000	67.10113	-1.41970	1.00000
304.08200	13.67000	67.08691	-1.42217	1.00000
304.28400	13.68000	67.07272	-1.42460	1.00000
304.50101	13.69000	67.05847	-1.42697	1.00000
304.72299	13.70000	67.04422	-1.42930	1.00000
304.89099	13.71000	67.02994	-1.43158	1.00000
305.11899	13.72000	67.01559	-1.43381	1.00000
305.33401	13.73000	67.00122	-1.43599	1.00000
305.52701	13.74000	66.98678	-1.43813	1.00000
305.73300	13.75000	66.97229	-1.44022	1.00000
305.94800	13.76000	66.95779	-1.44228	1.00000
306.17899	13.77000	66.94324	-1.44430	1.00000
306.39899	13.78000	66.92866	-1.44628	1.00000
306.57401	13.79000	66.91408	-1.44823	1.00000
306.78101	13.80000	66.89952	-1.45016	1.00000
306.99100	13.81000	66.88497	-1.45206	1.00000
307.19699	13.82000	66.87044	-1.45394	1.00000
307.44199	13.83000	66.85594	-1.45581	1.00000
307.62000	13.84000	66.84142	-1.45768	1.00000
307.84399	13.85000	66.82691	-1.45954	1.00000
308.03500	13.86000	66.81235	-1.46140	1.00000
308.24200	13.87000	66.79779	-1.46327	1.00000
308.44699	13.88000	66.78321	-1.46515	1.00000
308.65100	13.89000	66.76859	-1.46704	1.00000
308.87100	13.90000	66.75394	-1.46895	1.00000
309.08899	13.91000	66.73925	-1.47088	1.00000
309.29800	13.92000	66.72452	-1.47283	1.00000
309.48599	13.93000	66.70981	-1.47481	1.00000
309.70300	13.94000	66.69506	-1.47682	1.00000
309.92001	13.95000	66.68030	-1.47886	1.00000
310.10699	13.96000	66.66554	-1.48093	1.00000
310.32501	13.97000	66.65076	-1.48303	1.00000
310.52600	13.98000	66.63598	-1.48516	1.00000
310.74600	13.99000	66.62112	-1.48732	1.00000
310.97400	14.00000	66.60625	-1.48951	1.00000
311.14899	14.01000	66.59133	-1.49173	1.00000
311.37500	14.02000	66.57634	-1.49398	1.00000
311.57001	14.03000	66.56134	-1.49625	1.00000
311.76001	14.04000	66.54635	-1.49855	1.00000
311.97299	14.05000	66.53135	-1.50087	1.00000
312.18600	14.06000	66.51642	-1.50321	1.00000
312.39301	14.07000	66.50146	-1.50556	1.00000
312.59299	14.08000	66.48650	-1.50793	1.00000
312.80701	14.09000	66.47144	-1.51031	1.00000
313.01801	14.10000	66.45641	-1.51269	1.00000
313.21701	14.11000	66.44129	-1.51507	1.00000
313.43500	14.12000	66.42618	-1.51745	1.00000
313.62799	14.13000	66.41101	-1.51982	1.00000
313.83701	14.14000	66.39581	-1.52217	1.00000
314.05899	14.15000	66.38062	-1.52451	1.00000
314.26501	14.16000	66.36511	-1.52683	1.00000
314.46301	14.17000	66.34979	-1.52912	1.00000
314.66599	14.18000	66.33438	-1.53138	1.00000
314.86301	14.19000	66.31895	-1.53360	1.00000
315.06699	14.20000	66.30355	-1.53579	1.00000
315.27200	14.21000	66.28812	-1.53794	1.00000
315.50000	14.22000	66.27268	-1.54005	1.00000
315.68900	14.23000	66.25724	-1.54211	1.00000
315.90201	14.24000	66.24180	-1.54413	1.00000
316.09799	14.25000	66.22635	-1.54610	1.00000
316.28900	14.26000	66.21089	-1.54803	1.00000
316.50699	14.27000	66.19539	-1.54990	1.00000
316.71701	14.28000	66.17987	-1.55173	1.00000
316.91599	14.29000	66.16432	-1.55350	1.00000
317.14301	14.30000	66.14877	-1.55523	1.00000
317.33899	14.31000	66.13318	-1.55691	1.00000
317.54999	14.32000	66.11756	-1.55854	1.00000
317.75101	14.33000	66.10193	-1.56013	1.00000
317.95901	14.34000	66.08629	-1.56166	1.00000
318.14801	14.35000	66.07063	-1.56314	1.00000
318.36099	14.36000	66.05496	-1.56458	1.00000
318.57300	14.37000	66.03928	-1.56597	1.00000
318.76700	14.38000	66.02353	-1.56731	1.00000
318.98199	14.39000	66.00781	-1.56860	1.00000
319.17499	14.40000	65.99208	-1.56984	1.00000
319.38000	14.41000	65.97637	-1.57104	1.00000
319.59601	14.42000	65.96066	-1.57219	1.00000
319.80301	14.43000	65.94494	-1.57330	1.00000
320.00101	14.44000	65.92918	-1.57436	1.00000
320.19699	14.45000	65.91342	-1.57537	1.00000
320.39801	14.46000	65.89763	-1.57635	1.00000
320.60999	14.47000	65.88180	-1.57728	1.00000
320.82700	14.48000	65.86589	-1.57817	1.00000
321.02899	14.49000	65.85002	-1.57902	1.00000
321.22198	14.50000	65.83418	-1.57984	1.00000
321.43399	14.51000	65.81837	-1.58062	1.00000
321.63300	14.52000	65.80249	-1.58137	1.00000
321.84201	14.53000	65.78668	-1.58208	1.00000
322.05701	14.54000	65.77087	-1.58277	1.00000
322.24899	14.55000	65.75505	-1.58342	1.00000
322.46301	14.56000	65.73926	-1.58406	1.00000
322.64801	14.57000	65.72346	-1.58466	1.00000
322.85001	14.58000	65.70767	-1.58524	1.00000
323.07001	14.59000	65.69182	-1.58580	1.00000
323.26401	14.60000	65.67599	-1.58633	1.00000
323.45001	14.61000	65.66010	-1.58685	1.00000
323.67499	14.62000	65.64421	-1.58734	1.00000
323.87399	14.63000	65.62828	-1.58782	1.00000
324.07401	14.64000	65.61234	-1.58827	1.00000
324.29001	14.65000	65.59637	-1.58870	1.00000
324.46899	14.66000	65.58041	-1.58912	1.00000
324.68301	14.67000	65.56444	-1.58951	1.00000
324.90100	14.68000	65.54849	-1.58988	1.00000
325.10599	14.69000	65.53262	-1.59023	1.00000
325.30701	14.70000	65.51677	-1.59056	1.00000
325.49899	14.71000	65.50087	-1.59086	1.00000
325.70901	14.72000	65.48498	-1.59114	1.00000
325.92099	14.73000	65.46909	-1.59139	1.00000
326.11700	14.74000	65.45321	-1.59161	1.00000
326.33301	14.75000	65.43733	-1.59180	1.00000
326.51999	14.76000	65.42146	-1.59195	1.00000
326.72000	14.77000	65.40556	-1.59207	1.00000
326.91901	14.78000	65.38961	-1.59216	1.00000
327.12601	14.79000	65.37353	-1.59220	1.00000
327.34601	14.80000	65.35754	-1.59220	1.00000
327.53000	14.81000	65.34160	-1.59215	1.00000
327.74100	14.82000	65.32564	-1.59205	1.00000
327.93701	14.83000	65.30968	-1.59191	1.00000
328.14600	14.84000	65.29372	-1.59171	1.00000
328.34900	14.85000	65.27776	-1.59146	1.00000
328.52600	14.86000	65.26181	-1.59115	1.00000
328.74899	14.87000	65.24581	-1.59078	1.00000
328.93100	14.88000	65.22985	-1.59036	1.00000
329.15302	14.89000	65.21386	-1.58988	1.00000
329.33499	14.90000	65.19789	-1.58934	1.00000
329.57001	14.91000	65.18193	-1.58874	1.00000
329.74301	14.92000	65.16597	-1.58808	1.00000
329.96701	14.93000	65.15010	-1.58736	1.00000
330.15500	14.94000	65.13420	-1.58658	1.00000
330.36301	14.95000	65.11837	-1.58574	1.00000
330.56400	14.96000	65.10254	-1.58484	1.00000
330.76199	14.97000	65.08674	-1.58389	1.00000
330.95001	14.98000	65.07083	-1.58287	1.00000
331.16199	14.99000	65.05499	-1.58180	1.00000
331.35199	15.00000	65.03915	-1.58067	1.00000
331.56799	15.01000	65.02334	-1.57948	1.00000
331.75500	15.02000	65.00753	-1.57823	1.00000
331.95901	15.03000	64.99174	-1.57693	1.00000
332.16901	15.04000	64.97595	-1.57556	1.00000
332.38199	15.05000	64.96017	-1.57415	1.00000
332.56100	15.06000	64.94435	-1.57268	1.00000
332.77301	15.07000	64.92854	-1.57115	1.00000
332.96701	15.08000	64.91269	-1.56958	1.00000
333.17999	15.09000	64.89689	-1.56795	1.00000
333.38300	15.10000	64.88115	-1.56628	1.00000
333.55399	15.11000	64.86541	-1.56456	1.00000
333.77802	15.12000	64.84972	-1.56280	1.00000
333.97800	15.13000	64.83406	-1.56100	1.00000
334.18701	15.14000	64.81847	-1.55915	1.00000
334.38199	15.15000	64.80286	-1.55726	1.00000
334.58200	15.16000	64.78735	-1.55534	1.00000
334.77200	15.17000	64.77181	-1.55338	1.00000
334.97800	15.18000	64.75636	-1.55138	1.00000
335.18900	15.19000	64.74091	-1.54933	1.00000
335.38800	15.20000	64.72550	-1.54725	1.00000
335.57101	15.21000	64.71008	-1.54512	1.00000
335.77100	15.22000	64.69466	-1.54295	1.00000
335.97501	15.23000	64.67955	-1.54073	1.00000
336.18900	15.24000	64.66410	-1.53846	1.00000
336.38501	15.25000	64.64865	-1.53613	1.00000
336.57700	15.26000	64.63317	-1.53375	1.00000
336.78101	15.27000	64.61765	-1.53130	1.00000
336.96399	15.28000	64.60218	-1.52880	1.00000
337.17599	15.29000	64.58670	-1.52623	1.00000
337.36499	15.30000	64.57131	-1.52360	1.00000
337.57001	15.31000	64.55599	-1.52091	1.00000
337.78699	15.32000	64.54072	-1.51815	1.00000
337.99301	15.33000	64.52550	-1.51533	1.00000
338.17999	15.34000	64.51030	-1.51245	1.00000
338.37799	15.35000	64.49514	-1.50951	1.00000
338.58499	15.36000	64.48002	-1.50653	1.00000
338.77399	15.37000	64.46489	-1.50349	1.00000
338.97299	15.38000	64.44979	-1.50041	1.00000
339.17899	15.39000	64.43476	-1.49729	1.00000
339.37299	15.40000	64.41985	-1.49414	1.00000
339.59601	15.41000	64.40499	-1.49095	1.00000
339.78500	15.42000	64.39015	-1.48774	1.00000
339.97000	15.43000	64.37537	-1.48450	1.00000
340.17001	15.44000	64.36063	-1.48125	1.00000
340.36401	15.45000	64.34589	-1.47798	1.00000
340.57101	15.46000	64.33123	-1.47469	1.00000
340.76700	15.47000	64.31657	-1.47139	1.00000
340.96100	15.48000	64.30193	-1.46807	1.00000
341.15799	15.49000	64.28726	-1.46474	1.00000
341.35999	15.50000	64.27259	-1.46140	1.00000
341.54901	15.51000	64.25791	-1.45805	1.00000
341.75400	15.52000	64.24326	-1.45468	1.00000
341.94800	15.53000	64.22858	-1.45130	1.00000
342.14700	15.54000	64.21397	-1.44790	1.00000
342.35300	15.55000	64.19938	-1.44449	1.00000
342.55499	15.56000	64.18483	-1.44106	1.00000
342.74200	15.57000	64.17029	-1.43761	1.00000
342.93799	15.58000	64.15643	-1.43415	1.00000
343.15399	15.59000	64.14200	-1.43067	1.00000
343.35101	15.60000	64.12765	-1.42717	1.00000
343.52600	15.61000	64.11334	-1.42366	1.00000
343.75500	15.62000	64.09909	-1.42013	1.00000
343.93799	15.63000	64.08490	-1.41658	1.00000
344.11600	15.64000	64.07077	-1.41301	1.00000
344.33600	15.65000	64.05673	-1.40943	1.00000
344.52499	15.66000	64.04274	-1.40582	1.00000
344.72198	15.67000	64.02879	-1.40220	1.00000
344.91599	15.68000	64.01486	-1.39856	1.00000
345.11700	15.69000	64.00090	-1.39490	1.00000
345.30600	15.70000	63.98697	-1.39122	1.00000
345.50699	15.71000	63.97303	-1.38752	1.00000
345.70499	15.72000	63.95912	-1.38379	1.00000
345.92300	15.73000	63.94520	-1.38005	1.00000
346.10199	15.74000	63.93134	-1.37629	1.00000
346.31601	15.75000	63.91747	-1.37251	1.00000
346.51001	15.76000	63.90371	-1.36870	1.00000
346.71799	15.77000	63.88993	-1.36488	1.00000
346.90201	15.78000	63.87623	-1.36105	1.00000
347.09100	15.79000	63.86255	-1.35719	1.00000
347.30301	15.80000	63.84897	-1.35333	1.00000
347.50400	15.81000	63.83546	-1.34945	1.00000
347.69601	15.82000	63.82205	-1.34556	1.00000
347.87399	15.83000	63.80874	-1.34167	1.00000
348.09299	15.84000	63.79546	-1.33777	1.00000
348.27899	15.85000	63.78225	-1.33387	1.00000
348.48999	15.86000	63.76901	-1.32997	1.00000
348.66800	15.87000	63.75577	-1.32608	1.00000
348.85800	15.88000	63.74245	-1.32219	1.00000
349.05600	15.89000	63.72912	-1.31831	1.00000
349.27899	15.90000	63.71627	-1.31445	1.00000
349.45700	15.91000	63.70298	-1.31060	1.00000
349.66400	15.92000	63.68983	-1.30677	1.00000
349.86301	15.93000	63.67670	-1.30296	1.00000
350.07300	15.94000	63.66363	-1.29917	1.00000
350.25000	15.95000	63.65057	-1.29541	1.00000
350.44101	15.96000	63.63759	-1.29169	1.00000
350.63599	15.97000	63.62462	-1.28799	1.00000
350.85300	15.98000	63.61177	-1.28433	1.00000
351.04501	15.99000	63.59892	-1.28071	1.00000
351.22800	16.00000	63.58618	-1.27713	1.00000
351.42899	16.01000	63.57353	-1.27359	1.00000
351.61401	16.02000	63.56097	-1.27009	1.00000
351.82599	16.03000	63.54846	-1.26663	1.00000
352.00900	16.04000	63.53599	-1.26322	1.00000
352.22501	16.05000	63.52356	-1.25984	1.00000
352.40799	16.06000	63.51112	-1.25649	1.00000
352.62900	16.07000	63.49868	-1.25319	1.00000
352.79700	16.08000	63.48622	-1.24991	1.00000
353.00299	16.09000	63.47376	-1.24667	1.00000
353.17401	16.10000	63.46124	-1.24345	1.00000
353.37701	16.11000	63.44876	-1.24026	1.00000
353.58301	16.12000	63.43628	-1.23710	1.00000
353.77200	16.13000	63.42382	-1.23395	1.00000
353.99399	16.14000	63.41138	-1.23083	1.00000
354.16699	16.15000	63.39896	-1.22773	1.00000
354.37299	16.16000	63.38662	-1.22464	1.00000
354.55899	16.17000	63.37429	-1.22158	1.00000
354.77399	16.18000	63.36204	-1.21854	1.00000
354.97000	16.19000	63.34988	-1.21553	1.00000
355.14200	16.20000	63.33776	-1.21254	1.00000
355.34399	16.21000	63.32567	-1.20957	1.00000
355.53000	16.22000	63.31363	-1.20664	1.00000
355.74301	16.23000	63.30159	-1.20374	1.00000
355.94400	16.24000	63.28964	-1.20087	1.00000
356.13300	16.25000	63.27811	-1.19803	1.00000
356.31900	16.26000	63.26622	-1.19522	1.00000
356.51599	16.27000	63.25431	-1.19245	1.00000
356.70099	16.28000	63.24248	-1.18971	1.00000
356.91101	16.29000	63.23065	-1.18700	1.00000
357.10400	16.30000	63.21887	-1.18431	1.00000
357.30399	16.31000	63.20708	-1.18164	1.00000
357.50000	16.32000	63.19533	-1.17899	1.00000
357.69501	16.33000	63.18356	-1.17636	1.00000
357.88901	16.34000	63.17182	-1.17373	1.00000
358.08801	16.35000	63.16009	-1.17110	1.00000
358.27200	16.36000	63.14830	-1.16848	1.00000
358.45499	16.37000	63.13653	-1.16585	1.00000
358.65399	16.38000	63.12475	-1.16321	1.00000
358.86801	16.39000	63.11303	-1.16056	1.00000
359.04999	16.40000	63.10134	-1.15789	1.00000
359.24500	16.41000	63.08968	-1.15521	1.00000
359.44400	16.42000	63.07805	-1.15251	1.00000
359.64301	16.43000	63.06650	-1.14979	1.00000
359.82800	16.44000	63.05501	-1.14706	1.00000
360.02802	16.45000	63.04358	-1.14431	1.00000
360.21301	16.46000	63.03219	-1.14154	1.00000
360.42200	16.47000	63.02078	-1.13877	1.00000
360.61899	16.48000	63.00943	-1.13598	1.00000
360.81299	16.49000	62.99809	-1.13318	1.00000
361.00800	16.50000	62.98680	-1.13038	1.00000
361.20300	16.51000	62.97559	-1.12758	1.00000
361.41501	16.52000	62.96442	-1.12478	1.00000
361.59900	16.53000	62.95329	-1.12198	1.00000
361.77499	16.54000	62.94211	-1.11919	1.00000
361.99600	16.55000	62.93096	-1.11641	1.00000
362.17499	16.56000	62.91979	-1.11363	1.00000
362.36499	16.57000	62.90865	-1.11087	1.00000
362.57101	16.58000	62.89754	-1.10813	1.00000
362.75800	16.59000	62.88644	-1.10541	1.00000
362.96600	16.60000	62.87539	-1.10271	1.00000
363.15799	16.61000	62.86436	-1.10003	1.00000
363.35300	16.62000	62.85326	-1.09738	1.00000
363.52600	16.63000	62.84223	-1.09476	1.00000
363.72601	16.64000	62.83118	-1.09217	1.00000
363.94501	16.65000	62.82026	-1.08961	1.00000
364.12201	16.66000	62.80937	-1.08710	1.00000
364.31400	16.67000	62.79858	-1.08462	1.00000
364.52399	16.68000	62.78789	-1.08220	1.00000
364.69901	16.69000	62.77720	-1.07981	1.00000
364.89899	16.70000	62.76656	-1.07748	1.00000
365.08701	16.71000	62.75597	-1.07519	1.00000
365.29300	16.72000	62.74538	-1.07296	1.00000
365.48801	16.73000	62.73479	-1.07079	1.00000
365.69400	16.74000	62.72418	-1.06867	1.00000
365.87500	16.75000	62.71352	-1.06661	1.00000
366.07001	16.76000	62.70286	-1.06461	1.00000
366.24100	16.77000	62.69221	-1.06267	1.00000
366.46701	16.78000	62.68153	-1.06079	1.00000
366.65601	16.79000	62.67088	-1.05898	1.00000
366.83401	16.80000	62.66023	-1.05723	1.00000
367.03299	16.81000	62.64960	-1.05555	1.00000
367.23401	16.82000	62.63900	-1.05393	1.00000
367.42599	16.83000	62.62842	-1.05237	1.00000
367.62601	16.84000	62.61793	-1.05089	1.00000
367.80499	16.85000	62.60746	-1.04946	1.00000
368.00900	16.86000	62.59705	-1.04810	1.00000
368.20099	16.87000	62.58663	-1.04680	1.00000
368.39999	16.88000	62.57629	-1.04555	1.00000
368.59000	16.89000	62.56601	-1.04436	1.00000
368.78101	16.90000	62.55576	-1.04322	1.00000
368.98401	16.91000	62.54578	-1.04211	1.00000
369.18701	16.92000	62.53558	-1.04105	1.00000
369.35901	16.93000	62.52538	-1.04001	1.00000
369.57300	16.94000	62.51511	-1.03900	1.00000
369.77200	16.95000	62.50457	-1.03801	1.00000
369.95499	16.96000	62.49417	-1.03702	1.00000
370.14999	16.97000	62.48368	-1.03604	1.00000
370.34399	16.98000	62.47313	-1.03505	1.00000
370.53400	16.99000	62.46255	-1.03406	1.00000
370.72900	17.00000	62.45198	-1.03306	1.00000
370.92001	17.01000	62.44143	-1.03204	1.00000
371.12000	17.02000	62.43090	-1.03101	1.00000
371.30301	17.03000	62.42047	-1.02997	1.00000
371.50601	17.04000	62.41009	-1.02891	1.00000
371.70099	17.05000	62.39981	-1.02783	1.00000
371.92300	17.06000	62.38957	-1.02674	1.00000
372.09100	17.07000	62.37937	-1.02564	1.00000
372.29300	17.08000	62.36916	-1.02454	1.00000
372.49701	17.09000	62.35899	-1.02343	1.00000
372.68201	17.10000	62.34889	-1.02232	1.00000
372.88101	17.11000	62.33889	-1.02122	1.00000
373.06900	17.12000	62.32884	-1.02012	1.00000
373.25699	17.13000	62.31879	-1.01902	1.00000
373.47000	17.14000	62.30873	-1.01793	1.00000
373.64401	17.15000	62.29859	-1.01685	1.00000
373.84399	17.16000	62.28848	-1.01578	1.00000
374.03900	17.17000	62.27828	-1.01472	1.00000
374.22000	17.18000	62.26810	-1.01366	1.00000
374.42099	17.19000	62.25790	-1.01261	1.00000
374.62000	17.20000	62.24771	-1.01156	1.00000
374.81000	17.21000	62.23747	-1.01051	1.00000
375.02301	17.22000	62.22728	-1.00946	1.00000
375.20300	17.23000	62.21708	-1.00842	1.00000
375.39700	17.24000	62.20694	-1.00737	1.00000
375.59000	17.25000	62.19683	-1.00633	1.00000
375.77100	17.26000	62.18675	-1.00528	1.00000
375.99100	17.27000	62.17669	-1.00424	1.00000
376.17801	17.28000	62.16669	-1.00320	1.00000
376.36401	17.29000	62.15670	-1.00217	1.00000
376.54800	17.30000	62.14673	-1.00114	1.00000
376.75000	17.31000	62.13677	-1.00013	1.00000
376.93301	17.32000	62.12683	-0.99913	1.00000
377.16299	17.33000	62.11689	-0.99815	1.00000
377.34399	17.34000	62.10693	-0.99719	1.00000
377.54401	17.35000	62.09691	-0.99626	1.00000
377.73199	17.36000	62.08695	-0.99536	1.00000
377.92200	17.37000	62.07702	-0.99449	1.00000
378.11200	17.38000	62.06708	-0.99365	1.00000
378.31799	17.39000	62.05722	-0.99286	1.00000
378.50101	17.40000	62.04732	-0.99210	1.00000
378.69299	17.41000	62.03745	-0.99138	1.00000
378.87299	17.42000	62.02763	-0.99071	1.00000
379.07800	17.43000	62.01781	-0.99008	1.00000
379.26700	17.44000	62.00803	-0.98949	1.00000
379.46799	17.45000	61.99823	-0.98895	1.00000
379.66400	17.46000	61.98839	-0.98845	1.00000
379.86301	17.47000	61.97854	-0.98799	1.00000
380.04001	17.48000	61.96863	-0.98758	1.00000
380.25101	17.49000	61.95875	-0.98721	1.00000
380.42001	17.50000	61.94881	-0.98689	1.00000
380.62799	17.51000	61.93894	-0.98661	1.00000
380.82501	17.52000	61.92903	-0.98637	1.00000
381.01700	17.53000	61.91917	-0.98618	1.00000
381.21899	17.54000	61.90932	-0.98603	1.00000
381.41599	17.55000	61.89945	-0.98592	1.00000
381.59500	17.56000	61.88955	-0.98586	1.00000
381.80600	17.57000	61.87970	-0.98584	1.00000
382.01001	17.58000	61.86993	-0.98587	1.00000
382.20001	17.59000	61.86012	-0.98594	1.00000
382.39301	17.60000	61.85037	-0.98607	1.00000
382.58600	17.61000	61.84059	-0.98623	1.00000
382.76700	17.62000	61.83081	-0.98645	1.00000
382.95401	17.63000	61.82108	-0.98671	1.00000
383.15399	17.64000	61.81126	-0.98702	1.00000
383.35101	17.65000	61.80150	-0.98737	1.00000
383.52899	17.66000	61.79167	-0.98777	1.00000
383.73801	17.67000	61.78171	-0.98822	1.00000
383.93500	17.68000	61.77178	-0.98870	1.00000
384.12299	17.69000	61.76187	-0.98923	1.00000
384.32599	17.70000	61.75196	-0.98979	1.00000
384.52200	17.71000	61.74207	-0.99040	1.00000
384.71600	17.72000	61.73219	-0.99103	1.00000
384.89801	17.73000	61.72232	-0.99170	1.00000
385.08701	17.74000	61.71242	-0.99241	1.00000
385.28299	17.75000	61.70247	-0.99314	1.00000
385.47800	17.76000	61.69258	-0.99390	1.00000
385.67700	17.77000	61.68267	-0.99469	1.00000
385.88199	17.78000	61.67275	-0.99550	1.00000
386.05600	17.79000	61.66285	-0.99634	1.00000
386.26300	17.80000	61.65293	-0.99721	1.00000
386.46399	17.81000	61.64300	-0.99811	1.00000
386.63699	17.82000	61.63308	-0.99903	1.00000
386.84399	17.83000	61.62312	-0.99998	1.00000
387.02499	17.84000	61.61308	-1.00096	1.00000
387.22699	17.85000	61.60300	-1.00197	1.00000
387.42099	17.86000	61.59289	-1.00302	1.00000
387.63400	17.87000	61.58272	-1.00411	1.00000
387.82501	17.88000	61.57256	-1.00523	1.00000
388.00900	17.89000	61.56243	-1.00640	1.00000
388.19299	17.90000	61.55236	-1.00762	1.00000
388.39999	17.91000	61.54239	-1.00888	1.00000
388.56900	17.92000	61.53241	-1.01020	1.00000
388.77802	17.93000	61.52249	-1.01157	1.00000
388.96701	17.94000	61.51244	-1.01299	1.00000
389.15500	17.95000	61.50244	-1.01446	1.00000
389.35501	17.96000	61.49237	-1.01599	1.00000
389.56100	17.97000	61.48252	-1.01757	1.00000
389.73901	17.98000	61.47241	-1.01920	1.00000
389.94501	17.99000	61.46229	-1.02088	1.00000
390.13101	18.00000	61.45209	-1.02261	1.00000
390.33200	18.01000	61.44187	-1.02439	1.00000
390.51599	18.02000	61.43162	-1.02620	1.00000
390.71301	18.03000	61.42136	-1.02805	1.00000
390.89801	18.04000	61.41106	-1.02994	1.00000
391.10901	18.05000	61.40071	-1.03185	1.00000
391.29700	18.06000	61.39026	-1.03380	1.00000
391.48199	18.07000	61.37980	-1.03577	1.00000
391.68301	18.08000	61.36929	-1.03777	1.00000
391.88501	18.09000	61.35877	-1.03978	1.00000
392.07700	18.10000	61.34830	-1.04182	1.00000
392.26599	18.11000	61.33784	-1.04388	1.00000
392.46899	18.12000	61.32745	-1.04596	1.00000
392.64600	18.13000	61.31702	-1.04807	1.00000
392.84799	18.14000	61.30692	-1.05019	1.00000
393.04999	18.15000	61.29647	-1.05234	1.00000
393.21799	18.16000	61.28604	-1.05451	1.00000
393.43500	18.17000	61.27552	-1.05671	1.00000
393.63400	18.18000	61.26503	-1.05895	1.00000
393.80801	18.19000	61.25443	-1.06121	1.00000
394.00400	18.20000	61.24381	-1.06352	1.00000
394.20801	18.21000	61.23311	-1.06586	1.00000
394.40701	18.22000	61.22239	-1.06824	1.00000
394.58099	18.23000	61.21160	-1.07067	1.00000
394.78400	18.24000	61.20083	-1.07315	1.00000
394.97198	18.25000	61.18998	-1.07568	1.00000
395.17999	18.26000	61.17918	-1.07827	1.00000
395.37399	18.27000	61.16832	-1.08092	1.00000
395.56201	18.28000	61.15750	-1.08363	1.00000
395.74399	18.29000	61.14716	-1.08641	1.00000
395.96500	18.30000	61.13635	-1.08925	1.00000
396.14301	18.31000	61.12550	-1.09216	1.00000
396.33301	18.32000	61.11467	-1.09514	1.00000
396.52600	18.33000	61.10379	-1.09818	1.00000
396.73999	18.34000	61.09292	-1.10130	1.00000
396.92300	18.35000	61.08205	-1.10449	1.00000
397.11700	18.36000	61.07105	-1.10774	1.00000
397.31100	18.37000	61.05997	-1.11106	1.00000
397.50601	18.38000	61.04883	-1.11445	1.00000
397.70499	18.39000	61.03759	-1.11789	1.00000
397.91400	18.40000	61.02635	-1.12138	1.00000
398.07401	18.41000	61.01501	-1.12493	1.00000
398.28000	18.42000	61.00368	-1.12852	1.00000
398.48300	18.43000	60.99228	-1.13215	1.00000
398.65201	18.44000	60.98157	-1.13582	1.00000
398.87399	18.45000	60.97015	-1.13952	1.00000
399.07199	18.46000	60.95875	-1.14324	1.00000
399.25299	18.47000	60.94735	-1.14698	1.00000
399.43201	18.48000	60.93594	-1.15074	1.00000
399.63501	18.49000	60.92442	-1.15451	1.00000
399.83701	18.50000	60.91280	-1.15828	1.00000
400.04001	18.51000	60.90112	-1.16206	1.00000
400.20700	18.52000	60.88940	-1.16583	1.00000
400.41800	18.53000	60.87759	-1.16961	1.00000
400.61301	18.54000	60.86579	-1.17339	1.00000
400.81500	18.55000	60.85392	-1.17716	1.00000
401.00800	18.56000	60.84203	-1.18094	1.00000
401.19400	18.57000	60.83009	-1.18471	1.00000
401.40500	18.58000	60.81860	-1.18849	1.00000
401.57300	18.59000	60.80662	-1.19227	1.00000
401.77100	18.60000	60.79465	-1.19606	1.00000
401.97000	18.61000	60.78263	-1.19987	1.00000
402.15399	18.62000	60.77064	-1.20369	1.00000
402.35400	18.63000	60.75859	-1.20754	1.00000
402.55701	18.64000	60.74656	-1.21141	1.00000
402.73199	18.65000	60.73442	-1.21530	1.00000
402.92099	18.66000	60.72227	-1.21923	1.00000
403.12500	18.67000	60.71016	-1.22320	1.00000
403.31500	18.68000	60.69795	-1.22721	1.00000
403.50299	18.69000	60.68562	-1.23125	1.00000
403.71500	18.70000	60.67330	-1.23534	1.00000
403.90601	18.71000	60.66144	-1.23948	1.00000
404.10199	18.72000	60.64900	-1.24366	1.00000
404.29800	18.73000	60.63649	-1.24788	1.00000
404.48599	18.74000	60.62398	-1.25214	1.00000
404.69101	18.75000	60.61143	-1.25645	1.00000
404.88901	18.76000	60.59884	-1.26079	1.00000
405.07101	18.77000	60.58625	-1.26517	1.00000
405.27701	18.78000	60.57361	-1.26959	1.00000
405.46701	18.79000	60.56094	-1.27403	1.00000
405.64700	18.80000	60.54821	-1.27851	1.00000
405.85599	18.81000	60.53542	-1.28301	1.00000
406.02802	18.82000	60.52252	-1.28754	1.00000
406.24500	18.83000	60.50958	-1.29208	1.00000
406.43100	18.84000	60.49651	-1.29665	1.00000
406.60901	18.85000	60.48390	-1.30124	1.00000
406.82501	18.86000	60.47071	-1.30585	1.00000
406.98801	18.87000	60.45750	-1.31048	1.00000
407.19501	18.88000	60.44426	-1.31513	1.00000
407.38599	18.89000	60.43103	-1.31980	1.00000
407.60199	18.90000	60.41779	-1.32449	1.00000
407.76999	18.91000	60.40452	-1.32921	1.00000
407.98300	18.92000	60.39122	-1.33396	1.00000
408.19199	18.93000	60.37790	-1.33875	1.00000
408.37000	18.94000	60.36450	-1.34357	1.00000
408.54901	18.95000	60.35107	-1.34843	1.00000
408.75601	18.96000	60.33762	-1.35334	1.00000
408.95401	18.97000	60.32409	-1.35830	1.00000
409.14899	18.98000	60.31111	-1.36332	1.00000
409.34900	18.99000	60.29745	-1.36839	1.00000
409.54401	19.00000	60.28373	-1.37354	1.00000
409.73199	19.01000	60.26991	-1.37875	1.00000
409.92999	19.02000	60.25601	-1.38404	1.00000
410.11801	19.03000	60.24206	-1.38941	1.00000
410.30701	19.04000	60.22805	-1.39486	1.00000
410.49701	19.05000	60.21407	-1.40040	1.00000
410.70700	19.06000	60.20004	-1.40603	1.00000
410.90601	19.07000	60.18598	-1.41175	1.00000
411.10400	19.08000	60.17185	-1.41757	1.00000
411.29901	19.09000	60.15768	-1.42348	1.00000
411.47699	19.10000	60.14342	-1.42948	1.00000
411.66599	19.11000	60.13004	-1.43558	1.00000
411.87601	19.12000	60.11573	-1.44178	1.00000
412.04999	19.13000	60.10131	-1.44806	1.00000
412.24301	19.14000	60.08686	-1.45443	1.00000
412.44901	19.15000	60.07237	-1.46088	1.00000
412.64999	19.16000	60.05782	-1.46741	1.00000
412.82800	19.17000	60.04318	-1.47401	1.00000
413.02301	19.18000	60.02839	-1.48068	1.00000
413.22699	19.19000	60.01348	-1.48741	1.00000
413.41501	19.20000	59.99851	-1.49420	1.00000
413.62201	19.21000	59.98340	-1.50104	1.00000
413.81400	19.22000	59.96823	-1.50792	1.00000
414.01801	19.23000	59.95297	-1.51485	1.00000
414.18900	19.24000	59.93839	-1.52181	1.00000
414.38901	19.25000	59.92308	-1.52880	1.00000
414.58499	19.26000	59.90775	-1.53583	1.00000
414.79199	19.27000	59.89235	-1.54288	1.00000
414.96899	19.28000	59.87681	-1.54997	1.00000
415.18100	19.29000	59.86122	-1.55709	1.00000
415.36499	19.30000	59.84553	-1.56423	1.00000
415.55600	19.31000	59.82979	-1.57142	1.00000
415.75201	19.32000	59.81395	-1.57864	1.00000
415.96799	19.33000	59.79800	-1.58590	1.00000
416.15100	19.34000	59.78199	-1.59320	1.00000
416.34000	19.35000	59.76588	-1.60056	1.00000
416.53201	19.36000	59.74978	-1.60797	1.00000
416.72101	19.37000	59.73500	-1.61544	1.00000
416.93600	19.38000	59.71879	-1.62297	1.00000
417.11600	19.39000	59.70247	-1.63058	1.00000
417.32401	19.40000	59.68608	-1.63825	1.00000
417.51999	19.41000	59.66960	-1.64600	1.00000
417.71301	19.42000	59.65305	-1.65382	1.00000
417.88501	19.43000	59.63641	-1.66173	1.00000
418.09601	19.44000	59.61975	-1.66971	1.00000
418.26801	19.45000	59.60301	-1.67777	1.00000
418.46500	19.46000	59.58627	-1.68591	1.00000
418.65701	19.47000	59.56946	-1.69413	1.00000
418.86499	19.48000	59.55258	-1.70242	1.00000
419.06400	19.49000	59.53555	-1.71078	1.00000
419.26001	19.50000	59.51953	-1.71920	1.00000
419.44901	19.51000	59.50223	-1.72768	1.00000
419.66501	19.52000	59.48478	-1.73622	1.00000
419.84100	19.53000	59.46720	-1.74480	1.00000
420.04199	19.54000	59.44958	-1.75342	1.00000
420.23999	19.55000	59.43194	-1.76208	1.00000
420.42401	19.56000	59.41420	-1.77076	1.00000
420.63901	19.57000	59.39636	-1.77946	1.00000
420.83401	19.58000	59.37846	-1.78818	1.00000
421.00101	19.59000	59.36042	-1.79689	1.00000
421.20801	19.60000	59.34234	-1.80560	1.00000
421.41199	19.61000	59.32415	-1.81430	1.00000
421.59698	19.62000	59.30590	-1.82298	1.00000
421.78699	19.63000	59.28751	-1.83164	1.00000
421.97900	19.64000	59.27028	-1.84026	1.00000
422.16199	19.65000	59.25169	-1.84885	1.00000
[truncated: 1,886 more rows]
