# Supplementary material for: Facile fabrication of a novel self-healing and flame-retardant hydrogel/MXene coating for wood
Source: Sci Rep. 2023 Feb 1;13:1826. doi: 10.1038/s41598-023-28228-5 (PMC9892570; doi:10.1038/s41598-023-28228-5)
Supplement: Supplementary file 2 — Supplementary Information 2. [file 41598_2023_28228_MOESM2_ESM.zip › TG/ExpDat_2.csv]

#EXPORTTYPE:	DATA ALL
#FILE:	B2.ngb-ss5
#FORMAT:	NETZSCH5
#FTYPE:	ANSI
#IDENTITY:	B2
#DECIMAL:	POINT
#SEPARATOR:	COMMA
#MTYPE:	TG
#INSTRUMENT:	NETZSCH STA 449F5
#PROJECT:
#DATE/TIME:	2022/5/11 9:01:27 (UTC+8)
#CORR. FILE:
#TEMPCAL:	08-05-2022 16:35
#SENSITIVITY:	08-05-2022 16:36
#LABORATORY:	1
#OPERATOR:	XLZ
#REMARK:
#SAMPLE:	2205035082
#SAMPLE MASS /mg:	6.97
#MATERIAL:
#REFERENCE:	-----
#REFERENCE MASS /mg:	0
#TYPE OF CRUCIBLE:	Al2O3 85 ��l	open
#SAMPLE CRUCIBLE MASS /mg:	0
#REFERENCE CRUCIBLE MASS /mg:	0
#DTA RANGE /��V:	5000
#TG RANGE /mg:	35000
#TAU-R:	---
#CORR. CODE:	F00
#EXO:	-1
#RANGE:	30��C/20.0(K/min)/800��C
#SEGMENT:	S1/1
#SEG. 1:	30��C/20.0(K/min)/800��C
##Temp./��C	Time/min	Mass(subtr.)/%	DTG(subtr.)/(%/min)	Sensit./(uV/mW)
29.762	0	100	-0.28436	1
29.747	0.01	99.99527	-0.64682	1
29.798	0.02	99.9865	-0.7992	1
29.753	0.03	99.97214	-0.85238	1
29.749	0.04	99.95939	-0.87535	1
29.777	0.05	99.94736	-0.88665	1
29.769	0.06	99.93621	-0.89304	1
29.76	0.07	99.92638	-0.8968	1
29.75	0.08	99.9181	-0.89913	1
29.741	0.09	99.90949	-0.90065	1
29.763	0.1	99.90045	-0.90174	1
29.754	0.11	99.89157	-0.90263	1
29.757	0.12	99.8832	-0.90341	1
29.738	0.13	99.87477	-0.90416	1
29.713	0.14	99.86617	-0.90491	1
29.761	0.15	99.85801	-0.9057	1
29.745	0.16	99.84988	-0.90654	1
29.776	0.17	99.84152	-0.90747	1
29.752	0.18	99.8327	-0.90852	1
29.749	0.19	99.82398	-0.90971	1
29.722	0.2	99.81506	-0.91107	1
29.752	0.21	99.80617	-0.91262	1
29.728	0.22	99.79719	-0.91438	1
29.73	0.23	99.78815	-0.91636	1
29.736	0.24	99.7791	-0.91855	1
29.728	0.25	99.77014	-0.92106	1
29.748	0.26	99.76128	-0.92369	1
29.728	0.27	99.75233	-0.92636	1
29.748	0.28	99.74293	-0.92913	1
29.739	0.29	99.73344	-0.932	1
29.743	0.3	99.72411	-0.93493	1
29.721	0.31	99.71475	-0.93786	1
29.754	0.32	99.7055	-0.94075	1
29.779	0.33	99.69617	-0.94355	1
29.77	0.34	99.68673	-0.94623	1
29.74	0.35	99.67715	-0.94873	1
29.774	0.36	99.66737	-0.95105	1
29.734	0.37	99.65738	-0.95314	1
29.761	0.38	99.6473	-0.95498	1
29.77	0.39	99.6371	-0.95657	1
29.761	0.4	99.62671	-0.9579	1
29.749	0.41	99.61651	-0.95895	1
29.776	0.42	99.60637	-0.95973	1
29.773	0.43	99.59653	-0.96024	1
29.725	0.44	99.58688	-0.9605	1
29.763	0.45	99.57728	-0.96052	1
29.751	0.46	99.56773	-0.96032	1
29.761	0.47	99.55806	-0.95991	1
29.758	0.48	99.54815	-0.95931	1
29.77	0.49	99.53837	-0.95856	1
29.755	0.5	99.52883	-0.95768	1
29.77	0.51	99.51947	-0.95668	1
29.778	0.52	99.51012	-0.9556	1
29.776	0.53	99.50062	-0.95446	1
29.809	0.54	99.49117	-0.95328	1
29.807	0.55	99.48185	-0.95207	1
29.776	0.56	99.4725	-0.95087	1
29.788	0.57	99.46309	-0.94968	1
29.8	0.58	99.4536	-0.94852	1
29.816	0.59	99.44412	-0.9474	1
29.803	0.6	99.43473	-0.94634	1
29.794	0.61	99.42533	-0.94534	1
29.8	0.62	99.41591	-0.9444	1
29.816	0.63	99.40633	-0.94355	1
29.848	0.64	99.39671	-0.94276	1
29.809	0.65	99.38712	-0.94206	1
29.831	0.66	99.3776	-0.94144	1
29.825	0.67	99.36826	-0.9409	1
29.883	0.68	99.35901	-0.94044	1
29.881	0.69	99.34996	-0.94006	1
29.836	0.7	99.34106	-0.93975	1
29.822	0.71	99.33213	-0.93951	1
29.843	0.72	99.32314	-0.93934	1
29.864	0.73	99.31382	-0.93924	1
29.848	0.74	99.30429	-0.93921	1
29.87	0.75	99.2947	-0.93923	1
29.882	0.76	99.28507	-0.93932	1
29.881	0.77	99.27544	-0.93947	1
29.914	0.78	99.26584	-0.93967	1
29.889	0.79	99.25647	-0.93994	1
29.885	0.8	99.24736	-0.94027	1
29.921	0.81	99.23672	-0.94065	1
29.929	0.82	99.22755	-0.94111	1
29.914	0.83	99.21835	-0.94162	1
29.916	0.84	99.20929	-0.94221	1
29.957	0.85	99.20011	-0.94286	1
29.945	0.86	99.19089	-0.94359	1
30	0.87	99.18166	-0.94439	1
30.002	0.88	99.17236	-0.94525	1
29.973	0.89	99.16298	-0.94619	1
30.003	0.9	99.1536	-0.94719	1
30.002	0.91	99.14415	-0.94826	1
30.06	0.92	99.13477	-0.94938	1
30.042	0.93	99.12532	-0.95056	1
30.037	0.94	99.11595	-0.95177	1
30.096	0.95	99.10657	-0.95302	1
30.066	0.96	99.09718	-0.9543	1
30.054	0.97	99.0877	-0.95559	1
30.086	0.98	99.07814	-0.95689	1
30.084	0.99	99.06853	-0.95818	1
30.107	1	99.05882	-0.95945	1
30.143	1.01	99.04911	-0.9607	1
30.152	1.02	99.03871	-0.96191	1
30.138	1.03	99.02904	-0.96308	1
30.178	1.04	99.01936	-0.9642	1
30.18	1.05	99.00972	-0.96527	1
30.196	1.06	99.00011	-0.96627	1
30.203	1.07	98.99038	-0.96721	1
30.202	1.08	98.98071	-0.96809	1
30.268	1.09	98.97108	-0.9689	1
30.249	1.1	98.96135	-0.96964	1
30.295	1.11	98.95167	-0.97031	1
30.324	1.12	98.94192	-0.97092	1
30.305	1.13	98.93216	-0.97147	1
30.301	1.14	98.92237	-0.97197	1
30.349	1.15	98.91267	-0.97241	1
30.362	1.16	98.90282	-0.97281	1
30.408	1.17	98.89275	-0.97317	1
30.388	1.18	98.883	-0.97349	1
30.465	1.19	98.87319	-0.97379	1
30.468	1.2	98.86353	-0.97406	1
30.438	1.21	98.85383	-0.97431	1
30.495	1.22	98.84421	-0.97456	1
30.51	1.23	98.83451	-0.97481	1
30.532	1.24	98.82483	-0.97505	1
30.565	1.25	98.81509	-0.97531	1
30.579	1.26	98.80543	-0.97557	1
30.609	1.27	98.79567	-0.97586	1
30.621	1.28	98.7859	-0.97617	1
30.655	1.29	98.77603	-0.97651	1
30.634	1.3	98.76627	-0.97688	1
30.692	1.31	98.75665	-0.97728	1
30.716	1.32	98.74685	-0.97772	1
30.766	1.33	98.73712	-0.9782	1
30.763	1.34	98.72731	-0.97872	1
30.809	1.35	98.71772	-0.97929	1
30.842	1.36	98.70784	-0.9799	1
30.882	1.37	98.69793	-0.98056	1
30.901	1.38	98.68826	-0.98126	1
30.922	1.39	98.67829	-0.98201	1
30.94	1.4	98.66874	-0.98281	1
30.973	1.41	98.6589	-0.98366	1
31.003	1.42	98.64909	-0.98455	1
31.018	1.43	98.63947	-0.98549	1
31.073	1.44	98.62961	-0.98647	1
31.084	1.45	98.61996	-0.98749	1
31.143	1.46	98.60999	-0.98855	1
31.149	1.47	98.60004	-0.98966	1
31.17	1.48	98.58999	-0.9908	1
31.248	1.49	98.58027	-0.99198	1
31.231	1.5	98.57019	-0.99319	1
31.31	1.51	98.56012	-0.99444	1
31.348	1.52	98.55034	-0.99573	1
31.376	1.53	98.54023	-0.99704	1
31.41	1.54	98.53018	-0.99839	1
31.453	1.55	98.52053	-0.99976	1
31.491	1.56	98.51049	-1.00117	1
31.534	1.57	98.50038	-1.0026	1
31.571	1.58	98.49068	-1.00405	1
31.635	1.59	98.48056	-1.00554	1
31.652	1.6	98.47046	-1.00705	1
31.681	1.61	98.4603	-1.00858	1
31.702	1.62	98.45044	-1.01014	1
31.786	1.63	98.44026	-1.01173	1
31.821	1.64	98.43	-1.01334	1
31.855	1.65	98.42021	-1.01498	1
31.922	1.66	98.40992	-1.01665	1
31.946	1.67	98.39957	-1.01834	1
32	1.68	98.38956	-1.02006	1
32.068	1.69	98.37917	-1.02181	1
32.086	1.7	98.36885	-1.0236	1
32.183	1.71	98.35845	-1.02542	1
32.212	1.72	98.34866	-1.02728	1
32.243	1.73	98.33828	-1.02918	1
32.322	1.74	98.32792	-1.03112	1
32.342	1.75	98.31789	-1.0331	1
32.419	1.76	98.30747	-1.03513	1
32.459	1.77	98.29694	-1.03721	1
32.508	1.78	98.28642	-1.03934	1
32.559	1.79	98.27638	-1.04152	1
32.618	1.8	98.26589	-1.04375	1
32.696	1.81	98.25539	-1.04603	1
32.747	1.82	98.2449	-1.04836	1
32.818	1.83	98.23485	-1.05075	1
32.867	1.84	98.22435	-1.05318	1
32.901	1.85	98.21384	-1.05566	1
32.971	1.86	98.20372	-1.05819	1
33.002	1.87	98.19304	-1.06077	1
33.099	1.88	98.1824	-1.06338	1
33.152	1.89	98.17172	-1.06604	1
33.218	1.9	98.16133	-1.06874	1
33.306	1.91	98.15051	-1.07148	1
33.374	1.92	98.13952	-1.07425	1
33.398	1.93	98.12851	-1.07706	1
33.484	1.94	98.11785	-1.0799	1
33.538	1.95	98.10677	-1.08279	1
33.612	1.96	98.09566	-1.08571	1
33.682	1.97	98.08457	-1.08867	1
33.738	1.98	98.0741	-1.09167	1
33.836	1.99	98.06311	-1.09471	1
33.872	2	98.05215	-1.09779	1
33.971	2.01	98.04174	-1.10091	1
34.062	2.02	98.03074	-1.10407	1
34.089	2.03	98.01975	-1.10728	1
34.194	2.04	98.00872	-1.11053	1
34.282	2.05	97.9976	-1.11382	1
34.348	2.06	97.98692	-1.11716	1
34.406	2.07	97.9758	-1.12053	1
34.478	2.08	97.96451	-1.12394	1
34.543	2.09	97.95317	-1.12738	1
34.611	2.1	97.94226	-1.13086	1
34.725	2.11	97.93068	-1.13437	1
34.817	2.12	97.91907	-1.13792	1
34.88	2.13	97.90741	-1.14149	1
34.968	2.14	97.89604	-1.14509	1
35.068	2.15	97.88431	-1.14872	1
35.139	2.16	97.8727	-1.15238	1
35.217	2.17	97.86101	-1.15606	1
35.314	2.18	97.84938	-1.15978	1
35.407	2.19	97.83832	-1.16352	1
35.482	2.2	97.82668	-1.1673	1
35.582	2.21	97.815	-1.17111	1
35.67	2.22	97.80323	-1.17495	1
35.767	2.23	97.79188	-1.17883	1
35.867	2.24	97.78007	-1.18274	1
35.996	2.25	97.76817	-1.18669	1
36.02	2.26	97.75627	-1.19067	1
36.143	2.27	97.74432	-1.19469	1
36.244	2.28	97.73287	-1.19874	1
36.373	2.29	97.72081	-1.20282	1
36.466	2.3	97.70863	-1.20694	1
36.555	2.31	97.69639	-1.21109	1
36.639	2.32	97.68476	-1.21527	1
36.751	2.33	97.67246	-1.21948	1
36.871	2.34	97.66004	-1.22371	1
36.98	2.35	97.64759	-1.22798	1
37.109	2.36	97.63503	-1.23227	1
37.182	2.37	97.62293	-1.23659	1
37.272	2.38	97.61036	-1.24094	1
37.376	2.39	97.5978	-1.24533	1
37.486	2.4	97.58519	-1.24974	1
37.595	2.41	97.57324	-1.25419	1
37.721	2.42	97.56059	-1.25867	1
37.836	2.43	97.54789	-1.26319	1
37.937	2.44	97.5352	-1.26774	1
38.042	2.45	97.52244	-1.27234	1
38.168	2.46	97.51036	-1.27698	1
38.28	2.47	97.49752	-1.28167	1
38.375	2.48	97.48464	-1.28639	1
38.51	2.49	97.47165	-1.29116	1
38.633	2.5	97.45865	-1.29597	1
38.739	2.51	97.44642	-1.30082	1
38.874	2.52	97.43334	-1.30571	1
38.964	2.53	97.4201	-1.31065	1
39.135	2.54	97.40674	-1.31562	1
39.223	2.55	97.39332	-1.32063	1
39.357	2.56	97.38056	-1.32567	1
39.485	2.57	97.36709	-1.33076	1
39.608	2.58	97.35359	-1.33588	1
39.74	2.59	97.34007	-1.34104	1
39.871	2.6	97.3265	-1.34624	1
40	2.61	97.31366	-1.35148	1
40.164	2.62	97.29994	-1.35676	1
40.271	2.63	97.28613	-1.3621	1
40.38	2.64	97.27222	-1.36748	1
40.529	2.65	97.25832	-1.37292	1
40.674	2.66	97.24552	-1.37842	1
40.801	2.67	97.23151	-1.38398	1
40.961	2.68	97.21748	-1.38961	1
41.065	2.69	97.20343	-1.39531	1
41.231	2.7	97.18935	-1.40109	1
41.353	2.71	97.17606	-1.40694	1
41.512	2.72	97.16185	-1.41287	1
41.62	2.73	97.14772	-1.41888	1
41.786	2.74	97.13346	-1.42497	1
41.921	2.75	97.11915	-1.43113	1
42.054	2.76	97.10581	-1.43737	1
42.189	2.77	97.09138	-1.44368	1
42.349	2.78	97.07686	-1.45006	1
42.529	2.79	97.0622	-1.45651	1
42.647	2.8	97.04742	-1.46301	1
42.822	2.81	97.03347	-1.46957	1
42.97	2.82	97.01844	-1.47617	1
43.082	2.83	97.00331	-1.48282	1
43.259	2.84	96.9882	-1.48951	1
43.397	2.85	96.97295	-1.49622	1
43.57	2.86	96.95859	-1.50297	1
43.725	2.87	96.94329	-1.50973	1
43.897	2.88	96.92798	-1.51652	1
44.022	2.89	96.91268	-1.52333	1
44.218	2.9	96.89726	-1.53014	1
44.327	2.91	96.88297	-1.53697	1
44.497	2.92	96.86742	-1.54381	1
44.706	2.93	96.85179	-1.55066	1
44.843	2.94	96.83614	-1.55751	1
44.994	2.95	96.82034	-1.56437	1
45.147	2.96	96.8053	-1.57123	1
45.32	2.97	96.78926	-1.5781	1
45.505	2.98	96.77323	-1.58496	1
45.68	2.99	96.75708	-1.59183	1
45.836	3	96.74099	-1.5987	1
45.991	3.01	96.7248	-1.60556	1
46.161	3.02	96.70962	-1.61242	1
46.378	3.03	96.69335	-1.61926	1
46.492	3.04	96.67703	-1.62609	1
46.669	3.05	96.66068	-1.63291	1
46.857	3.06	96.64425	-1.6397	1
47.043	3.07	96.62845	-1.64646	1
47.203	3.08	96.61174	-1.65319	1
47.392	3.09	96.59504	-1.65988	1
47.57	3.1	96.57813	-1.66652	1
47.746	3.11	96.56115	-1.67312	1
47.913	3.12	96.54491	-1.67965	1
48.052	3.13	96.5278	-1.68612	1
48.265	3.14	96.51073	-1.69252	1
48.467	3.15	96.49359	-1.69884	1
48.631	3.16	96.4764	-1.70508	1
48.805	3.17	96.45914	-1.71123	1
48.999	3.18	96.44258	-1.71728	1
49.173	3.19	96.42515	-1.72324	1
49.372	3.2	96.40777	-1.72909	1
49.587	3.21	96.39025	-1.73484	1
49.753	3.22	96.37267	-1.74047	1
49.913	3.23	96.35569	-1.74599	1
50.115	3.24	96.33808	-1.75139	1
50.313	3.25	96.32038	-1.75668	1
50.497	3.26	96.30255	-1.76185	1
50.689	3.27	96.28468	-1.7669	1
50.888	3.28	96.26676	-1.77183	1
51.108	3.29	96.24935	-1.77664	1
51.272	3.3	96.23124	-1.78134	1
51.492	3.31	96.21312	-1.78592	1
51.661	3.32	96.19504	-1.7904	1
51.885	3.33	96.177	-1.79476	1
52.039	3.34	96.15897	-1.79901	1
52.242	3.35	96.14127	-1.80317	1
52.436	3.36	96.12316	-1.80722	1
52.623	3.37	96.10497	-1.81118	1
52.858	3.38	96.0868	-1.81505	1
53.052	3.39	96.06854	-1.81883	1
53.236	3.4	96.05026	-1.82252	1
53.444	3.41	96.03233	-1.82613	1
53.642	3.42	96.01388	-1.82966	1
53.851	3.43	95.99534	-1.83312	1
54.059	3.44	95.97683	-1.83649	1
54.248	3.45	95.9583	-1.83979	1
54.458	3.46	95.94006	-1.84302	1
54.652	3.47	95.92164	-1.84618	1
54.866	3.48	95.90315	-1.84927	1
55.093	3.49	95.88462	-1.85228	1
55.284	3.5	95.86607	-1.85523	1
55.473	3.51	95.84747	-1.85811	1
55.693	3.52	95.82898	-1.86092	1
55.931	3.53	95.81017	-1.86367	1
56.109	3.54	95.79141	-1.86634	1
56.314	3.55	95.77253	-1.86896	1
56.511	3.56	95.7538	-1.8715	1
56.726	3.57	95.73498	-1.87399	1
56.94	3.58	95.71631	-1.87641	1
57.158	3.59	95.69739	-1.87877	1
57.402	3.6	95.67855	-1.88107	1
57.576	3.61	95.65966	-1.88331	1
57.826	3.62	95.64072	-1.8855	1
58.032	3.63	95.62177	-1.88763	1
58.244	3.64	95.60309	-1.8897	1
58.45	3.65	95.58422	-1.89172	1
58.671	3.66	95.56531	-1.89369	1
58.893	3.67	95.54634	-1.8956	1
59.108	3.68	95.52729	-1.89746	1
59.314	3.69	95.50826	-1.89927	1
59.527	3.7	95.48926	-1.90103	1
59.742	3.71	95.47014	-1.90274	1
59.988	3.72	95.45107	-1.90441	1
60.181	3.73	95.43203	-1.90602	1
60.408	3.74	95.41303	-1.90758	1
60.624	3.75	95.39392	-1.90911	1
60.826	3.76	95.37495	-1.91058	1
61.074	3.77	95.35577	-1.91202	1
61.267	3.78	95.33655	-1.91343	1
61.508	3.79	95.31721	-1.9148	1
61.755	3.8	95.29788	-1.91614	1
61.945	3.81	95.27859	-1.91746	1
62.18	3.82	95.25929	-1.91877	1
62.416	3.83	95.23998	-1.92007	1
62.629	3.84	95.22073	-1.92136	1
62.873	3.85	95.20143	-1.92267	1
63.086	3.86	95.18218	-1.92398	1
63.321	3.87	95.16303	-1.92531	1
63.512	3.88	95.14408	-1.92667	1
63.738	3.89	95.12497	-1.92807	1
63.96	3.9	95.10582	-1.9295	1
64.207	3.91	95.08664	-1.93097	1
64.431	3.92	95.06746	-1.9325	1
64.679	3.93	95.04825	-1.93408	1
64.885	3.94	95.02909	-1.93572	1
65.149	3.95	95.00972	-1.93742	1
65.331	3.96	94.99029	-1.93918	1
65.567	3.97	94.97084	-1.94101	1
65.794	3.98	94.95126	-1.94291	1
66.036	3.99	94.93173	-1.94489	1
66.246	4	94.9125	-1.94694	1
66.487	4.01	94.89289	-1.94906	1
66.705	4.02	94.87334	-1.95126	1
66.968	4.03	94.85388	-1.95354	1
67.213	4.04	94.83439	-1.9559	1
67.419	4.05	94.81482	-1.95834	1
67.658	4.06	94.79549	-1.96086	1
67.908	4.07	94.77588	-1.96347	1
68.13	4.08	94.75625	-1.96616	1
68.344	4.09	94.73659	-1.96893	1
68.557	4.1	94.71692	-1.97179	1
68.829	4.11	94.69722	-1.97474	1
69.047	4.12	94.678	-1.97776	1
69.269	4.13	94.65834	-1.98087	1
69.508	4.14	94.63854	-1.98405	1
69.743	4.15	94.61877	-1.98731	1
69.995	4.16	94.59881	-1.99065	1
70.199	4.17	94.57886	-1.99406	1
70.435	4.18	94.55917	-1.99753	1
70.655	4.19	94.53908	-2.00108	1
70.905	4.2	94.51903	-2.00469	1
71.13	4.21	94.49892	-2.00836	1
71.36	4.22	94.47883	-2.0121	1
71.596	4.23	94.45854	-2.01589	1
71.856	4.24	94.43859	-2.01975	1
72.087	4.25	94.41833	-2.02366	1
72.294	4.26	94.39796	-2.02764	1
72.529	4.27	94.37766	-2.03168	1
72.779	4.28	94.35725	-2.03579	1
73.002	4.29	94.33675	-2.03996	1
73.245	4.3	94.31632	-2.04419	1
73.485	4.31	94.29642	-2.0485	1
73.696	4.32	94.27596	-2.05289	1
73.958	4.33	94.25532	-2.05734	1
74.189	4.34	94.23486	-2.06187	1
74.433	4.35	94.21417	-2.06648	1
74.654	4.36	94.19358	-2.07116	1
74.889	4.37	94.17324	-2.07591	1
75.158	4.38	94.15243	-2.08073	1
75.391	4.39	94.13166	-2.08563	1
75.599	4.4	94.1107	-2.09058	1
75.842	4.41	94.08977	-2.09559	1
76.057	4.42	94.06873	-2.10065	1
76.326	4.43	94.04833	-2.10575	1
76.559	4.44	94.02718	-2.11089	1
76.786	4.45	94.00612	-2.11604	1
76.998	4.46	93.98495	-2.12121	1
77.266	4.47	93.96365	-2.12638	1
77.499	4.48	93.9422	-2.13154	1
77.72	4.49	93.92077	-2.13668	1
77.943	4.5	93.89965	-2.14179	1
78.217	4.51	93.87813	-2.14686	1
78.449	4.52	93.85636	-2.15188	1
78.678	4.53	93.83464	-2.15683	1
78.943	4.54	93.81291	-2.16172	1
79.159	4.55	93.79106	-2.16653	1
79.407	4.56	93.76921	-2.17126	1
79.619	4.57	93.7478	-2.17589	1
79.861	4.58	93.72586	-2.18043	1
80.112	4.59	93.70381	-2.18488	1
80.332	4.6	93.68175	-2.18922	1
80.571	4.61	93.65971	-2.19346	1
80.803	4.62	93.63757	-2.1976	1
81.063	4.63	93.61596	-2.20162	1
81.309	4.64	93.59386	-2.20555	1
81.53	4.65	93.57173	-2.20936	1
81.77	4.66	93.54952	-2.21307	1
82.031	4.67	93.52721	-2.21667	1
82.259	4.68	93.50498	-2.22017	1
82.506	4.69	93.48261	-2.22357	1
82.73	4.7	93.4606	-2.22686	1
82.957	4.71	93.43821	-2.23006	1
83.212	4.72	93.41594	-2.23316	1
83.446	4.73	93.39343	-2.23617	1
83.677	4.74	93.371	-2.23909	1
83.923	4.75	93.34838	-2.24193	1
84.162	4.76	93.32575	-2.24468	1
84.406	4.77	93.30326	-2.24736	1
84.657	4.78	93.28061	-2.24997	1
84.877	4.79	93.25799	-2.25251	1
85.152	4.8	93.2353	-2.25499	1
85.405	4.81	93.2126	-2.25741	1
85.599	4.82	93.18999	-2.25978	1
85.858	4.83	93.16738	-2.2621	1
86.109	4.84	93.14487	-2.26437	1
86.33	4.85	93.12235	-2.26659	1
86.561	4.86	93.09976	-2.26877	1
86.81	4.87	93.07729	-2.27091	1
87.057	4.88	93.05459	-2.27299	1
87.299	4.89	93.03184	-2.27503	1
87.503	4.9	93.00914	-2.27701	1
87.755	4.91	92.98628	-2.27893	1
87.996	4.92	92.96359	-2.28078	1
88.229	4.93	92.94069	-2.28255	1
88.488	4.94	92.91778	-2.28425	1
88.719	4.95	92.89486	-2.28584	1
88.988	4.96	92.87193	-2.28734	1
89.229	4.97	92.84907	-2.28873	1
89.47	4.98	92.82611	-2.28999	1
89.709	4.99	92.80303	-2.29114	1
89.931	5	92.78001	-2.29215	1
90.185	5.01	92.75681	-2.29303	1
90.414	5.02	92.73365	-2.29377	1
90.658	5.03	92.71059	-2.29438	1
90.906	5.04	92.68741	-2.29485	1
91.147	5.05	92.66418	-2.29518	1
91.37	5.06	92.64086	-2.29539	1
91.622	5.07	92.61776	-2.29548	1
91.868	5.08	92.59462	-2.29546	1
92.125	5.09	92.57164	-2.29534	1
92.364	5.1	92.54876	-2.29513	1
92.589	5.11	92.52582	-2.29485	1
92.825	5.12	92.50298	-2.29451	1
93.086	5.13	92.48017	-2.29413	1
93.319	5.14	92.45726	-2.29373	1
93.547	5.15	92.43443	-2.29332	1
93.8	5.16	92.41151	-2.29291	1
94.03	5.17	92.38847	-2.29253	1
94.284	5.18	92.36552	-2.29219	1
94.526	5.19	92.34257	-2.2919	1
94.781	5.2	92.31963	-2.29168	1
95.024	5.21	92.29671	-2.29154	1
95.263	5.22	92.27393	-2.29149	1
95.502	5.23	92.25108	-2.29153	1
95.729	5.24	92.22819	-2.29168	1
95.981	5.25	92.20537	-2.29193	1
96.222	5.26	92.18273	-2.29229	1
96.458	5.27	92.16009	-2.29275	1
96.701	5.28	92.13759	-2.29333	1
96.939	5.29	92.11502	-2.294	1
97.223	5.3	92.09227	-2.29477	1
97.437	5.31	92.06944	-2.29563	1
97.681	5.32	92.04655	-2.29657	1
97.924	5.33	92.02361	-2.29758	1
98.165	5.34	92.00052	-2.29866	1
98.424	5.35	91.97739	-2.29979	1
98.646	5.36	91.95411	-2.30096	1
98.879	5.37	91.93081	-2.30216	1
99.143	5.38	91.90783	-2.30339	1
99.366	5.39	91.88484	-2.30464	1
99.63	5.4	91.86177	-2.30589	1
99.883	5.41	91.83866	-2.30715	1
100.092	5.42	91.81548	-2.30842	1
100.357	5.43	91.79243	-2.30968	1
100.613	5.44	91.76936	-2.31093	1
100.838	5.45	91.74615	-2.31219	1
101.088	5.46	91.72281	-2.31344	1
101.321	5.47	91.69976	-2.3147	1
101.562	5.48	91.67658	-2.31596	1
101.814	5.49	91.65348	-2.31724	1
102.058	5.5	91.63038	-2.31853	1
102.3	5.51	91.60726	-2.31984	1
102.504	5.52	91.58413	-2.32119	1
102.777	5.53	91.56109	-2.32258	1
103.012	5.54	91.53802	-2.32402	1
103.26	5.55	91.51468	-2.32553	1
103.515	5.56	91.49135	-2.32711	1
103.758	5.57	91.46797	-2.32878	1
103.992	5.58	91.44455	-2.33055	1
104.239	5.59	91.42121	-2.33244	1
104.47	5.6	91.39782	-2.33446	1
104.728	5.61	91.37461	-2.33664	1
104.956	5.62	91.35147	-2.33898	1
105.222	5.63	91.32833	-2.34152	1
105.46	5.64	91.30505	-2.34427	1
105.696	5.65	91.28177	-2.34727	1
105.943	5.66	91.25847	-2.35053	1
106.203	5.67	91.23527	-2.35409	1
106.444	5.68	91.21174	-2.35797	1
106.665	5.69	91.18808	-2.36222	1
106.916	5.7	91.16478	-2.36687	1
107.159	5.71	91.14123	-2.37195	1
107.399	5.72	91.11765	-2.37752	1
107.641	5.73	91.09387	-2.38361	1
107.865	5.74	91.07017	-2.39026	1
108.137	5.75	91.04643	-2.39753	1
108.373	5.76	91.02291	-2.40548	1
108.631	5.77	90.9994	-2.41414	1
108.881	5.78	90.97564	-2.42358	1
109.12	5.79	90.95237	-2.43385	1
109.352	5.8	90.92875	-2.44501	1
109.614	5.81	90.90509	-2.45713	1
109.861	5.82	90.88109	-2.47025	1
110.112	5.83	90.85665	-2.48443	1
110.339	5.84	90.8322	-2.49975	1
110.574	5.85	90.80777	-2.51625	1
110.832	5.86	90.78318	-2.53399	1
111.075	5.87	90.75829	-2.55303	1
111.337	5.88	90.73325	-2.57343	1
111.568	5.89	90.70918	-2.59522	1
111.835	5.9	90.68411	-2.61846	1
112.073	5.91	90.65886	-2.64319	1
112.283	5.92	90.6333	-2.66945	1
112.548	5.93	90.60766	-2.69726	1
112.794	5.94	90.5818	-2.72665	1
113.042	5.95	90.55547	-2.75765	1
113.296	5.96	90.52883	-2.79026	1
113.533	5.97	90.5019	-2.82449	1
113.783	5.98	90.47466	-2.86034	1
114.017	5.99	90.44926	-2.8978	1
114.284	6	90.42112	-2.93685	1
114.532	6.01	90.39262	-2.97748	1
114.746	6.02	90.36352	-3.01966	1
115.001	6.03	90.33359	-3.06334	1
115.286	6.04	90.30317	-3.10849	1
115.523	6.05	90.27238	-3.15506	1
115.76	6.06	90.24111	-3.203	1
115.994	6.07	90.20926	-3.25225	1
116.264	6.08	90.17683	-3.30275	1
116.49	6.09	90.14399	-3.35443	1
116.772	6.1	90.11453	-3.40721	1
117.004	6.11	90.08052	-3.46103	1
117.25	6.12	90.046	-3.51579	1
117.487	6.13	90.01093	-3.57141	1
117.762	6.14	89.97543	-3.62781	1
117.993	6.15	89.93888	-3.68488	1
118.242	6.16	89.90184	-3.74253	1
118.477	6.17	89.86387	-3.80066	1
118.736	6.18	89.82537	-3.85917	1
119.011	6.19	89.78626	-3.91794	1
119.233	6.2	89.74654	-3.97686	1
119.5	6.21	89.71115	-4.03581	1
119.739	6.22	89.67003	-4.09469	1
120.003	6.23	89.62839	-4.15336	1
120.238	6.24	89.5859	-4.21171	1
120.494	6.25	89.54265	-4.26962	1
120.748	6.26	89.49907	-4.32696	1
121.019	6.27	89.45501	-4.38362	1
121.257	6.28	89.41011	-4.43948	1
121.521	6.29	89.3645	-4.49443	1
121.752	6.3	89.31825	-4.54835	1
122.011	6.31	89.27146	-4.60113	1
122.25	6.32	89.22392	-4.65268	1
122.512	6.33	89.17578	-4.70291	1
122.735	6.34	89.12915	-4.75172	1
122.995	6.35	89.08004	-4.79905	1
123.256	6.36	89.03029	-4.84482	1
123.514	6.37	88.98006	-4.88897	1
123.801	6.38	88.92961	-4.93145	1
124.02	6.39	88.87873	-4.97223	1
124.28	6.4	88.82722	-5.01128	1
124.541	6.41	88.77555	-5.04857	1
124.792	6.42	88.72345	-5.08409	1
125.031	6.43	88.67081	-5.11785	1
125.292	6.44	88.61788	-5.14985	1
125.546	6.45	88.56496	-5.1801	1
125.807	6.46	88.51175	-5.20864	1
126.073	6.47	88.4581	-5.23547	1
126.329	6.48	88.40568	-5.26065	1
126.571	6.49	88.35181	-5.28421	1
126.849	6.5	88.29764	-5.30618	1
127.073	6.51	88.2433	-5.32661	1
127.346	6.52	88.18909	-5.34555	1
127.578	6.53	88.13462	-5.36303	1
127.826	6.54	88.08016	-5.3791	1
128.11301	6.55	88.02566	-5.3938	1
128.356	6.56	87.97117	-5.40717	1
128.632	6.57	87.91641	-5.41924	1
128.897	6.58	87.86174	-5.43005	1
129.17101	6.59	87.80682	-5.43963	1
129.39799	6.6	87.75179	-5.448	1
129.65401	6.61	87.69666	-5.4552	1
129.91701	6.62	87.64142	-5.46124	1
130.174	6.63	87.58608	-5.46613	1
130.41	6.64	87.53084	-5.46991	1
130.70799	6.65	87.47544	-5.47259	1
130.968	6.66	87.41995	-5.47417	1
131.216	6.67	87.36437	-5.47469	1
131.487	6.68	87.30903	-5.47416	1
131.71899	6.69	87.2536	-5.47258	1
131.989	6.7	87.19783	-5.47	1
132.246	6.71	87.14199	-5.46642	1
132.494	6.72	87.08652	-5.46186	1
132.76401	6.73	87.03116	-5.45637	1
133.047	6.74	86.97573	-5.44995	1
133.302	6.75	86.9206	-5.44265	1
133.549	6.76	86.86591	-5.43449	1
133.83501	6.77	86.81109	-5.42552	1
134.062	6.78	86.75638	-5.41576	1
134.342	6.79	86.70197	-5.40526	1
134.61	6.8	86.64788	-5.39405	1
134.87801	6.81	86.59387	-5.38219	1
135.12801	6.82	86.53994	-5.3697	1
135.41299	6.83	86.48618	-5.35664	1
135.661	6.84	86.43157	-5.34306	1
135.905	6.85	86.37825	-5.32898	1
136.189	6.86	86.32478	-5.31447	1
136.448	6.87	86.27146	-5.29957	1
136.714	6.88	86.21827	-5.28432	1
136.976	6.89	86.16539	-5.26878	1
137.244	6.9	86.11245	-5.25299	1
137.517	6.91	86.05966	-5.23701	1
137.786	6.92	86.00706	-5.22089	1
138.048	6.93	85.95474	-5.20468	1
138.302	6.94	85.90278	-5.18843	1
138.573	6.95	85.85117	-5.1722	1
138.843	6.96	85.79971	-5.15605	1
139.09599	6.97	85.7485	-5.14003	1
139.368	6.98	85.6973	-5.1242	1
139.627	6.99	85.64621	-5.10862	1
139.89101	7	85.59519	-5.09335	1
140.16499	7.01	85.54455	-5.07845	1
140.424	7.02	85.49401	-5.06397	1
140.73	7.03	85.44374	-5.04998	1
140.96899	7.04	85.3938	-5.03652	1
141.242	7.05	85.344	-5.02366	1
141.522	7.06	85.2942	-5.01145	1
141.776	7.07	85.24468	-4.99994	1
142.05701	7.08	85.19546	-4.98917	1
142.327	7.09	85.14626	-4.9792	1
142.57401	7.1	85.09697	-4.97006	1
142.853	7.11	85.04799	-4.96179	1
143.13	7.12	84.99919	-4.95442	1
143.379	7.13	84.95004	-4.94798	1
143.666	7.14	84.90141	-4.9425	1
143.953	7.15	84.85303	-4.938	1
144.21001	7.16	84.80462	-4.93448	1
144.479	7.17	84.75621	-4.93197	1
144.74899	7.18	84.70773	-4.93047	1
145.015	7.19	84.65938	-4.92998	1
145.283	7.2	84.61087	-4.9305	1
145.547	7.21	84.56199	-4.93203	1
145.827	7.22	84.51284	-4.93456	1
146.095	7.23	84.46408	-4.93808	1
146.37399	7.24	84.41545	-4.94258	1
146.629	7.25	84.36672	-4.94805	1
146.93401	7.26	84.31784	-4.95448	1
147.20799	7.27	84.2689	-4.96184	1
147.47099	7.28	84.21963	-4.97014	1
147.739	7.29	84.17031	-4.97934	1
148.00999	7.3	84.12087	-4.98944	1
148.28101	7.31	84.07139	-5.00042	1
148.53999	7.32	84.02172	-5.01227	1
148.85699	7.33	83.97214	-5.02496	1
149.09	7.34	83.92238	-5.03849	1
149.39301	7.35	83.87246	-5.05284	1
149.625	7.36	83.82243	-5.06799	1
149.908	7.37	83.77224	-5.08393	1
150.17999	7.38	83.72187	-5.10063	1
150.45	7.39	83.67124	-5.11808	1
150.74899	7.4	83.62042	-5.13626	1
150.99899	7.41	83.5694	-5.15514	1
151.30099	7.42	83.51821	-5.17471	1
151.563	7.43	83.467	-5.19492	1
151.81799	7.44	83.41567	-5.21577	1
152.10899	7.45	83.36401	-5.23721	1
152.384	7.46	83.31199	-5.25921	1
152.658	7.47	83.25955	-5.28175	1
152.94501	7.48	83.20674	-5.30478	1
153.22501	7.49	83.15374	-5.32826	1
153.472	7.5	83.1005	-5.35215	1
153.76801	7.51	83.04725	-5.37642	1
154.026	7.52	82.99372	-5.40102	1
154.317	7.53	82.93979	-5.4259	1
154.571	7.54	82.88552	-5.45102	1
154.87	7.55	82.83106	-5.47633	1
155.12801	7.56	82.77617	-5.50178	1
155.431	7.57	82.72087	-5.52733	1
155.659	7.58	82.66539	-5.55291	1
155.955	7.59	82.60974	-5.57848	1
156.231	7.6	82.55378	-5.60399	1
156.50301	7.61	82.49759	-5.62938	1
156.786	7.62	82.44111	-5.6546	1
157.063	7.63	82.38443	-5.67958	1
157.33501	7.64	82.32733	-5.70427	1
157.618	7.65	82.2699	-5.72861	1
157.894	7.66	82.21202	-5.75254	1
158.183	7.67	82.15418	-5.77599	1
158.44099	7.68	82.0961	-5.79891	1
158.724	7.69	82.03768	-5.82122	1
159.008	7.7	81.97895	-5.84287	1
159.28101	7.71	81.9203	-5.86378	1
159.564	7.72	81.86137	-5.8839	1
159.83	7.73	81.80183	-5.90315	1
160.12399	7.74	81.742	-5.92148	1
160.38699	7.75	81.68206	-5.93881	1
160.666	7.76	81.62177	-5.9551	1
160.935	7.77	81.56129	-5.97028	1
161.228	7.78	81.50061	-5.98429	1
161.478	7.79	81.43966	-5.9971	1
161.77	7.8	81.37851	-6.00863	1
162.047	7.81	81.31719	-6.01887	1
162.33299	7.82	81.2557	-6.02776	1
162.619	7.83	81.19431	-6.03527	1
162.87601	7.84	81.13292	-6.04137	1
163.162	7.85	81.07148	-6.04604	1
163.446	7.86	81.01008	-6.04925	1
163.711	7.87	80.9488	-6.05099	1
163.979	7.88	80.88734	-6.05124	1
164.28101	7.89	80.82572	-6.05001	1
164.539	7.9	80.76402	-6.04728	1
164.834	7.91	80.70249	-6.04305	1
165.12	7.92	80.6415	-6.03734	1
165.37399	7.93	80.58026	-6.03015	1
165.655	7.94	80.51907	-6.02148	1
165.896	7.95	80.4581	-6.01137	1
166.19701	7.96	80.39725	-5.99982	1
166.494	7.97	80.33661	-5.98686	1
166.774	7.98	80.27572	-5.97251	1
167.04201	7.99	80.21498	-5.95681	1
167.325	8	80.15443	-5.93979	1
167.592	8.01	80.09409	-5.92148	1
167.89	8.02	80.03386	-5.90192	1
168.14999	8.03	79.97393	-5.88117	1
168.43401	8.04	79.91425	-5.85925	1
168.68401	8.05	79.85498	-5.83623	1
168.98399	8.06	79.79607	-5.81216	1
169.267	8.07	79.73759	-5.78708	1
169.541	8.08	79.67942	-5.76105	1
169.826	8.09	79.62152	-5.73412	1
170.092	8.1	79.56366	-5.70636	1
170.356	8.11	79.50616	-5.67782	1
170.66701	8.12	79.44917	-5.64855	1
170.937	8.13	79.39259	-5.61861	1
171.2	8.14	79.33617	-5.58804	1
171.48399	8.15	79.28017	-5.5569	1
171.75101	8.16	79.22452	-5.52524	1
172.026	8.17	79.16922	-5.49309	1
172.308	8.18	79.11404	-5.4605	1
172.582	8.19	79.05932	-5.42751	1
172.86099	8.2	79.00662	-5.39416	1
173.13699	8.21	78.95273	-5.36046	1
173.411	8.22	78.89909	-5.32647	1
173.696	8.23	78.84571	-5.29219	1
173.951	8.24	78.79283	-5.25767	1
174.24699	8.25	78.74031	-5.22292	1
174.509	8.26	78.68803	-5.18797	1
174.78101	8.27	78.63602	-5.15285	1
175.089	8.28	78.58444	-5.11757	1
175.34599	8.29	78.53325	-5.08216	1
175.617	8.3	78.48226	-5.04666	1
175.907	8.31	78.4315	-5.01108	1
176.20399	8.32	78.38135	-4.97545	1
176.46201	8.33	78.33171	-4.93979	1
176.743	8.34	78.28237	-4.90415	1
177.006	8.35	78.23337	-4.86855	1
177.272	8.36	78.18479	-4.83301	1
177.554	8.37	78.13663	-4.79757	1
177.83099	8.38	78.08886	-4.76226	1
178.12	8.39	78.04144	-4.72709	1
178.37399	8.4	77.99657	-4.69211	1
178.662	8.41	77.94992	-4.65732	1
178.937	8.42	77.90363	-4.62276	1
179.214	8.43	77.85773	-4.58845	1
179.49001	8.44	77.81231	-4.55439	1
179.756	8.45	77.76716	-4.5206	1
180.03799	8.46	77.72239	-4.4871	1
180.336	8.47	77.6779	-4.45389	1
180.617	8.48	77.63374	-4.42098	1
180.87	8.49	77.58969	-4.38837	1
181.151	8.5	77.54592	-4.35606	1
181.42	8.51	77.50249	-4.32406	1
181.69	8.52	77.45961	-4.29235	1
181.991	8.53	77.4169	-4.26095	1
182.25301	8.54	77.37454	-4.22984	1
182.528	8.55	77.3325	-4.19903	1
182.786	8.56	77.29245	-4.16851	1
183.05499	8.57	77.25093	-4.13826	1
183.34599	8.58	77.20962	-4.10831	1
183.63499	8.59	77.16854	-4.07863	1
183.918	8.6	77.12776	-4.04923	1
184.175	8.61	77.08745	-4.0201	1
184.468	8.62	77.04747	-3.99126	1
184.73399	8.63	77.00778	-3.96269	1
185.004	8.64	76.96826	-3.9344	1
185.269	8.65	76.92907	-3.90638	1
185.55	8.66	76.89023	-3.87866	1
185.826	8.67	76.85171	-3.85121	1
186.099	8.68	76.81349	-3.82406	1
186.36301	8.69	76.77559	-3.7972	1
186.64101	8.7	76.73916	-3.77063	1
186.896	8.71	76.70191	-3.74437	1
187.157	8.72	76.6648	-3.71841	1
187.43401	8.73	76.62791	-3.69276	1
187.728	8.74	76.59116	-3.66742	1
187.994	8.75	76.55474	-3.64239	1
188.295	8.76	76.5185	-3.61769	1
188.53999	8.77	76.48246	-3.59331	1
188.814	8.78	76.44662	-3.56925	1
189.08701	8.79	76.41119	-3.54552	1
189.34801	8.8	76.37579	-3.52212	1
189.618	8.81	76.34074	-3.49905	1
189.883	8.82	76.30585	-3.47632	1
190.18201	8.83	76.27281	-3.45393	1
190.42999	8.84	76.23836	-3.43188	1
190.702	8.85	76.20426	-3.41016	1
190.97701	8.86	76.17048	-3.38879	1
191.244	8.87	76.137	-3.36776	1
191.52901	8.88	76.10361	-3.34707	1
191.79601	8.89	76.07021	-3.32673	1
192.062	8.9	76.03717	-3.30672	1
192.342	8.91	76.00429	-3.28705	1
192.617	8.92	75.97167	-3.26771	1
192.88901	8.93	75.93921	-3.2487	1
193.147	8.94	75.90702	-3.23002	1
193.405	8.95	75.87614	-3.21166	1
193.685	8.96	75.84445	-3.19361	1
193.97301	8.97	75.81268	-3.17587	1
194.22701	8.98	75.78114	-3.15842	1
194.48801	8.99	75.74959	-3.14127	1
194.77	9	75.71821	-3.1244	1
195.034	9.01	75.68701	-3.1078	1
195.30701	9.02	75.65597	-3.09146	1
195.565	9.03	75.62534	-3.07537	1
195.836	9.04	75.59487	-3.05953	1
196.09801	9.05	75.56539	-3.04392	1
196.37	9.06	75.53513	-3.02854	1
196.64301	9.07	75.50506	-3.01337	1
196.94	9.08	75.47488	-2.99841	1
197.173	9.09	75.44498	-2.98365	1
197.44	9.1	75.41505	-2.96909	1
197.705	9.11	75.38534	-2.95472	1
197.983	9.12	75.35584	-2.94052	1
198.241	9.13	75.32646	-2.92651	1
198.517	9.14	75.29728	-2.91267	1
198.759	9.15	75.26825	-2.89899	1
199.03	9.16	75.24024	-2.88548	1
199.30499	9.17	75.21162	-2.87214	1
199.549	9.18	75.18306	-2.85895	1
199.81599	9.19	75.15459	-2.84592	1
200.104	9.2	75.1262	-2.83304	1
200.35899	9.21	75.09787	-2.82031	1
200.617	9.22	75.06976	-2.80773	1
200.88499	9.23	75.04188	-2.7953	1
201.15401	9.24	75.01407	-2.78301	1
201.407	9.25	74.98633	-2.77086	1
201.673	9.26	74.95937	-2.75884	1
201.944	9.27	74.93164	-2.74696	1
202.228	9.28	74.90413	-2.73522	1
202.478	9.29	74.8767	-2.7236	1
202.716	9.3	74.84966	-2.71211	1
202.98399	9.31	74.82277	-2.70074	1
203.3	9.32	74.79597	-2.6895	1
203.53101	9.33	74.76929	-2.67839	1
203.78999	9.34	74.74252	-2.6674	1
204.03	9.35	74.71676	-2.65653	1
204.293	9.36	74.69	-2.64579	1
204.55701	9.37	74.66326	-2.63518	1
204.797	9.38	74.63676	-2.6247	1
205.076	9.39	74.61047	-2.61436	1
205.336	9.4	74.58439	-2.60417	1
205.592	9.41	74.55848	-2.59412	1
205.877	9.42	74.53271	-2.58422	1
206.12	9.43	74.50708	-2.57449	1
206.394	9.44	74.48159	-2.56493	1
206.645	9.45	74.4566	-2.55554	1
206.89799	9.46	74.43107	-2.54633	1
207.18401	9.47	74.40559	-2.53732	1
207.423	9.48	74.38017	-2.5285	1
207.67999	9.49	74.35503	-2.51988	1
207.948	9.5	74.3299	-2.51147	1
208.19099	9.51	74.30503	-2.50326	1
208.45599	9.52	74.2803	-2.49526	1
208.728	9.53	74.25561	-2.48747	1
208.959	9.54	74.23159	-2.47989	1
209.22	9.55	74.20702	-2.47251	1
209.467	9.56	74.18238	-2.46533	1
209.737	9.57	74.15777	-2.45833	1
209.97501	9.58	74.1333	-2.45152	1
210.24699	9.59	74.10881	-2.44487	1
210.502	9.6	74.08455	-2.43839	1
210.758	9.61	74.06029	-2.43204	1
211.03101	9.62	74.03657	-2.42584	1
211.29201	9.63	74.01252	-2.41974	1
211.536	9.64	73.98836	-2.41376	1
211.806	9.65	73.96426	-2.40786	1
212.045	9.66	73.94011	-2.40205	1
212.28999	9.67	73.91598	-2.3963	1
212.556	9.68	73.89185	-2.3906	1
212.825	9.69	73.86774	-2.38496	1
213.077	9.7	73.84383	-2.37935	1
213.321	9.71	73.82031	-2.37378	1
213.56599	9.72	73.7967	-2.36824	1
213.821	9.73	73.77301	-2.36274	1
214.078	9.74	73.74948	-2.35727	1
214.314	9.75	73.72575	-2.35185	1
214.571	9.76	73.70205	-2.34647	1
214.821	9.77	73.67842	-2.34114	1
215.078	9.78	73.65474	-2.33589	1
215.35899	9.79	73.63131	-2.33071	1
215.578	9.8	73.60821	-2.32562	1
215.842	9.81	73.58524	-2.32064	1
216.08501	9.82	73.56231	-2.31578	1
216.338	9.83	73.53948	-2.31106	1
216.605	9.84	73.51661	-2.30649	1
216.85001	9.85	73.49374	-2.30208	1
217.104	9.86	73.47084	-2.29785	1
217.341	9.87	73.44783	-2.29382	1
217.61501	9.88	73.42533	-2.28998	1
217.855	9.89	73.40247	-2.28636	1
218.11	9.9	73.3797	-2.28296	1
218.368	9.91	73.35704	-2.27978	1
218.608	9.92	73.33449	-2.27683	1
218.843	9.93	73.31202	-2.27411	1
219.108	9.94	73.28949	-2.27162	1
219.351	9.95	73.26698	-2.26936	1
219.59	9.96	73.24482	-2.26732	1
219.85001	9.97	73.22232	-2.26551	1
220.099	9.98	73.19977	-2.2639	1
220.367	9.99	73.17729	-2.26251	1
220.59801	10	73.1548	-2.26131	1
220.84	10.01	73.13228	-2.2603	1
221.116	10.02	73.10975	-2.25947	1
221.369	10.03	73.08719	-2.25882	1
221.59	10.04	73.06487	-2.25833	1
221.834	10.05	73.04232	-2.258	1
222.08501	10.06	73.01974	-2.25781	1
222.343	10.07	72.99715	-2.25778	1
222.59801	10.08	72.97445	-2.25788	1
222.806	10.09	72.95178	-2.25811	1
223.084	10.1	72.92907	-2.25848	1
223.34399	10.11	72.90636	-2.25898	1
223.55701	10.12	72.88377	-2.25961	1
223.821	10.13	72.86132	-2.26037	1
224.09	10.14	72.83897	-2.26126	1
224.297	10.15	72.81668	-2.26228	1
224.56	10.16	72.79431	-2.26343	1
224.802	10.17	72.77189	-2.2647	1
225.056	10.18	72.74948	-2.26611	1
225.332	10.19	72.72688	-2.26764	1
225.534	10.2	72.70396	-2.2693	1
225.789	10.21	72.6813	-2.27108	1
226.02699	10.22	72.65861	-2.27298	1
226.259	10.23	72.63595	-2.27499	1
226.52299	10.24	72.61334	-2.2771	1
226.761	10.25	72.59071	-2.27931	1
227.004	10.26	72.56816	-2.2816	1
227.254	10.27	72.54556	-2.28396	1
227.48801	10.28	72.52244	-2.28638	1
227.735	10.29	72.49976	-2.28885	1
227.981	10.3	72.47696	-2.29134	1
228.22099	10.31	72.45422	-2.29385	1
228.47099	10.32	72.43136	-2.29635	1
228.703	10.33	72.40829	-2.29882	1
228.95599	10.34	72.38528	-2.30125	1
229.196	10.35	72.36216	-2.30362	1
229.44299	10.36	72.33873	-2.30592	1
229.701	10.37	72.3156	-2.30812	1
229.937	10.38	72.2925	-2.31021	1
230.18201	10.39	72.26925	-2.31217	1
230.403	10.4	72.24607	-2.31399	1
230.658	10.41	72.22273	-2.31566	1
230.908	10.42	72.19934	-2.31716	1
231.147	10.43	72.17598	-2.31849	1
231.394	10.44	72.15235	-2.31963	1
231.616	10.45	72.12904	-2.32059	1
231.881	10.46	72.1057	-2.32135	1
232.106	10.47	72.08244	-2.32191	1
232.35001	10.48	72.05916	-2.32227	1
232.612	10.49	72.03584	-2.32243	1
232.84	10.5	72.01252	-2.3224	1
233.077	10.51	71.98915	-2.32216	1
233.323	10.52	71.96575	-2.32172	1
233.576	10.53	71.94231	-2.32109	1
233.783	10.54	71.91894	-2.32027	1
234.058	10.55	71.89554	-2.31926	1
234.293	10.56	71.87224	-2.31807	1
234.526	10.57	71.84899	-2.3167	1
234.76199	10.58	71.82571	-2.31515	1
235.013	10.59	71.8025	-2.31342	1
235.242	10.6	71.77943	-2.31152	1
235.49001	10.61	71.75628	-2.30945	1
235.711	10.62	71.7331	-2.3072	1
235.97	10.63	71.71001	-2.30478	1
236.202	10.64	71.68691	-2.30219	1
236.45599	10.65	71.66384	-2.29941	1
236.66901	10.66	71.6408	-2.29646	1
236.901	10.67	71.6177	-2.29332	1
237.162	10.68	71.59461	-2.28999	1
237.40401	10.69	71.57182	-2.28646	1
237.64101	10.7	71.54872	-2.28273	1
237.871	10.71	71.5257	-2.27878	1
238.12	10.72	71.50273	-2.27462	1
238.353	10.73	71.47987	-2.27024	1
238.589	10.74	71.457	-2.26563	1
238.814	10.75	71.43423	-2.26078	1
239.067	10.76	71.4115	-2.25569	1
239.30701	10.77	71.38933	-2.25035	1
239.54201	10.78	71.36657	-2.24477	1
239.76601	10.79	71.3438	-2.23894	1
240.026	10.8	71.321	-2.23286	1
240.26401	10.81	71.29828	-2.22654	1
240.515	10.82	71.27573	-2.21997	1
240.743	10.83	71.25327	-2.21316	1
240.983	10.84	71.23095	-2.20613	1
241.215	10.85	71.20936	-2.19887	1
241.44099	10.86	71.18724	-2.19141	1
241.685	10.87	71.16511	-2.18374	1
241.90601	10.88	71.14308	-2.17589	1
242.174	10.89	71.12118	-2.16786	1
242.39799	10.9	71.09924	-2.15968	1
242.64301	10.91	71.07752	-2.15135	1
242.86501	10.92	71.05578	-2.1429	1
243.12199	10.93	71.03423	-2.13433	1
243.327	10.94	71.01371	-2.12567	1
243.58	10.95	70.9924	-2.11692	1
243.812	10.96	70.97115	-2.10811	1
244.048	10.97	70.95002	-2.09925	1
244.265	10.98	70.92911	-2.09034	1
244.548	10.99	70.90822	-2.0814	1
244.759	11	70.8875	-2.07245	1
245.01401	11.01	70.86686	-2.06349	1
245.244	11.02	70.84698	-2.05452	1
245.46899	11.03	70.8265	-2.04557	1
245.703	11.04	70.80603	-2.03663	1
245.951	11.05	70.78562	-2.02771	1
246.19099	11.06	70.7652	-2.01881	1
246.40401	11.07	70.74489	-2.00994	1
246.65601	11.08	70.72466	-2.00111	1
246.877	11.09	70.70452	-1.99231	1
247.11501	11.1	70.68452	-1.98355	1
247.373	11.11	70.66544	-1.97483	1
247.59399	11.12	70.64564	-1.96615	1
247.821	11.13	70.62602	-1.95752	1
248.08	11.14	70.60651	-1.94893	1
248.311	11.15	70.58709	-1.94038	1
248.532	11.16	70.56774	-1.93187	1
248.778	11.17	70.54848	-1.92341	1
249.00999	11.18	70.52921	-1.91498	1
249.23199	11.19	70.51009	-1.9066	1
249.47301	11.2	70.49214	-1.89825	1
249.72	11.21	70.47316	-1.88994	1
249.936	11.22	70.45415	-1.88166	1
250.166	11.23	70.43531	-1.87341	1
250.411	11.24	70.41648	-1.8652	1
250.634	11.25	70.39777	-1.85702	1
250.873	11.26	70.37911	-1.84888	1
251.116	11.27	70.36048	-1.84076	1
251.35899	11.28	70.34199	-1.83269	1
251.591	11.29	70.32346	-1.82465	1
251.80701	11.3	70.30594	-1.81665	1
252.05299	11.31	70.2876	-1.80869	1
252.265	11.32	70.26949	-1.80079	1
252.507	11.33	70.25145	-1.79294	1
252.745	11.34	70.23355	-1.78515	1
252.979	11.35	70.21574	-1.77743	1
253.20799	11.36	70.198	-1.76978	1
253.444	11.37	70.18033	-1.76221	1
253.67799	11.38	70.16279	-1.75472	1
253.92	11.39	70.14532	-1.74732	1
254.14999	11.4	70.12892	-1.74003	1
254.395	11.41	70.11166	-1.73283	1
254.619	11.42	70.09441	-1.72573	1
254.85001	11.43	70.0772	-1.71875	1
255.078	11.44	70.06011	-1.71188	1
255.306	11.45	70.04296	-1.70513	1
255.52499	11.46	70.02591	-1.69849	1
255.757	11.47	70.00891	-1.69198	1
256.00601	11.48	69.992	-1.68559	1
256.23999	11.49	69.97515	-1.67932	1
256.45401	11.5	69.9584	-1.67317	1
256.70599	11.51	69.94229	-1.66716	1
256.918	11.52	69.92565	-1.66126	1
257.138	11.53	69.90907	-1.6555	1
257.384	11.54	69.89252	-1.64986	1
257.61499	11.55	69.87607	-1.64435	1
257.85501	11.56	69.85961	-1.63897	1
258.07901	11.57	69.8433	-1.63371	1
258.311	11.58	69.82704	-1.62857	1
258.54501	11.59	69.81093	-1.62355	1
258.76901	11.6	69.7948	-1.61866	1
259.008	11.61	69.77881	-1.61387	1
259.23901	11.62	69.76282	-1.6092	1
259.48801	11.63	69.74745	-1.60463	1
259.69501	11.64	69.73149	-1.60017	1
259.92899	11.65	69.7156	-1.59579	1
260.16501	11.66	69.69966	-1.59151	1
260.397	11.67	69.68374	-1.5873	1
260.621	11.68	69.66778	-1.58317	1
260.84	11.69	69.65183	-1.57911	1
261.07401	11.7	69.63599	-1.57511	1
261.30301	11.71	69.62016	-1.57116	1
261.53799	11.72	69.6045	-1.56726	1
261.77301	11.73	69.58884	-1.56341	1
261.98001	11.74	69.57327	-1.55959	1
262.21301	11.75	69.55775	-1.55581	1
262.45401	11.76	69.5426	-1.55206	1
262.69299	11.77	69.52701	-1.54834	1
262.90601	11.78	69.51149	-1.54465	1
263.15201	11.79	69.49596	-1.54099	1
263.371	11.8	69.48052	-1.53736	1
263.60501	11.81	69.4651	-1.53376	1
263.82199	11.82	69.44975	-1.5302	1
264.07599	11.83	69.43442	-1.52668	1
264.289	11.84	69.41916	-1.52321	1
264.521	11.85	69.40391	-1.51979	1
264.76999	11.86	69.38877	-1.51642	1
264.98901	11.87	69.3736	-1.51311	1
265.185	11.88	69.35854	-1.50986	1
265.44199	11.89	69.3435	-1.50669	1
265.65302	11.9	69.32856	-1.5036	1
265.883	11.91	69.31393	-1.50058	1
266.10001	11.92	69.29903	-1.49766	1
266.358	11.93	69.2842	-1.49482	1
266.55899	11.94	69.26937	-1.49208	1
266.80899	11.95	69.25459	-1.48944	1
267.02899	11.96	69.23977	-1.4869	1
267.263	11.97	69.22502	-1.48447	1
267.49399	11.98	69.21024	-1.48215	1
267.72101	11.99	69.19548	-1.47994	1
267.95801	12	69.18067	-1.47784	1
268.18701	12.01	69.1659	-1.47586	1
268.38101	12.02	69.15107	-1.474	1
268.63501	12.03	69.1363	-1.47226	1
268.86099	12.04	69.12162	-1.47065	1
269.09601	12.05	69.10692	-1.46916	1
269.30499	12.06	69.09231	-1.46781	1
269.53699	12.07	69.07776	-1.46658	1
269.74301	12.08	69.06354	-1.46549	1
269.992	12.09	69.04895	-1.46453	1
270.20401	12.1	69.03435	-1.46371	1
270.436	12.11	69.01976	-1.46302	1
270.66599	12.12	69.00523	-1.46246	1
270.88	12.13	68.99076	-1.46202	1
271.13101	12.14	68.97632	-1.46171	1
271.35101	12.15	68.96188	-1.46153	1
271.57999	12.16	68.94749	-1.46145	1
271.79599	12.17	68.93294	-1.46148	1
272.035	12.18	68.91845	-1.46162	1
272.255	12.19	68.90389	-1.46184	1
272.48999	12.2	68.88936	-1.46214	1
272.71799	12.21	68.87474	-1.46252	1
272.93799	12.22	68.86013	-1.46296	1
273.17999	12.23	68.8455	-1.46345	1
273.39401	12.24	68.83084	-1.46398	1
273.62601	12.25	68.81617	-1.46455	1
273.84698	12.26	68.80151	-1.46514	1
274.073	12.27	68.78687	-1.46576	1
274.289	12.28	68.7722	-1.46639	1
274.492	12.29	68.75754	-1.46703	1
274.733	12.3	68.74279	-1.46768	1
274.974	12.31	68.72802	-1.46834	1
275.20401	12.32	68.71321	-1.46901	1
275.418	12.33	68.69843	-1.4697	1
275.64499	12.34	68.68358	-1.4704	1
275.86899	12.35	68.66876	-1.47112	1
276.08401	12.36	68.65393	-1.47188	1
276.33099	12.37	68.6392	-1.47268	1
276.55301	12.38	68.62443	-1.47352	1
276.746	12.39	68.60979	-1.47442	1
276.98999	12.4	68.59514	-1.47539	1
277.198	12.41	68.5806	-1.47643	1
277.43301	12.42	68.566	-1.47756	1
277.65701	12.43	68.55147	-1.47878	1
277.87701	12.44	68.53679	-1.48009	1
278.09799	12.45	68.52219	-1.48152	1
278.32901	12.46	68.50744	-1.48305	1
278.543	12.47	68.49275	-1.48469	1
278.77701	12.48	68.47798	-1.48646	1
279.00699	12.49	68.46334	-1.48834	1
279.215	12.5	68.44851	-1.49033	1
279.42999	12.51	68.4337	-1.49245	1
279.68701	12.52	68.41877	-1.49467	1
279.883	12.53	68.40389	-1.49701	1
280.09201	12.54	68.38894	-1.49946	1
280.328	12.55	68.37395	-1.50202	1
280.56201	12.56	68.35894	-1.50467	1
280.76401	12.57	68.3439	-1.50742	1
280.99701	12.58	68.32878	-1.51027	1
281.233	12.59	68.31368	-1.5132	1
281.44101	12.6	68.29848	-1.51623	1
281.67999	12.61	68.28336	-1.51933	1
281.89001	12.62	68.26816	-1.5225	1
282.10699	12.63	68.25303	-1.52576	1
282.34	12.64	68.23783	-1.52908	1
282.55399	12.65	68.22274	-1.53246	1
282.78	12.66	68.20752	-1.53591	1
283.02301	12.67	68.19177	-1.53941	1
283.23599	12.68	68.17651	-1.54296	1
283.44501	12.69	68.16121	-1.54656	1
283.677	12.7	68.14584	-1.55019	1
283.88199	12.71	68.13043	-1.55386	1
284.11499	12.72	68.11492	-1.55756	1
284.327	12.73	68.09943	-1.56127	1
284.54199	12.74	68.08384	-1.565	1
284.76199	12.75	68.06823	-1.56873	1
284.978	12.76	68.05251	-1.57246	1
285.198	12.77	68.03674	-1.57618	1
285.41901	12.78	68.0209	-1.57989	1
285.66101	12.79	68.00497	-1.58357	1
285.86499	12.8	67.98897	-1.58723	1
286.10101	12.81	67.97297	-1.59086	1
286.30399	12.82	67.95688	-1.59446	1
286.52802	12.83	67.94085	-1.59802	1
286.755	12.84	67.9248	-1.60155	1
286.96899	12.85	67.90876	-1.60505	1
287.19101	12.86	67.89272	-1.60852	1
287.42599	12.87	67.87657	-1.61196	1
287.62399	12.88	67.86039	-1.61537	1
287.86301	12.89	67.84413	-1.61877	1
288.06	12.9	67.82788	-1.62216	1
288.298	12.91	67.81163	-1.62555	1
288.517	12.92	67.7953	-1.62893	1
288.728	12.93	67.77894	-1.63234	1
288.91199	12.94	67.76261	-1.63575	1
289.168	12.95	67.74625	-1.6392	1
289.38199	12.96	67.72987	-1.64268	1
289.599	12.97	67.7135	-1.64619	1
289.819	12.98	67.69713	-1.64975	1
290.035	12.99	67.68075	-1.65335	1
290.24399	13	67.66435	-1.65699	1
290.44901	13.01	67.64794	-1.66069	1
290.694	13.02	67.63153	-1.66443	1
290.896	13.03	67.615	-1.66822	1
291.10699	13.04	67.59846	-1.67204	1
291.323	13.05	67.58177	-1.67591	1
291.54001	13.06	67.56504	-1.6798	1
291.77499	13.07	67.54816	-1.68372	1
291.966	13.08	67.53125	-1.68766	1
292.21899	13.09	67.51422	-1.69161	1
292.41199	13.1	67.49724	-1.69556	1
292.62201	13.11	67.48012	-1.69952	1
292.84299	13.12	67.46306	-1.70346	1
293.05399	13.13	67.44592	-1.7074	1
293.26999	13.14	67.42882	-1.71131	1
293.491	13.15	67.4116	-1.7152	1
293.71899	13.16	67.39441	-1.71907	1
293.90201	13.17	67.37714	-1.7229	1
294.11801	13.18	67.35992	-1.72671	1
294.34201	13.19	67.34259	-1.73048	1
294.561	13.2	67.32529	-1.73423	1
294.75201	13.21	67.30784	-1.73794	1
294.98901	13.22	67.29037	-1.74162	1
295.22198	13.23	67.27284	-1.74528	1
295.405	13.24	67.25538	-1.7489	1
295.63199	13.25	67.23786	-1.7525	1
295.845	13.26	67.22036	-1.75607	1
296.05701	13.27	67.20278	-1.75962	1
296.27802	13.28	67.18528	-1.76315	1
296.495	13.29	67.16767	-1.76666	1
296.70001	13.3	67.15007	-1.77014	1
296.90799	13.31	67.13235	-1.7736	1
297.13101	13.32	67.11464	-1.77704	1
297.349	13.33	67.09687	-1.78046	1
297.54501	13.34	67.07908	-1.78385	1
297.78699	13.35	67.06118	-1.78722	1
297.96799	13.36	67.04327	-1.79057	1
298.202	13.37	67.02517	-1.7939	1
298.41599	13.38	67.00711	-1.7972	1
298.61801	13.39	66.98896	-1.80049	1
298.82401	13.4	66.97089	-1.80375	1
299.03601	13.41	66.95278	-1.80699	1
299.24399	13.42	66.93472	-1.81021	1
299.44601	13.43	66.91659	-1.81342	1
299.66901	13.44	66.89847	-1.81662	1
299.87399	13.45	66.88034	-1.81982	1
300.09299	13.46	66.86213	-1.82301	1
300.297	13.47	66.84394	-1.82621	1
300.51099	13.48	66.82566	-1.82942	1
300.71399	13.49	66.8074	-1.83265	1
300.94299	13.5	66.789	-1.8359	1
301.16501	13.51	66.77058	-1.83918	1
301.37201	13.52	66.75213	-1.8425	1
301.552	13.53	66.7337	-1.84586	1
301.789	13.54	66.71523	-1.84928	1
301.99701	13.55	66.69673	-1.85275	1
302.20499	13.56	66.67825	-1.85628	1
302.40701	13.57	66.65975	-1.85988	1
302.64801	13.58	66.64118	-1.86354	1
302.828	13.59	66.62259	-1.86727	1
303.048	13.6	66.60392	-1.87108	1
303.258	13.61	66.58534	-1.87495	1
303.474	13.62	66.56669	-1.87889	1
303.70599	13.63	66.54807	-1.88289	1
303.90601	13.64	66.52942	-1.88694	1
304.125	13.65	66.51077	-1.89105	1
304.30801	13.66	66.49207	-1.8952	1
304.522	13.67	66.47323	-1.89938	1
304.729	13.68	66.45426	-1.90359	1
304.93701	13.69	66.43519	-1.90781	1
305.146	13.7	66.41599	-1.91203	1
305.36099	13.71	66.3967	-1.91626	1
305.57199	13.72	66.37735	-1.92047	1
305.78101	13.73	66.35792	-1.92466	1
305.96899	13.74	66.33843	-1.92882	1
306.17899	13.75	66.31893	-1.93294	1
306.44299	13.76	66.29937	-1.93703	1
306.59799	13.77	66.27987	-1.94106	1
306.83801	13.78	66.26039	-1.94504	1
307.01199	13.79	66.2409	-1.94897	1
307.22101	13.8	66.22154	-1.95285	1
307.43399	13.81	66.20185	-1.95666	1
307.64001	13.82	66.18243	-1.96042	1
307.85699	13.83	66.16304	-1.96412	1
308.06601	13.84	66.1435	-1.96777	1
308.26599	13.85	66.12381	-1.97137	1
308.483	13.86	66.10405	-1.97491	1
308.673	13.87	66.08417	-1.97841	1
308.867	13.88	66.06429	-1.98187	1
309.078	13.89	66.04431	-1.9853	1
309.306	13.9	66.02438	-1.98869	1
309.505	13.91	66.00436	-1.99205	1
309.70099	13.92	65.98433	-1.9954	1
309.91	13.93	65.96424	-1.99874	1
310.16599	13.94	65.94414	-2.00207	1
310.32401	13.95	65.924	-2.00541	1
310.54999	13.96	65.90387	-2.00875	1
310.746	13.97	65.88381	-2.01212	1
310.95499	13.98	65.86372	-2.01551	1
311.14999	13.99	65.84369	-2.01894	1
311.38	14	65.82358	-2.02242	1
311.56201	14.01	65.80349	-2.02594	1
311.77899	14.02	65.78336	-2.02952	1
311.996	14.03	65.76316	-2.03316	1
312.19601	14.04	65.74294	-2.03688	1
312.383	14.05	65.72263	-2.04066	1
312.60101	14.06	65.70235	-2.04452	1
312.81	14.07	65.68201	-2.04846	1
313.005	14.08	65.66154	-2.05248	1
313.23999	14.09	65.641	-2.05658	1
313.41199	14.1	65.62031	-2.06077	1
313.61401	14.11	65.59965	-2.06503	1
313.827	14.12	65.57902	-2.06937	1
314.039	14.13	65.55835	-2.07379	1
314.241	14.14	65.53768	-2.07827	1
314.44101	14.15	65.51697	-2.08283	1
314.646	14.16	65.49619	-2.08744	1
314.86499	14.17	65.47535	-2.09212	1
315.03299	14.18	65.45442	-2.09683	1
315.259	14.19	65.43344	-2.1016	1
315.448	14.2	65.41242	-2.10639	1
315.659	14.21	65.3914	-2.11121	1
315.884	14.22	65.37034	-2.11604	1
316.06	14.23	65.34922	-2.12087	1
316.289	14.24	65.32809	-2.1257	1
316.47501	14.25	65.30684	-2.13052	1
316.67801	14.26	65.28549	-2.13531	1
316.87799	14.27	65.26405	-2.14006	1
317.07599	14.28	65.2426	-2.14476	1
317.29901	14.29	65.22109	-2.1494	1
317.51199	14.3	65.19947	-2.15397	1
317.698	14.31	65.1778	-2.15847	1
317.88101	14.32	65.15611	-2.16287	1
318.09799	14.33	65.13427	-2.16718	1
318.29501	14.34	65.11246	-2.17139	1
318.50601	14.35	65.09056	-2.17549	1
318.70599	14.36	65.06868	-2.17947	1
318.90399	14.37	65.04677	-2.18333	1
319.116	14.38	65.02483	-2.18706	1
319.323	14.39	65.00288	-2.19068	1
319.51199	14.4	64.98081	-2.19416	1
319.729	14.41	64.95875	-2.19752	1
319.92801	14.42	64.93671	-2.20075	1
320.11499	14.43	64.91462	-2.20386	1
320.30801	14.44	64.89256	-2.20685	1
320.534	14.45	64.87041	-2.20971	1
320.729	14.46	64.84823	-2.21246	1
320.92001	14.47	64.82596	-2.2151	1
321.11801	14.48	64.8033	-2.21763	1
321.34601	14.49	64.78109	-2.22006	1
321.52899	14.5	64.75893	-2.22239	1
321.73801	14.51	64.73676	-2.22462	1
321.927	14.52	64.71459	-2.22677	1
322.134	14.53	64.69239	-2.22882	1
322.328	14.54	64.67015	-2.23079	1
322.534	14.55	64.6478	-2.23269	1
322.742	14.56	64.62536	-2.2345	1
322.92999	14.57	64.60285	-2.23624	1
323.13699	14.58	64.58033	-2.2379	1
323.33401	14.59	64.5578	-2.2395	1
323.526	14.6	64.53533	-2.24102	1
323.728	14.61	64.5129	-2.24248	1
323.94699	14.62	64.49048	-2.24386	1
324.12601	14.63	64.46805	-2.24517	1
324.319	14.64	64.44557	-2.24641	1
324.54199	14.65	64.42313	-2.24758	1
324.728	14.66	64.40064	-2.24867	1
324.91901	14.67	64.37819	-2.24968	1
325.12201	14.68	64.35566	-2.25061	1
325.314	14.69	64.33309	-2.25145	1
325.53299	14.7	64.31048	-2.25221	1
325.73499	14.71	64.28785	-2.25287	1
325.90701	14.72	64.26525	-2.25343	1
326.12201	14.73	64.24257	-2.25389	1
326.32599	14.74	64.21993	-2.25424	1
326.521	14.75	64.19725	-2.25447	1
326.71201	14.76	64.17465	-2.25458	1
326.91501	14.77	64.15207	-2.25456	1
327.10001	14.78	64.12945	-2.25441	1
327.315	14.79	64.10689	-2.25411	1
327.517	14.8	64.08437	-2.25366	1
327.70499	14.81	64.06178	-2.25306	1
327.89001	14.82	64.03921	-2.25229	1
328.10901	14.83	64.01664	-2.25136	1
328.30899	14.84	63.99399	-2.25025	1
328.50101	14.85	63.97133	-2.24897	1
328.681	14.86	63.94864	-2.24751	1
328.90601	14.87	63.92599	-2.24586	1
329.10001	14.88	63.90337	-2.24403	1
329.30399	14.89	63.88068	-2.24201	1
329.48801	14.9	63.85804	-2.23981	1
329.69299	14.91	63.83545	-2.23743	1
329.91501	14.92	63.81292	-2.23487	1
330.09601	14.93	63.79046	-2.23213	1
330.28799	14.94	63.76802	-2.22922	1
330.48801	14.95	63.74564	-2.22614	1
330.672	14.96	63.72328	-2.22291	1
330.88	14.97	63.70092	-2.21952	1
331.05701	14.98	63.67863	-2.21598	1
331.272	14.99	63.65632	-2.2123	1
331.47299	15	63.63412	-2.2085	1
331.668	15.01	63.61235	-2.20456	1
331.86099	15.02	63.59035	-2.20051	1
332.073	15.03	63.56848	-2.19634	1
332.26001	15.04	63.54656	-2.19207	1
332.465	15.05	63.52462	-2.18769	1
332.64899	15.06	63.50266	-2.18322	1
332.845	15.07	63.48075	-2.17866	1
333.043	15.08	63.45889	-2.17402	1
333.23901	15.09	63.43706	-2.16929	1
333.44601	15.1	63.41533	-2.16449	1
333.65601	15.11	63.39361	-2.15962	1
333.83701	15.12	63.37195	-2.15469	1
334.03299	15.13	63.35033	-2.14969	1
334.25	15.14	63.3287	-2.14463	1
334.43201	15.15	63.30713	-2.13952	1
334.63501	15.16	63.28558	-2.13436	1
334.82101	15.17	63.26412	-2.12916	1
335.01599	15.18	63.24273	-2.12391	1
335.20099	15.19	63.22145	-2.11862	1
335.40302	15.2	63.20108	-2.11329	1
335.62701	15.21	63.18	-2.10792	1
335.793	15.22	63.15902	-2.10252	1
336.004	15.23	63.13805	-2.09708	1
336.207	15.24	63.11723	-2.0916	1
336.39999	15.25	63.09643	-2.08609	1
336.57599	15.26	63.0756	-2.08053	1
336.79901	15.27	63.05484	-2.07494	1
336.98801	15.28	63.03402	-2.0693	1
337.17801	15.29	63.01323	-2.06362	1
337.36099	15.3	62.99242	-2.05789	1
337.57101	15.31	62.97154	-2.05211	1
337.77701	15.32	62.95081	-2.04629	1
337.97101	15.33	62.93016	-2.04041	1
338.15799	15.34	62.90966	-2.03449	1
338.35501	15.35	62.88993	-2.02851	1
338.54999	15.36	62.86956	-2.02248	1
338.75101	15.37	62.84923	-2.01641	1
338.94101	15.38	62.82902	-2.01028	1
339.138	15.39	62.80888	-2.00411	1
339.328	15.4	62.7888	-1.99789	1
339.52802	15.41	62.76894	-1.99163	1
339.73599	15.42	62.74906	-1.98532	1
339.931	15.43	62.72934	-1.97896	1
340.125	15.44	62.70959	-1.97257	1
340.31201	15.45	62.68989	-1.96613	1
340.51199	15.46	62.67019	-1.95964	1
340.71799	15.47	62.65046	-1.95311	1
340.88901	15.48	62.63081	-1.94654	1
341.10501	15.49	62.612	-1.93992	1
341.31	15.5	62.59254	-1.93325	1
341.5	15.51	62.57312	-1.92654	1
341.68799	15.52	62.55386	-1.91978	1
341.90399	15.53	62.53464	-1.91297	1
342.08099	15.54	62.51549	-1.90612	1
342.27701	15.55	62.49633	-1.89921	1
342.48001	15.56	62.47719	-1.89227	1
342.672	15.57	62.45814	-1.88528	1
342.86099	15.58	62.43918	-1.87826	1
343.048	15.59	62.42029	-1.8712	1
343.263	15.6	62.40146	-1.86411	1
343.45901	15.61	62.38269	-1.857	1
343.64001	15.62	62.36486	-1.84987	1
343.841	15.63	62.34618	-1.84272	1
344.05499	15.64	62.32764	-1.83558	1
344.23401	15.65	62.30926	-1.82843	1
344.44	15.66	62.29108	-1.82128	1
344.62701	15.67	62.27294	-1.81414	1
344.81299	15.68	62.25486	-1.80702	1
345.039	15.69	62.23689	-1.79992	1
345.211	15.7	62.21897	-1.79283	1
345.418	15.71	62.20114	-1.78577	1
345.604	15.72	62.18334	-1.77873	1
345.80801	15.73	62.16648	-1.77171	1
346.00201	15.74	62.14883	-1.76471	1
346.202	15.75	62.13124	-1.75773	1
346.38199	15.76	62.11368	-1.75077	1
346.59698	15.77	62.09605	-1.74381	1
346.76801	15.78	62.0785	-1.73687	1
346.97	15.79	62.06096	-1.72993	1
347.17801	15.8	62.04352	-1.723	1
347.375	15.81	62.02604	-1.71606	1
347.569	15.82	62.00873	-1.70911	1
347.77499	15.83	61.99145	-1.70216	1
347.961	15.84	61.9753	-1.69519	1
348.14401	15.85	61.95824	-1.68821	1
348.34	15.86	61.94129	-1.68122	1
348.55099	15.87	61.92453	-1.6742	1
348.72501	15.88	61.90778	-1.66716	1
348.935	15.89	61.89111	-1.6601	1
349.15399	15.9	61.87451	-1.65302	1
349.35001	15.91	61.85795	-1.64591	1
349.52899	15.92	61.84155	-1.63877	1
349.72198	15.93	61.82511	-1.6316	1
349.90201	15.94	61.80946	-1.6244	1
350.116	15.95	61.79313	-1.61718	1
350.311	15.96	61.77691	-1.60992	1
350.496	15.97	61.76077	-1.60263	1
350.71201	15.98	61.74469	-1.59532	1
350.89301	15.99	61.72866	-1.58797	1
351.09698	16	61.71272	-1.58059	1
351.28	16.01	61.69676	-1.57319	1
351.48999	16.02	61.68086	-1.56577	1
351.677	16.03	61.66499	-1.55833	1
351.87399	16.04	61.6504	-1.55087	1
352.069	16.05	61.63471	-1.5434	1
352.254	16.06	61.61916	-1.53593	1
352.48801	16.07	61.60372	-1.52846	1
352.655	16.08	61.58833	-1.521	1
352.845	16.09	61.57301	-1.51356	1
353.05301	16.1	61.55776	-1.50614	1
353.24399	16.11	61.5426	-1.49876	1
353.44699	16.12	61.52754	-1.49141	1
353.62799	16.13	61.51258	-1.48411	1
353.828	16.14	61.49875	-1.47686	1
354.02802	16.15	61.48412	-1.46966	1
354.21899	16.16	61.46953	-1.46253	1
354.41	16.17	61.45508	-1.45546	1
354.60999	16.18	61.44057	-1.44845	1
354.81601	16.19	61.42615	-1.4415	1
355.02701	16.2	61.41176	-1.43462	1
355.216	16.21	61.39749	-1.4278	1
355.41901	16.22	61.38323	-1.42104	1
355.60199	16.23	61.36998	-1.41434	1
355.79099	16.24	61.35579	-1.40769	1
355.99799	16.25	61.34165	-1.40109	1
356.19699	16.26	61.32743	-1.39454	1
356.383	16.27	61.3133	-1.38802	1
356.58099	16.28	61.29922	-1.38155	1
356.78601	16.29	61.28525	-1.3751	1
356.96301	16.3	61.27138	-1.36869	1
357.20401	16.31	61.25755	-1.36231	1
357.36499	16.32	61.24483	-1.35596	1
357.582	16.33	61.2312	-1.34964	1
357.77399	16.34	61.21765	-1.34335	1
357.974	16.35	61.20421	-1.3371	1
358.164	16.36	61.19076	-1.33087	1
358.36499	16.37	61.17742	-1.32468	1
358.54599	16.38	61.16414	-1.31854	1
358.73499	16.39	61.15089	-1.31243	1
358.939	16.4	61.13855	-1.30637	1
359.142	16.41	61.12548	-1.30036	1
359.34	16.42	61.1125	-1.2944	1
359.52899	16.43	61.09955	-1.2885	1
359.73001	16.44	61.08671	-1.28265	1
359.91599	16.45	61.07387	-1.27687	1
360.10501	16.46	61.06103	-1.27114	1
360.32199	16.47	61.04825	-1.26547	1
360.52899	16.48	61.03646	-1.25987	1
360.73499	16.49	61.02385	-1.25432	1
360.89401	16.5	61.01133	-1.24883	1
361.11401	16.51	60.99881	-1.24341	1
361.30399	16.52	60.98641	-1.23803	1
361.48801	16.53	60.974	-1.23272	1
361.69	16.54	60.96166	-1.22745	1
361.883	16.55	60.9494	-1.22224	1
362.069	16.56	60.9371	-1.21709	1
362.26001	16.57	60.92563	-1.21198	1
362.47501	16.58	60.91336	-1.20692	1
362.66	16.59	60.90116	-1.20192	1
362.866	16.6	60.88903	-1.19696	1
363.06299	16.61	60.877	-1.19206	1
363.26801	16.62	60.86497	-1.18721	1
363.45999	16.63	60.85307	-1.18241	1
363.63699	16.64	60.84112	-1.17767	1
363.83499	16.65	60.8299	-1.17299	1
364.05099	16.66	60.81815	-1.16838	1
364.23499	16.67	60.80651	-1.16382	1
364.436	16.68	60.79491	-1.15933	1
364.64099	16.69	60.78338	-1.1549	1
364.82101	16.7	60.77195	-1.15054	1
365.022	16.71	60.76055	-1.14624	1
365.242	16.72	60.74921	-1.14201	1
365.42001	16.73	60.73865	-1.13785	1
365.61099	16.74	60.72731	-1.13375	1
365.79901	16.75	60.71594	-1.12972	1
365.996	16.76	60.70459	-1.12575	1
366.18701	16.77	60.69322	-1.12185	1
366.40201	16.78	60.68189	-1.118	1
366.60101	16.79	60.67057	-1.11422	1
366.776	16.8	60.65933	-1.11049	1
366.98801	16.81	60.64856	-1.10683	1
367.17099	16.82	60.63737	-1.10323	1
367.35599	16.83	60.62628	-1.09969	1
367.573	16.84	60.61528	-1.09621	1
367.776	16.85	60.60433	-1.0928	1
367.96201	16.86	60.59339	-1.08945	1
368.15201	16.87	60.58252	-1.08617	1
368.36301	16.88	60.57212	-1.08296	1
368.547	16.89	60.56133	-1.07983	1
368.73401	16.9	60.55063	-1.07677	1
368.953	16.91	60.53992	-1.07378	1
369.14499	16.92	60.52928	-1.07087	1
369.35001	16.93	60.51871	-1.06804	1
369.56201	16.94	60.50812	-1.06528	1
369.72299	16.95	60.49754	-1.0626	1
369.92999	16.96	60.48717	-1.06	1
370.13199	16.97	60.47656	-1.05746	1
370.31799	16.98	60.46603	-1.055	1
370.508	16.99	60.45548	-1.05259	1
370.69501	17	60.44497	-1.05025	1
370.90799	17.01	60.43448	-1.04797	1
371.091	17.02	60.42404	-1.04574	1
371.29501	17.03	60.4136	-1.04355	1
371.50601	17.04	60.40361	-1.04141	1
371.69901	17.05	60.39316	-1.03931	1
371.87201	17.06	60.38273	-1.03724	1
372.07199	17.07	60.3722	-1.03521	1
372.27399	17.08	60.36169	-1.0332	1
372.48001	17.09	60.35126	-1.03123	1
372.66	17.1	60.34083	-1.02928	1
372.84698	17.11	60.33051	-1.02735	1
373.04901	17.12	60.32055	-1.02546	1
373.23801	17.13	60.31028	-1.02359	1
373.457	17.14	60.3001	-1.02175	1
373.64801	17.15	60.28983	-1.01995	1
373.832	17.16	60.27964	-1.01817	1
374.026	17.17	60.26944	-1.01643	1
374.23001	17.18	60.25924	-1.01473	1
374.43399	17.19	60.24911	-1.01306	1
374.61301	17.2	60.23921	-1.01144	1
374.819	17.21	60.22919	-1.00986	1
374.99701	17.22	60.21915	-1.00832	1
375.203	17.23	60.20919	-1.00683	1
375.383	17.24	60.1992	-1.00538	1
375.59	17.25	60.18924	-1.00398	1
375.785	17.26	60.17925	-1.00262	1
375.97	17.27	60.1695	-1.0013	1
376.17001	17.28	60.15946	-1.00003	1
376.35999	17.29	60.14948	-0.99879	1
376.56	17.3	60.13947	-0.9976	1
376.76801	17.31	60.12944	-0.99644	1
376.96399	17.32	60.11936	-0.99532	1
377.13199	17.33	60.10928	-0.99423	1
377.33801	17.34	60.09926	-0.99318	1
377.54401	17.35	60.08944	-0.99217	1
377.745	17.36	60.07952	-0.99118	1
377.92899	17.37	60.06958	-0.99024	1
378.10999	17.38	60.0597	-0.98932	1
378.30899	17.39	60.04981	-0.98844	1
378.5	17.4	60.03996	-0.98759	1
378.703	17.41	60.03015	-0.98678	1
378.88699	17.42	60.02035	-0.986	1
379.095	17.43	60.01066	-0.98525	1
379.276	17.44	60.00088	-0.98454	1
379.47699	17.45	59.99109	-0.98385	1
379.67499	17.46	59.98136	-0.9832	1
379.85501	17.47	59.97158	-0.98258	1
380.07999	17.48	59.96182	-0.98198	1
380.27399	17.49	59.95207	-0.98141	1
380.47601	17.5	59.94218	-0.98086	1
380.67099	17.51	59.93239	-0.98033	1
380.84799	17.52	59.92251	-0.97981	1
381.04001	17.53	59.91263	-0.9793	1
381.25201	17.54	59.90284	-0.9788	1
381.439	17.55	59.89303	-0.9783	1
381.63101	17.56	59.8832	-0.9778	1
381.82401	17.57	59.87344	-0.97729	1
382.02899	17.58	59.86361	-0.97677	1
382.20901	17.59	59.85379	-0.97624	1
382.42499	17.6	59.84416	-0.97568	1
382.62201	17.61	59.83441	-0.97511	1
382.78799	17.62	59.82461	-0.97451	1
383.00201	17.63	59.81489	-0.97387	1
383.20001	17.64	59.80521	-0.97321	1
383.38699	17.65	59.79553	-0.97251	1
383.58899	17.66	59.78583	-0.97178	1
383.78101	17.67	59.77611	-0.971	1
383.95499	17.68	59.76635	-0.9702	1
384.17401	17.69	59.75669	-0.96935	1
384.362	17.7	59.74679	-0.96847	1
384.547	17.71	59.73694	-0.96756	1
384.74701	17.72	59.72715	-0.96663	1
384.935	17.73	59.7173	-0.96567	1
385.142	17.74	59.70753	-0.96469	1
385.33301	17.75	59.69782	-0.9637	1
385.52701	17.76	59.68814	-0.96271	1
385.70901	17.77	59.67852	-0.96172	1
385.93799	17.78	59.66896	-0.96074	1
386.11499	17.79	59.65941	-0.95978	1
386.29199	17.8	59.6499	-0.95885	1
386.474	17.81	59.64044	-0.95795	1
386.67801	17.82	59.63099	-0.95708	1
386.879	17.83	59.62148	-0.95626	1
387.073	17.84	59.61203	-0.95549	1
387.26001	17.85	59.60261	-0.95477	1
387.45099	17.86	59.59315	-0.9541	1
387.647	17.87	59.58383	-0.95349	1
387.853	17.88	59.57443	-0.95294	1
388.048	17.89	59.56496	-0.95245	1
388.242	17.9	59.55552	-0.95201	1
388.45001	17.91	59.54598	-0.95164	1
388.61899	17.92	59.53638	-0.95131	1
388.823	17.93	59.52683	-0.95104	1
389.01599	17.94	59.51727	-0.95082	1
389.224	17.95	59.50768	-0.95065	1
389.40399	17.96	59.49814	-0.95052	1
389.599	17.97	59.48867	-0.95044	1
389.78601	17.98	59.47916	-0.95039	1
389.992	17.99	59.46968	-0.95038	1
390.173	18	59.46023	-0.9504	1
390.39301	18.01	59.4508	-0.95046	1
390.556	18.02	59.44129	-0.95055	1
390.754	18.03	59.43184	-0.95067	1
390.965	18.04	59.4224	-0.95081	1
391.13901	18.05	59.4129	-0.95098	1
391.35901	18.06	59.40342	-0.95118	1
391.54501	18.07	59.3939	-0.9514	1
391.729	18.08	59.38441	-0.95164	1
391.931	18.09	59.37494	-0.9519	1
392.12399	18.1	59.36541	-0.95217	1
392.328	18.11	59.35591	-0.95247	1
392.504	18.12	59.34647	-0.95277	1
392.698	18.13	59.33695	-0.95309	1
392.90302	18.14	59.32742	-0.95343	1
393.10199	18.15	59.31789	-0.95377	1
393.285	18.16	59.30832	-0.95412	1
393.495	18.17	59.29874	-0.95448	1
393.69	18.18	59.28919	-0.95484	1
393.871	18.19	59.27957	-0.95522	1
394.05701	18.2	59.27	-0.95559	1
394.259	18.21	59.26036	-0.95598	1
394.457	18.22	59.25074	-0.95636	1
394.64499	18.23	59.24121	-0.95676	1
394.85599	18.24	59.23167	-0.95715	1
395.056	18.25	59.22213	-0.95756	1
395.22699	18.26	59.21257	-0.95796	1
395.39999	18.27	59.20304	-0.95838	1
395.62201	18.28	59.19349	-0.9588	1
395.79999	18.29	59.1839	-0.95922	1
396.00699	18.3	59.17436	-0.95965	1
396.21399	18.31	59.16476	-0.96009	1
396.39801	18.32	59.15522	-0.96054	1
396.58401	18.33	59.14562	-0.96099	1
396.76001	18.34	59.13604	-0.96145	1
396.97	18.35	59.12639	-0.96192	1
397.15601	18.36	59.11683	-0.9624	1
397.35101	18.37	59.10718	-0.96289	1
397.543	18.38	59.09746	-0.96339	1
397.737	18.39	59.08781	-0.9639	1
397.92801	18.4	59.07813	-0.96442	1
398.108	18.41	59.06841	-0.96497	1
398.33701	18.42	59.05874	-0.96553	1
398.50201	18.43	59.04907	-0.96611	1
398.685	18.44	59.0394	-0.96671	1
398.91699	18.45	59.02974	-0.96734	1
399.09299	18.46	59.02012	-0.96799	1
399.28201	18.47	59.01046	-0.96868	1
399.49799	18.48	59.00078	-0.96939	1
399.69299	18.49	58.99114	-0.97014	1
399.849	18.5	58.98153	-0.97093	1
400.04199	18.51	58.97187	-0.97174	1
400.246	18.52	58.96223	-0.9726	1
400.448	18.53	58.95262	-0.97349	1
400.64499	18.54	58.94288	-0.97441	1
400.828	18.55	58.93321	-0.97537	1
401.02399	18.56	58.92349	-0.97635	1
401.22101	18.57	58.9137	-0.97737	1
401.41199	18.58	58.90391	-0.97842	1
401.62601	18.59	58.89423	-0.9795	1
401.793	18.6	58.88448	-0.9806	1
401.98499	18.61	58.87472	-0.98172	1
402.20001	18.62	58.86488	-0.98286	1
402.38501	18.63	58.85502	-0.98402	1
402.57001	18.64	58.84511	-0.98521	1
402.77499	18.65	58.83518	-0.98641	1
402.97699	18.66	58.82522	-0.98763	1
403.16101	18.67	58.81524	-0.98888	1
403.35901	18.68	58.8053	-0.99015	1
403.55899	18.69	58.7954	-0.99145	1
403.73999	18.7	58.78549	-0.99279	1
403.92599	18.71	58.77557	-0.99415	1
404.12799	18.72	58.76567	-0.99556	1
404.327	18.73	58.75572	-0.99702	1
404.50699	18.74	58.74576	-0.99852	1
404.711	18.75	58.73584	-1.00008	1
404.896	18.76	58.72585	-1.0017	1
405.10501	18.77	58.71594	-1.00339	1
405.306	18.78	58.70597	-1.00514	1
405.47699	18.79	58.69599	-1.00696	1
405.66699	18.8	58.68607	-1.00886	1
405.86301	18.81	58.67604	-1.01083	1
406.078	18.82	58.66602	-1.01287	1
406.25201	18.83	58.65599	-1.01499	1
406.43201	18.84	58.64593	-1.01718	1
406.64899	18.85	58.63583	-1.01943	1
406.83801	18.86	58.62571	-1.02176	1
407.05099	18.87	58.61559	-1.02414	1
407.21701	18.88	58.60539	-1.02659	1
407.41699	18.89	58.5952	-1.02909	1
407.61401	18.9	58.58492	-1.03164	1
407.80099	18.91	58.57455	-1.03423	1
407.995	18.92	58.56415	-1.03687	1
408.186	18.93	58.5537	-1.03955	1
408.36899	18.94	58.54324	-1.04227	1
408.57001	18.95	58.53268	-1.04502	1
408.755	18.96	58.52214	-1.0478	1
408.953	18.97	58.51159	-1.05061	1
409.14001	18.98	58.501	-1.05346	1
409.33499	18.99	58.49041	-1.05633	1
409.52802	19	58.47983	-1.05923	1
409.73499	19.01	58.46929	-1.06216	1
409.92499	19.02	58.45877	-1.06512	1
410.12	19.03	58.44825	-1.06811	1
410.31299	19.04	58.43764	-1.07113	1
410.50699	19.05	58.42702	-1.07417	1
410.70401	19.06	58.41635	-1.07723	1
410.87399	19.07	58.4056	-1.08031	1
411.099	19.08	58.39489	-1.08341	1
411.27499	19.09	58.38409	-1.08653	1
411.483	19.1	58.37328	-1.08965	1
411.66599	19.11	58.36242	-1.09277	1
411.86099	19.12	58.35153	-1.09589	1
412.05701	19.13	58.34054	-1.099	1
412.23599	19.14	58.3295	-1.10209	1
412.44199	19.15	58.31835	-1.10517	1
412.63	19.16	58.30717	-1.10822	1
412.836	19.17	58.29596	-1.11123	1
413.022	19.18	58.28477	-1.11421	1
413.22699	19.19	58.27349	-1.11715	1
413.414	19.2	58.26223	-1.12005	1
413.60599	19.21	58.2509	-1.12291	1
413.78299	19.22	58.2396	-1.12571	1
413.98999	19.23	58.22821	-1.12847	1
414.185	19.24	58.21686	-1.13119	1
414.39499	19.25	58.20547	-1.13385	1
414.57001	19.26	58.19413	-1.13648	1
414.767	19.27	58.18277	-1.13906	1
414.96201	19.28	58.17136	-1.1416	1
415.14801	19.29	58.15994	-1.14411	1
415.38699	19.3	58.14851	-1.14658	1
415.54599	19.31	58.13707	-1.14901	1
415.75	19.32	58.12562	-1.15142	1
415.92001	19.33	58.11418	-1.1538	1
416.11801	19.34	58.10269	-1.15615	1
416.30399	19.35	58.09118	-1.15849	1
416.505	19.36	58.07952	-1.1608	1
416.68799	19.37	58.06783	-1.16309	1
416.901	19.38	58.05608	-1.16536	1
417.091	19.39	58.04436	-1.16762	1
417.28101	19.4	58.03256	-1.16987	1
417.47501	19.41	58.02082	-1.17211	1
417.664	19.42	58.00906	-1.17434	1
417.87201	19.43	57.99731	-1.17656	1
418.047	19.44	57.98556	-1.17878	1
418.29001	19.45	57.97377	-1.18099	1
418.46201	19.46	57.96202	-1.1832	1
418.655	19.47	57.95015	-1.18542	1
418.84799	19.48	57.93825	-1.18763	1
419.05399	19.49	57.92629	-1.18985	1
419.23099	19.5	57.91436	-1.19208	1
419.41699	19.51	57.90246	-1.1943	1
419.61801	19.52	57.89052	-1.19653	1
419.81299	19.53	57.87853	-1.19876	1
420.00699	19.54	57.86659	-1.20098	1
420.20001	19.55	57.8546	-1.2032	1
420.40701	19.56	57.84259	-1.2054	1
420.60599	19.57	57.83061	-1.20759	1
420.785	19.58	57.81903	-1.20976	1
420.97	19.59	57.80697	-1.2119	1
421.173	19.6	57.79485	-1.21401	1
421.36499	19.61	57.78266	-1.21607	1
421.55399	19.62	57.77038	-1.21808	1
421.76001	19.63	57.75807	-1.22004	1
421.94901	19.64	57.7457	-1.22194	1
422.15201	19.65	57.73322	-1.22377	1
[truncated: 1,884 more rows]
