# Supplementary material for: Facile fabrication of a novel self-healing and flame-retardant hydrogel/MXene coating for wood
Source: Sci Rep. 2023 Feb 1;13:1826. doi: 10.1038/s41598-023-28228-5 (PMC9892570; doi:10.1038/s41598-023-28228-5)
Supplement: Supplementary file 2 — Supplementary Information 2. [file 41598_2023_28228_MOESM2_ESM.zip › water capacity/water capacity.xlsx]

## Sheet: Sheet1
time/day	weight	weight	weight	weight
1	100	100	100	100
2	98.7956	99.0536	98.9214	98.4343
3	97.6612	98.2786	97.7037	97.0606
4	96.7299	97.4967	96.7087	96.1374
5	95.8266	96.6395	95.7206	95.3693
6	95.1894	95.7753	95.0525	94.8671
7	94.5452	94.9729	94.3776	94.3648
8	93.971	94.1705	93.7165	93.8405
9	93.3968	93.6561	93.0485	93.3087
10	92.6686	93.4092	92.29	92.7179
11	91.9333	92.6617	91.5316	92.1196
12	91.6392	92.2022	91.1419	91.8611
13	91.5272	91.6947	91.0723	91.8907
14	90.939	91.2969	90.4669	91.3737
15	90.5189	90.9814	90.0425	91.0783
