# Supplementary material for: Facile fabrication of a novel self-healing and flame-retardant hydrogel/MXene coating for wood
Source: Sci Rep. 2023 Feb 1;13:1826. doi: 10.1038/s41598-023-28228-5 (PMC9892570; doi:10.1038/s41598-023-28228-5)
Supplement: Supplementary file 2 — Supplementary Information 2. [file 41598_2023_28228_MOESM2_ESM.zip › XPS/1.xls]

## Sheet: O1s Scan
							Acquisition Parameters :
							Parameter
							Total acquisition time	1 mins 0.2 secs
							Number of Scans	3
﻿							Source Gun Type	Al K Alpha
Axis	Energy	Elements=	401				Spot Size	400 µm
							Lens Mode	Standard
C:\Users\engineer\AppData\Local\Temp\VGD{468FA7F1-FA12-42A1-A789-1111CB135600}.vgd							Analyser Mode	CAE : Pass Energy 30.0 eV
							Energy Step Size	0.050 eV
							Number of Energy Steps	401
Binding Energy (E)				Backgnd.
eV		Counts / s		Counts / s
545.53		2966.25		0
545.48		3014.01		0
545.43		2890.17		0
545.38		3100.27		0
545.33		3001.41		0
545.28		2951.01		0
545.23		2927.68		0
545.18		2907.12		0
545.13		2869.91		0
545.08		2823.94		0
545.03		2680.04		0
544.98		2656.03		0
544.93		2698.46		0
544.88		2629.96		0
544.83		2728.94		0
544.78		2689.08		0
544.73		2797.61		0
544.68		2823.64		0
544.63		2801.4		0
544.58		2685.98		0
544.53		2907.5		0
544.48		2825.77		0
544.43		2808.35		0
544.38		2666.55		0
544.33		3023.87		0
544.28		2688.12		0
544.23		2690.84		0
544.18		2735.38		0
544.13		2494.63		0
544.08		2785.29		0
544.03		2593.55		0
543.98		2623.96		0
543.93		2618.84		0
543.88		2787.28		0
543.83		2360.46		0
543.78		2348.52		0
543.73		2381.65		0
543.68		2432.58		0
543.63		2673.83		0
543.58		2453.39		0
543.53		2190.31		0
543.48		2137.81		0
543.43		2271.69		0
543.38		2396		0
543.33		2582.98		0
543.28		2098.82		0
543.23		2285.33		0
543.18		2357.13		0
543.13		1991.67		0
543.08		2226.75		0
543.03		2212.56		0
542.98		2251.16		0
542.93		2335.76		0
542.88		2353.68		0
542.83		2500.73		0
542.78		2290.55		0
542.73		1965.48		0
542.68		2074.82		0
542.63		1990.86		0
542.58		2220.1		0
542.53		2364.94		0
542.48		2152.12		0
542.43		2106.59		0
542.38		1962.69		0
542.33		1915.16		0
542.28		1761.63		0
542.23		2078.94		0
542.18		2182.75		0
542.13		2200.11		0
542.08		2049.72		0
542.03		1800.14		0
541.98		2073.37		0
541.93		1981.32		0
541.88		1974.6		0
541.83		1961.69		0
541.78		1915.58		1886.85
541.73		1890.54		1882.77
541.68		1736.02		1877.48
541.63		1831.81		1870.6
541.58		1782.17		1860.43
541.53		1808.15		1851.38
541.48		2012.8		1830.32
541.43		1751.38		1814.52
541.38		1691.26		1737.41
541.33		1608.59		1721.54
541.28		1900.65		1694.97
541.23		1620.67		1682.78
541.18		1667.15		1652.2
541.13		1436.92		1644.64
541.08		1657.26		1637.23
541.03		1489.9		1631.77
540.98		1673.97		1613.61
540.93		1676.49		1613.26
540.88		1668.23		1610.47
540.83		1609.75		1607.63
540.78		1548.53		1604.18
540.73		1700.81		1600.39
540.68		1940.77		1594.99
540.63		1637.57		1588.72
540.58		1482.74		1580.55
540.53		1660.69		1572.93
540.48		1663.11		1564.28
540.43		1733.1		1554.66
540.38		1867.34		1544.43
540.33		1506.91		1537.32
540.28		1669.98		1531.21
540.23		1592.91		1524.73
540.18		1688.95		1518.68
540.13		1407.57		1513.13
540.08		1429.55		1509.11
540.03		1472.41		1506.77
539.98		1536.3		1503.65
539.93		1534.4		1501.13
539.88		1470.07		1497.62
539.83		1595.73		1496.86
539.78		1591.27		1496.34
539.73		1557.71		1494.73
539.68		1703.74		1491.89
539.63		1278.64		1490.26
539.58		1295.65		1486.86
539.53		1474.99		1479.42
539.48		1515.73		1471.53
539.43		1422.14		1463.76
539.38		1607.05		1457.23
539.33		1662.62		1454.45
539.28		1538.91		1449.16
539.23		1498.68		1441.68
539.18		1398.69		1433.13
539.13		1407.01		1424.04
539.08		1385.97		1413.06
539.03		1363.36		1404.1
538.98		1457.35		1395.33
538.93		1459.61		1387.38
538.88		1442.95		1383.34
538.83		1381.75		1378.72
538.78		1565.67		1375.83
538.73		1407.22		1371.61
538.68		1193.15		1368.53
538.63		1393.37		1366.13
538.58		1262		1366.13
538.53		1437.37		1366.12
538.48		1257.84		1366.11
538.43		1390.41		1366.11
538.38		1295.67		1366.1
538.33		1519.39		1366.09
538.28		1743.02		1366.07
538.23		1584.47		1366.06
538.18		1498.02		1366.04
538.13		1401.22		1366.01
538.08		1432.41		1365.99
538.03		1631.69		1365.95
537.98		1559.84		1365.92
537.93		1474.68		1365.89
537.88		1670.06		1365.86
537.83		1773.82		1365.83
537.78		1576.5		1365.81
537.73		1423.65		1365.77
537.68		1470.34		1365.74
537.63		1565.03		1365.71
537.58		1359.59		1365.68
537.53		1607.74		1365.66
537.48		1617.45		1365.63
537.43		1492.14		1365.61
537.38		1532.91		1365.58
537.33		1569.46		1365.55
537.28		1501.11		1365.52
537.23		1522.5		1365.48
537.18		1495.8		1365.44
537.13		1754.73		1365.39
537.08		1877.85		1365.35
537.03		1692.71		1365.31
536.98		1919.69		1365.26
536.93		1615.6		1365.22
536.88		1503.55		1365.17
536.83		1637.42		1365.12
536.78		1523.21		1365.07
536.73		1547.49		1365.02
536.68		1703.89		1364.96
536.63		1752.24		1364.91
536.58		1854.64		1364.86
536.53		1972.49		1364.8
536.48		1848.81		1364.74
536.43		1627.1		1364.67
536.38		1729.72		1364.6
536.33		1814.2		1364.52
536.28		2045.92		1364.45
536.23		1879.5		1364.37
536.18		1703.69		1364.3
536.13		2058.97		1364.22
536.08		1776.25		1364.13
536.03		1807.16		1364.04
535.98		2193.17		1363.95
535.93		1927.66		1363.86
535.88		1899.37		1363.77
535.83		2233.75		1363.67
535.78		2069.34		1363.57
535.73		1908.06		1363.46
535.68		1817.47		1363.34
535.63		2312.21		1363.22
535.58		2282.37		1363.09
535.53		2357.66		1362.96
535.48		2423.88		1362.82
535.43		2237.55		1362.67
535.38		2411.58		1362.51
535.33		2337.52		1362.33
535.28		2682.02		1362.14
535.23		2904.05		1361.94
535.18		2761.08		1361.72
535.13		2911.77		1361.49
535.08		3365.55		1361.24
535.03		3275.85		1360.98
534.98		2982.05		1360.7
534.93		3478.84		1360.39
534.88		3576.43		1360.07
534.83		3501.8		1359.71
534.78		3932.63		1359.33
534.73		3934.85		1358.91
534.68		4585.46		1358.45
534.63		4751.73		1357.95
534.58		5038.07		1357.4
534.53		5919		1356.81
534.48		5885.02		1356.15
534.43		6519.18		1355.44
534.38		6483.94		1354.66
534.33		7075.44		1353.82
534.28		7685.87		1352.92
534.23		8272.88		1351.94
534.18		8519.01		1350.88
534.13		9051.16		1349.75
534.08		9391.64		1348.52
534.03		10504.8		1347.21
533.98		10942.1		1345.81
533.93		12105.6		1344.32
533.88		12613.3		1342.75
533.83		12928.1		1341.11
533.78		13430.8		1339.38
533.73		13844		1337.58
533.68		14145.8		1335.7
533.63		14326.8		1333.76
533.58		14487		1331.74
533.53		15032.9		1329.67
533.48		15329.6		1327.54
533.43		16320.2		1325.36
533.38		16932.8		1323.11
533.33		16880.5		1320.8
533.28		16635.6		1318.43
533.23		17500.2		1316.01
533.18		18535.8		1313.53
533.13		18381.1		1311.01
533.08		18975.2		1308.45
533.03		18054		1305.85
532.98		19095.5		1303.22
532.93		18671.1		1300.52
532.88		18580.6		1297.8
532.83		19412.5		1295.07
532.78		20194.4		1292.3
532.73		20521.7		1289.52
532.68		19603.1		1286.7
532.63		19178.8		1283.87
532.58		20453.1		1281.03
532.53		20663.2		1278.16
532.48		20451		1275.28
532.43		19649		1272.4
532.38		19964.1		1269.54
532.33		20147		1266.7
532.28		20097.7		1263.86
532.23		20296.6		1261.06
532.18		19178.7		1258.33
532.13		18305.7		1255.66
532.08		18565.3		1253.07
532.03		17525.1		1250.55
531.98		16313.7		1248.13
531.93		15525		1245.81
531.88		14356.2		1243.61
531.83		14444.8		1241.53
531.78		13173.5		1239.56
531.73		12744.7		1237.72
531.68		11591.8		1236.01
531.63		10853.3		1234.42
531.58		10103.6		1232.94
531.53		9190.98		1231.57
531.48		8232.79		1230.31
531.43		8081.79		1229.16
531.38		7145.97		1228.11
531.33		6514.03		1227.15
531.28		6375.93		1226.28
531.23		5564.37		1225.49
531.18		5248.73		1224.77
531.13		5019.16		1224.11
531.08		4576.79		1223.51
531.03		4402.35		1222.97
530.98		4221.79		1222.47
530.93		3611.32		1222.03
530.88		3740.4		1221.62
530.83		3334.53		1221.24
530.78		2971.37		1220.91
530.73		2763.54		1220.6
530.68		2943.33		1220.32
530.63		2789.4		1220.08
530.58		2302.74		1219.86
530.53		2370.1		1219.66
530.48		2221.91		1219.47
530.43		1897.9		1219.3
530.38		1990.71		1219.14
530.33		2239.05		1219
530.28		2339.67		1218.87
530.23		1824.94		1218.75
530.18		1862.89		1218.64
530.13		1642.04		1218.52
530.08		1863.93		1218.41
530.03		1995.85		1218.3
529.98		1899.99		1218.2
529.93		1854.82		1218.11
529.88		1870.67		1218.02
529.83		1876.2		1217.93
529.78		1670.28		1217.84
529.73		1673.08		1217.76
529.68		1745.08		1217.68
529.63		1724.54		1217.61
529.58		1631.22		1217.54
529.53		1422.71		1217.48
529.48		1561.94		1217.42
529.43		1513.08		1217.36
529.38		1524.02		1217.31
529.33		1393.42		1217.25
529.28		1639.34		1217.21
529.23		1796.93		1217.16
529.18		1556.05		1217.12
529.13		1427.34		1217.07
529.08		1381.65		1217.03
529.03		1457.15		1216.99
528.98		1362.42		1216.94
528.93		1512.99		1216.9
528.88		1340.37		1216.87
528.83		1610.15		1216.84
528.78		1417.89		1216.8
528.73		1330.62		1216.78
528.68		1527.33		1216.75
528.63		1447.88		1216.73
528.58		1211.52		1216.71
528.53		1159.34		1216.68
528.48		1166.97		1216.66
528.43		1288.72		1216.64
528.38		1446.85		1216.61
528.33		1516.84		1216.59
528.28		1568.73		1216.56
528.23		1540.13		1216.54
528.18		1291.88		1216.51
528.13		1429.62		1216.48
528.08		1538.26		1216.45
528.03		1259.38		1216.43
527.98		1387.4		1216.4
527.93		1247.89		1216.38
527.88		1169.08		1216.36
527.83		1208.03		1216.34
527.78		1408.18		1216.31
527.73		1485.14		1216.29
527.68		1552.83		1216.27
527.63		1322.39		1216.25
527.58		1378.24		1216.22
527.53		1418.18		1216.19
527.48		1410.52		1216.16
527.43		1481.72		1216.13
527.38		1406.35		1216.11
527.33		1279.59		1216.08
527.28		1417.5		1216.06
527.23		1339.01		1216.03
527.18		1254.22		1216
527.13		1360.51		1215.98
527.08		1605.99		1215.96
527.03		1446.37		1215.94
526.98		1309.59		1215.93
526.93		1168.39		1215.91
526.88		1147.73		1215.9
526.83		1244.44		1215.89
526.78		1301.03		1215.88
526.73		1173.62		1215.88
526.68		1234.93		1216.96
526.63		1204.48		1218.04
526.58		1132.32		1219.12
526.53		1136.54		1220.2
526.48		1321.6		1221.28
526.43		1512.58		1222.36
526.38		1211.5		1223.44
526.33		1478.82		1224.52
526.28		1420.99		1225.6
526.23		1308.95		1226.68
526.18		1147.08		1227.76
526.13		1147.34		1228.84
526.08		1157.7		1229.91
526.03		1352.41		1230.99
525.98		1163.08		1232.07
525.93		1089.22		1240.05
525.88		1206.21		1248.03
525.83		1271.61		1256.01
525.78		1315.73		1263.99
525.73		1393.48		1271.97
525.68		1413.47		1287.53
525.63		1322.97		1316.34
525.58		1427.46		1345.14
525.53		1271.26		0

## Sheet: C1s Scan
							Acquisition Parameters :
							Parameter
							Total acquisition time	57.2 secs
							Number of Scans	3
﻿							Source Gun Type	Al K Alpha
Axis	Energy	Elements=	381				Spot Size	400 µm
							Lens Mode	Standard
C:\Users\engineer\AppData\Local\Temp\VGD{022B3A83-C320-4B65-92C3-92B7267F2088}.vgd							Analyser Mode	CAE : Pass Energy 30.0 eV
							Energy Step Size	0.050 eV
							Number of Energy Steps	381
Binding Energy (E)				Backgnd.
eV		Counts / s		Counts / s
298.53		1691.84		0
298.48		1616.62		0
298.43		1589.46		0
298.38		1569.92		0
298.33		1647.47		0
298.28		1667.76		0
298.23		1410.14		0
298.18		1440.29		0
298.13		1654.83		0
298.08		1521.1		0
298.03		1772.53		0
297.98		1337.87		0
297.93		1654.15		0
297.88		1651.67		0
297.83		1424.03		0
297.78		1359.44		0
297.73		1474.1		0
297.68		1464.57		0
297.63		1303.49		0
297.58		1648.57		0
297.53		1717.62		0
297.48		1442.1		0
297.43		1435.44		0
297.38		1159.96		0
297.33		1174.56		0
297.28		1303.62		0
297.23		1457.77		0
297.18		1684.03		0
297.13		1459.9		0
297.08		1215.16		0
297.03		1360.27		0
296.98		1401.92		0
296.93		1233.66		0
296.88		1409.21		0
296.83		1439.99		0
296.78		1343.81		0
296.73		1380.73		0
296.68		1290.75		0
296.63		1442.96		0
296.58		1287.38		0
296.53		1366.43		0
296.48		1382.35		0
296.43		1299.24		0
296.38		1595.89		0
296.33		1368.33		0
296.28		1231.68		0
296.23		1464.39		0
296.18		1453.22		0
296.13		1502.12		0
296.08		1267.4		0
296.03		1375.75		0
295.98		1275.09		0
295.93		1446.65		0
295.88		1309.67		0
295.83		1287.16		0
295.78		1325.26		0
295.73		1234.99		0
295.68		1214.49		0
295.63		1302.83		0
295.58		1279.08		0
295.53		1185.3		0
295.48		1352.32		0
295.43		1222.26		0
295.38		1053.24		0
295.33		1210.66		0
295.28		1121.51		0
295.23		1211.26		0
295.18		1287		0
295.13		1176.58		0
295.08		1055.34		0
295.03		1242.89		0
294.98		1257.84		0
294.93		1146.2		0
294.88		1000.79		0
294.83		1331.25		0
294.78		1283.78		0
294.73		1147.11		0
294.68		1145.87		0
294.63		1063.08		0
294.58		1077.6		0
294.53		1005.38		0
294.48		978.668		0
294.43		1091.98		0
294.38		1426.71		0
294.33		1133.4		0
294.28		1086.22		0
294.23		1240.35		0
294.18		1060.18		0
294.13		957.614		0
294.08		894.935		0
294.03		993.282		0
293.98		1052.17		0
293.93		1090.33		0
293.88		977.057		0
293.83		1009.8		0
293.78		1031.85		0
293.73		973.215		0
293.68		1009.46		0
293.63		1006.75		0
293.58		945.331		0
293.53		838.293		0
293.48		926.565		0
293.43		995.117		0
293.38		1059.59		0
293.33		987.545		0
293.28		1075.49		0
293.23		911.566		0
293.18		917.471		0
293.13		1037.51		0
293.08		952.231		0
293.03		892.121		0
292.98		1020.54		0
292.93		1196.03		0
292.88		970.406		0
292.83		876.755		0
292.78		751.084		0
292.73		863.167		0
292.68		813.812		0
292.63		953.625		0
292.58		939.009		0
292.53		901.977		0
292.48		932.008		0
292.43		948.263		0
292.38		849.578		0
292.33		758.679		0
292.28		806.486		0
292.23		857.599		0
292.18		877.961		0
292.13		789.717		0
292.08		1038.93		0
292.03		1017.54		927.724
291.98		1161.82		918.269
291.93		1163.14		905.05
291.88		803.443		890.911
291.83		866.87		877.495
291.78		821.46		864.334
291.73		1036.38		850.822
291.68		913.038		838.492
291.63		814.959		832.361
291.58		812.515		831.997
291.53		823.401		830.541
291.48		813.546		829.397
291.43		689.636		825.62
291.38		775.942		823.308
291.33		857.927		820.668
291.28		831.666		818.069
291.23		955.41		816.57
291.18		915.053		816.57
291.13		907.25		816.569
291.08		786.188		816.568
291.03		725.125		816.566
290.98		724.524		816.564
290.93		981.695		816.562
290.88		980.77		816.56
290.83		795.135		816.557
290.78		938.597		816.555
290.73		1024.04		816.552
290.68		939.592		816.548
290.63		973.26		816.544
290.58		849.507		816.54
290.53		1024.68		816.537
290.48		965.55		816.533
290.43		839.308		816.529
290.38		836.082		816.525
290.33		906.745		816.522
290.28		956.299		816.52
290.23		986.798		816.517
290.18		911.083		816.514
290.13		794.58		816.512
290.08		733.566		816.509
290.03		882.096		816.505
289.98		945.617		816.502
289.93		973.528		816.498
289.88		1096.46		816.494
289.83		875.786		816.489
289.78		1072.44		816.485
289.73		987.406		816.479
289.68		906.087		816.475
289.63		1198.68		816.469
289.58		890.158		816.465
289.53		833.339		816.46
289.48		776.866		816.455
289.43		1026.07		816.452
289.38		936.604		816.448
289.33		953.547		816.445
289.28		877.048		816.442
289.23		837.865		816.439
289.18		874.279		816.435
289.13		940.505		816.431
289.08		964.681		816.427
289.03		935.324		816.423
288.98		980.317		816.419
288.93		998.68		816.416
288.88		967.226		816.411
288.83		897.378		816.406
288.78		939.03		816.4
288.73		876.942		816.393
288.68		1045.43		816.385
288.63		1168.73		816.376
288.58		1221.08		816.367
288.53		1243.41		816.356
288.48		1117.74		816.343
288.43		1322.61		816.329
288.38		1315.57		816.313
288.33		1432.42		816.297
288.28		1453.2		816.28
288.23		1488		816.262
288.18		1228.85		816.243
288.13		1359.79		816.222
288.08		1367.02		816.201
288.03		1516.89		816.177
287.98		1629.02		816.151
287.93		1586.9		816.123
287.88		1657.65		816.093
287.83		2031.37		816.061
287.78		2156.6		816.026
287.73		2237.81		815.989
287.68		1995.82		815.95
287.63		1945.86		815.908
287.58		2027.41		815.863
287.53		2288.24		815.815
287.48		2336.34		815.764
287.43		2497.19		815.711
287.38		2581.31		815.655
287.33		2566.45		815.597
287.28		2934.25		815.535
287.23		3007.32		815.468
287.18		3066.43		815.397
287.13		2837.86		815.322
287.08		3140.44		815.244
287.03		3709.54		815.162
286.98		3499.59		815.077
286.93		3637.54		814.99
286.88		3637.13		814.902
286.83		3663.46		814.811
286.78		3808.24		814.716
286.73		3317.94		814.62
286.68		3598.47		814.525
286.63		3942.08		814.43
286.58		3865.26		814.335
286.53		3751.02		814.241
286.48		3549.3		814.147
286.43		3406.19		814.054
286.38		3529.19		813.961
286.33		3249.66		813.869
286.28		3651.88		813.777
286.23		3495.59		813.686
286.18		3434.52		813.594
286.13		3437.94		813.503
286.08		3545.96		813.41
286.03		3812.82		813.314
285.98		3743.68		813.214
285.93		3513.36		813.11
285.88		4080.25		813.001
285.83		4385.47		812.885
285.78		4754.73		812.761
285.73		4651.92		812.628
285.68		5292.92		812.485
285.63		5736.69		812.328
285.58		6262.19		812.156
285.53		6120.63		811.969
285.48		7394.66		811.765
285.43		8082.59		811.545
285.38		8507.49		811.306
285.33		9190.89		811.049
285.28		9545.07		810.772
285.23		10445.7		810.474
285.18		10507.2		810.152
285.13		11370.1		809.811
285.08		12320		809.45
285.03		13066		809.07
284.98		13968		808.674
284.93		13836.7		808.262
284.88		14428.5		807.84
284.83		14711.4		807.41
284.78		14410.3		806.975
284.73		14794.1		806.539
284.68		13795.2		806.107
284.63		13201.4		805.684
284.58		12869.7		805.273
284.53		12764.2		804.878
284.48		11525.7		804.5
284.43		11189.9		804.143
284.38		9887.2		803.812
284.33		9140.23		803.503
284.28		9081.38		803.215
284.23		7544.9		802.952
284.18		6449.89		802.715
284.13		6615.09		802.502
284.08		6042.52		802.312
284.03		4828.86		802.143
283.98		4113.97		801.994
283.93		3795.59		801.863
283.88		3574.78		801.748
283.83		2897.39		801.645
283.78		2834.91		801.556
283.73		3080.38		801.479
283.68		2340.04		801.411
283.63		2296.27		801.351
283.58		2220.81		801.298
283.53		2032.07		801.251
283.48		1931.7		801.208
283.43		1660.12		801.169
283.38		1309.16		801.134
283.33		1417.55		801.102
283.28		1684.11		801.074
283.23		1684.7		801.048
283.18		1664.33		801.026
283.13		1399.53		801.006
283.08		1205.22		800.988
283.03		1197.39		800.971
282.98		1001.36		800.955
282.93		1033		800.941
282.88		1061.72		800.928
282.83		1021.33		800.917
282.78		1136.13		800.907
282.73		1183.67		800.898
282.68		1098.03		800.889
282.63		988.663		800.88
282.58		1072.74		800.871
282.53		1094.49		800.862
282.48		1058.92		800.853
282.43		1068.27		800.844
282.38		983.016		800.837
282.33		1065.07		800.829
282.28		987.293		800.82
282.23		977.539		800.812
282.18		981.099		800.804
282.13		1117.95		800.797
282.08		1172.44		800.79
282.03		1001.58		800.783
281.98		986.011		800.777
281.93		914.421		800.771
281.88		944.782		800.765
281.83		808.245		800.76
281.78		985.452		800.755
281.73		892.681		800.751
281.68		834.257		800.748
281.63		809.284		800.744
281.58		1039.43		800.741
281.53		849.401		800.737
281.48		862.162		800.734
281.43		1039.03		800.731
281.38		946.963		800.729
281.33		828.498		800.727
281.28		859.228		800.725
281.23		725.752		800.723
281.18		690.039		800.721
281.13		813.455		800.72
281.08		1005.47		800.719
281.03		841.47		800.719
280.98		720.042		801.665
280.93		742.965		802.612
280.88		903.692		803.559
280.83		762.368		804.506
280.78		743.418		805.452
280.73		907.481		806.399
280.68		951.877		807.346
280.63		934.127		808.293
280.58		824.194		809.24
280.53		764.659		810.186
280.48		827.483		811.133
280.43		875.671		812.08
280.38		715.672		813.027
280.33		804.327		813.973
280.28		944.72		814.92
280.23		876.378		815.867
280.18		931.26		816.814
280.13		936.294		817.76
280.08		800.949		818.707
280.03		831.856		819.654
279.98		793.887		820.601
279.93		846.713		821.548
279.88		1116.23		822.494
279.83		837.079		823.441
279.78		777.275		824.388
279.73		742.104		825.335
279.68		807.124		826.281
279.63		735.069		0
279.58		853.5		0
279.53		721.444		0

## Sheet: P2p Scan
							Acquisition Parameters :
							Parameter
							Total acquisition time	1 mins 0.2 secs
							Number of Scans	3
﻿							Source Gun Type	Al K Alpha
Axis	Energy	Elements=	401				Spot Size	400 µm
							Lens Mode	Standard
C:\Users\engineer\AppData\Local\Temp\VGD{FEA4DFE9-8034-4BA8-990A-C5BBA537B8F4}.vgd							Analyser Mode	CAE : Pass Energy 30.0 eV
							Energy Step Size	0.050 eV
							Number of Energy Steps	401
Binding Energy (E)				Backgnd.
eV		Counts / s		Counts / s
144.53		367.218		0
144.48		438.265		0
144.43		458.541		0
144.38		458.093		0
144.33		443.804		0
144.28		474.882		0
144.23		376.192		0
144.18		434.478		0
144.13		411.116		0
144.08		324.75		0
144.03		351.565		0
143.98		415.236		0
143.93		433.81		0
143.88		431.388		0
143.83		404.008		0
143.78		389.905		0
143.73		417.983		0
143.68		412.242		0
143.63		374.704		0
143.58		397.694		0
143.53		340.924		0
143.48		338.64		0
143.43		353.521		0
143.38		428.472		0
143.33		390.284		0
143.28		399.15		0
143.23		347.138		0
143.18		367.07		0
143.13		368.265		0
143.08		387.133		0
143.03		435.287		0
142.98		354.312		0
142.93		430.971		0
142.88		422.028		0
142.83		373.509		0
142.78		496.874		0
142.73		379.324		0
142.68		373.897		0
142.63		357.398		0
142.58		363.359		0
142.53		329.045		0
142.48		330.303		0
142.43		390.324		0
142.38		414.302		0
142.33		354.222		0
142.28		325.417		0
142.23		330.938		0
142.18		381.626		0
142.13		318.642		0
142.08		286.443		0
142.03		393.809		0
141.98		392.539		0
141.93		351.49		0
141.88		338.02		0
141.83		331.812		0
141.78		333.59		0
141.73		348.594		0
141.68		318.94		0
141.63		396.451		0
141.58		360.934		0
141.53		348.723		0
141.48		441.323		0
141.43		399.389		0
141.38		349.582		0
141.33		352.983		0
141.28		375.127		0
141.23		441.174		0
141.18		422.56		0
141.13		395.702		0
141.08		390.518		0
141.03		427.034		0
140.98		398.152		0
140.93		343.959		0
140.88		357.792		365.811
140.83		323.592		355.446
140.78		342.068		351.443
140.73		321.816		345.317
140.68		366.324		344.384
140.63		356.965		340.288
140.58		320.11		339.023
140.53		350.639		339.128
140.48		316.544		339.234
140.43		357.047		339.339
140.38		324.055		339.445
140.33		350.089		339.55
140.28		395.272		339.655
140.23		371.227		339.761
140.18		352.476		339.866
140.13		370.416		339.972
140.08		408.958		340.077
140.03		386.988		340.183
139.98		330.377		340.288
139.93		372.913		340.394
139.88		459.046		340.499
139.83		393.595		340.604
139.78		326.201		340.71
139.73		344.711		340.815
139.68		402.67		340.921
139.63		370.32		341.026
139.58		394.717		341.132
139.53		337.51		341.237
139.48		323.817		341.343
139.43		405.897		341.448
139.38		333.058		341.553
139.33		343.711		341.659
139.28		382.979		341.764
139.23		403.621		341.87
139.18		376.847		341.975
139.13		402.532		342.081
139.08		388.335		342.186
139.03		372.656		342.292
138.98		350.954		342.397
138.93		304.302		342.502
138.88		418.043		342.608
138.83		419.554		342.713
138.78		379.193		342.819
138.73		317.525		342.924
138.68		320.961		343.03
138.63		357.521		343.135
138.58		383.105		343.241
138.53		425.98		343.346
138.48		440.943		343.451
138.43		477.642		343.557
138.38		479.765		343.662
138.33		450.181		343.768
138.28		405.239		343.873
138.23		371.872		343.979
138.18		403.326		344.084
138.13		487.387		344.19
138.08		421.212		344.295
138.03		437.371		344.4
137.98		425.915		344.506
137.93		385.636		344.611
137.88		415.201		344.717
137.83		381.345		344.822
137.78		411.584		344.928
137.73		398.27		345.033
137.68		443.854		345.139
137.63		421.285		345.244
137.58		453.3		345.349
137.53		369.672		345.455
137.48		424.92		345.56
137.43		441.494		345.666
137.38		474.87		345.771
137.33		414.651		345.877
137.28		398.033		345.982
137.23		397.319		346.088
137.18		450.923		346.193
137.13		508.732		346.299
137.08		511.283		346.404
137.03		555.87		346.509
136.98		474.394		346.615
136.93		540.756		346.72
136.88		630.714		346.826
136.83		611.253		346.931
136.78		554.302		347.037
136.73		738.136		347.142
136.68		858.619		347.248
136.63		740.595		347.353
136.58		595.653		347.458
136.53		700.175		347.564
136.48		795.093		347.669
136.43		892.436		347.775
136.38		888.614		347.88
136.33		907.19		347.986
136.28		922.138		348.091
136.23		1010.26		348.197
136.18		1075.93		348.302
136.13		1114.79		348.407
136.08		1227.69		348.513
136.03		1237.69		348.618
135.98		1291.87		348.724
135.93		1350.38		348.829
135.88		1404.12		348.935
135.83		1517.28		349.04
135.78		1476.39		349.146
135.73		1616.52		349.251
135.68		1608.8		349.356
135.63		1800.5		349.462
135.58		1968.54		349.567
135.53		1823.2		349.673
135.48		1873.33		349.778
135.43		2024.98		349.884
135.38		2157.17		349.989
135.33		2053.27		350.095
135.28		2095.87		350.2
135.23		2291.37		350.305
135.18		2306.36		350.411
135.13		2425.8		350.516
135.08		2332.39		350.622
135.03		2297.46		350.727
134.98		2292.6		350.833
134.93		2374.07		350.938
134.88		2371.24		351.044
134.83		2378.46		351.149
134.78		2405.86		351.254
134.73		2471.52		351.36
134.68		2428.44		351.465
134.63		2280.78		351.571
134.58		2253.26		351.676
134.53		2118.44		351.782
134.48		1977.34		351.887
134.43		1842.45		351.993
134.38		2039.61		352.098
134.33		1886.73		352.203
134.28		1709.53		352.309
134.23		1531.7		352.414
134.18		1538.49		352.52
134.13		1413.68		352.625
134.08		1184.99		352.731
134.03		1158.66		352.836
133.98		1136.28		352.942
133.93		1162.48		353.047
133.88		966.1		353.152
133.83		1002.24		353.258
133.78		946.316		353.363
133.73		925.278		353.469
133.68		906.046		353.574
133.63		875.611		353.68
133.58		778.964		353.785
133.53		729.72		353.891
133.48		729.349		353.996
133.43		646.723		354.102
133.38		538.939		354.207
133.33		533.308		354.312
133.28		506.24		354.418
133.23		577.684		354.523
133.18		460.874		354.629
133.13		564.668		354.734
133.08		489.336		354.84
133.03		444.582		354.945
132.98		426.77		355.051
132.93		412.709		355.156
132.88		473.735		355.261
132.83		452.588		355.367
132.78		412.039		355.472
132.73		417.862		355.578
132.68		362.018		355.683
132.63		453.46		355.789
132.58		467.735		355.894
132.53		441.625		356
132.48		389.437		356.105
132.43		330.032		356.21
132.38		376.279		356.316
132.33		433.776		356.421
132.28		414.992		356.527
132.23		416.495		356.632
132.18		345.905		356.738
132.13		362.586		356.843
132.08		449.77		356.949
132.03		416.091		357.054
131.98		380.836		357.159
131.93		362.503		357.265
131.88		372.457		357.37
131.83		397.782		357.476
131.78		345.159		357.581
131.73		371.799		357.687
131.68		442.009		357.809
131.63		381.663		357.931
131.58		297.316		358.052
131.53		296.267		358.174
131.48		286.761		358.296
131.43		410.84		358.418
131.38		435.484		358.54
131.33		400.256		358.662
131.28		389.444		358.784
131.23		372.258		358.906
131.18		350.789		359.028
131.13		421.71		359.15
131.08		413.314		359.272
131.03		443.699		359.394
130.98		412.272		359.516
130.93		359.667		359.637
130.88		374.341		359.759
130.83		362.579		359.881
130.78		355.911		360.003
130.73		408.679		360.125
130.68		421.691		360.247
130.63		320.842		360.369
130.58		373.265		360.491
130.53		415.164		360.613
130.48		388.416		360.735
130.43		373.101		360.857
130.38		398.82		360.979
130.33		401.973		361.101
130.28		363.931		361.223
130.23		346.339		361.344
130.18		409.998		361.466
130.13		379.829		361.588
130.08		407.7		361.71
130.03		426.262		361.832
129.98		405.735		361.954
129.93		330.863		362.076
129.88		365.67		362.198
129.83		390.682		362.32
129.78		369.82		362.442
129.73		344.823		362.564
129.68		334.461		362.686
129.63		380.515		362.808
129.58		354.963		362.93
129.53		405.839		363.051
129.48		369.756		363.173
129.43		398.117		363.295
129.38		321.888		363.517
129.33		382.12		363.739
129.28		355.812		363.961
129.23		366.708		364.182
129.18		326.07		364.404
129.13		390.348		364.626
129.08		413.522		364.848
129.03		370.684		365.069
128.98		343.526		365.291
128.93		380.741		365.513
128.88		379.016		365.735
128.83		371.451		365.956
128.78		318.875		366.178
128.73		367.902		366.4
128.68		419.953		366.622
128.63		421.44		366.843
128.58		345.069		367.065
128.53		404.255		367.287
128.48		445.259		367.509
128.43		469.883		367.731
128.38		414.923		367.952
128.33		392.38		368.174
128.28		323.285		368.396
128.23		395.217		368.618
128.18		426.46		368.839
128.13		449.879		369.061
128.08		383.107		369.283
128.03		357.137		369.505
127.98		324.706		369.726
127.93		396.663		369.948
127.88		372.241		370.17
127.83		363.106		370.392
127.78		364.899		370.613
127.73		369.691		371.405
127.68		382.638		372.197
127.63		402.756		372.989
127.58		387.668		373.781
127.53		355.244		374.573
127.48		451.785		375.366
127.43		386.378		376.158
127.38		404.066		376.95
127.33		360.918		377.742
127.28		419.903		378.534
127.23		422.409		379.326
127.18		439.669		380.118
127.13		391.885		380.91
127.08		334.192		381.702
127.03		401.933		382.494
126.98		391.239		383.286
126.93		428.077		384.078
126.88		464.115		384.87
126.83		403.329		385.662
126.78		363.596		386.454
126.73		333.432		387.246
126.68		362.513		388.038
126.63		408.756		388.83
126.58		466.507		389.622
126.53		422.007		390.414
126.48		350.169		391.206
126.43		393.827		391.998
126.38		401.607		392.79
126.33		437.391		393.582
126.28		422.858		394.374
126.23		385.144		395.166
126.18		396.225		395.958
126.13		388.999		396.75
126.08		455.72		397.542
126.03		426.341		398.334
125.98		413.224		399.126
125.93		452.247		399.918
125.88		446.394		400.71
125.83		428.283		401.502
125.78		409.08		402.294
125.73		438.457		403.086
125.68		460.181		403.878
125.63		408.945		404.67
125.58		428.629		405.462
125.53		406.344		406.254
125.48		334.587		407.046
125.43		369.102		407.838
125.38		458.043		408.63
125.33		460.765		409.422
125.28		457.94		410.214
125.23		424.396		411.006
125.18		445.274		411.971
125.13		443.22		412.935
125.08		404.888		413.9
125.03		362.859		414.864
124.98		359.995		415.829
124.93		426.895		416.794
124.88		402.799		417.758
124.83		493.428		418.723
124.78		448.645		420.26
124.73		456.106		425.335
124.68		417.887		430.409
124.63		413.726		435.484
124.58		425.64		440.559
124.53		428.479		0

## Sheet: XPS Survey
							Acquisition Parameters :
							Parameter
							Total acquisition time	1 mins 8.0 secs
							Number of Scans	1
﻿							Source Gun Type	Al K Alpha
Axis	Energy	Elements=	1361				Spot Size	400 µm
							Lens Mode	Standard
C:\Users\engineer\AppData\Local\Temp\VGD{DA518565-965E-4E0B-8B06-813880ADD3A6}.vgd							Analyser Mode	CAE : Pass Energy 150.0 eV
							Energy Step Size	1.000 eV
							Number of Energy Steps	1361
Binding Energy (E)				Backgnd.
eV		Counts / s		Counts / s
1350.08		39957.4		0
1349.08		40960.4		0
1348.08		41916		0
1347.08		40809.6		0
1346.08		40155.4		0
1345.08		40355		0
1344.08		41458.1		0
1343.08		41925.9		0
1342.08		41116.5		0
1341.08		40704		0
1340.08		41410.8		0
1339.08		41936.7		0
1338.08		41922.7		0
1337.08		41185.8		0
1336.08		39927.8		0
1335.08		41410.7		0
1334.08		42069.1		0
1333.08		40071.4		0
1332.08		38933.9		0
1331.08		40673.8		0
1330.08		42162.7		0
1329.08		41948		0
1328.08		41104.6		0
1327.08		40975.9		0
1326.08		41874.9		0
1325.08		42288.2		0
1324.08		40961.7		0
1323.08		40554.3		0
1322.08		40945.6		0
1321.08		41138.1		0
1320.08		41109.9		0
1319.08		40712.5		0
1318.08		39901.1		0
1317.08		40195.3		0
1316.08		40062.2		0
1315.08		39806		0
1314.08		40685.6		0
1313.08		41541.8		0
1312.08		41400.3		0
1311.08		41667.1		0
1310.08		42256.7		0
1309.08		41776		0
1308.08		40834.1		0
1307.08		41152.9		0
1306.08		41760.2		0
1305.08		40803		0
1304.08		41436.2		0
1303.08		41632.6		0
1302.08		41698.5		0
1301.08		40746.9		0
1300.08		41092.4		0
1299.08		42225.8		0
1298.08		41185.5		0
1297.08		41705.6		0
1296.08		42661		0
1295.08		41649		0
1294.08		41163.3		0
1293.08		41412.8		0
1292.08		41846.3		0
1291.08		40288.1		0
1290.08		40777.7		0
1289.08		42502.6		0
1288.08		42214.2		0
1287.08		42711		0
1286.08		43998.4		0
1285.08		44350.3		0
1284.08		43842.1		0
1283.08		44742.7		0
1282.08		44832.4		0
1281.08		43604		0
1280.08		42550		0
1279.08		41635.5		0
1278.08		41686.3		0
1277.08		43066.4		0
1276.08		43035.5		0
1275.08		42676.1		0
1274.08		42720.3		0
1273.08		43820.6		0
1272.08		43912.1		0
1271.08		43481.7		0
1270.08		43458.6		0
1269.08		44141.5		0
1268.08		45035.8		0
1267.08		43375		0
1266.08		42243.2		0
1265.08		43168.8		0
1264.08		44119.4		0
1263.08		44617.5		0
1262.08		44175.8		0
1261.08		43277.5		0
1260.08		42882		0
1259.08		43876.5		0
1258.08		44689.4		0
1257.08		44305.4		0
1256.08		43620.7		0
1255.08		44487.5		0
1254.08		44927.4		0
1253.08		45121.2		0
1252.08		44533.2		0
1251.08		44721.6		0
1250.08		45919.8		0
1249.08		45081		0
1248.08		46433		0
1247.08		47455.9		0
1246.08		47720.9		0
1245.08		47844.8		0
1244.08		46931.8		0
1243.08		46812.6		0
1242.08		47809.5		0
1241.08		46791		0
1240.08		46652		0
1239.08		47729.3		0
1238.08		47256.1		0
1237.08		46536.1		0
1236.08		46021.7		0
1235.08		47482.5		0
1234.08		48671.6		0
1233.08		46973		0
1232.08		46925.9		0
1231.08		48628		0
1230.08		50409.5		0
1229.08		51189.3		0
1228.08		51830.9		0
1227.08		52517.9		0
1226.08		52089.1		0
1225.08		51805.7		0
1224.08		50250.3		0
1223.08		48453.4		0
1222.08		48410.3		0
1221.08		46623.1		0
1220.08		45013.9		0
1219.08		44079.2		0
1218.08		43052.1		0
1217.08		41698.4		0
1216.08		40717.8		0
1215.08		40753.3		0
1214.08		39881.5		0
1213.08		39921.3		0
1212.08		39401.4		0
1211.08		39530.5		0
1210.08		39663		0
1209.08		39554.9		0
1208.08		40172.1		0
1207.08		39296.4		0
1206.08		39046.4		0
1205.08		38720.4		0
1204.08		38868.4		0
1203.08		39231.5		0
1202.08		39002.3		0
1201.08		38894.6		0
1200.08		39732.6		0
1199.08		40673.5		0
1198.08		39486.8		0
1197.08		39800.7		0
1196.08		39716.1		0
1195.08		39638.4		0
1194.08		39421.6		0
1193.08		40735.2		0
1192.08		41077		0
1191.08		39645.3		0
1190.08		39108.5		0
1189.08		39392.7		0
1188.08		40438.2		0
1187.08		40665.2		0
1186.08		41128		0
1185.08		40742.6		0
1184.08		41327.6		0
1183.08		42528.3		0
1182.08		42105.1		0
1181.08		41045.4		0
1180.08		40344.4		0
1179.08		40863.4		0
1178.08		41273.1		0
1177.08		41128.8		0
1176.08		41022.3		0
1175.08		40676		0
1174.08		40575.3		0
1173.08		41715.3		0
1172.08		40979.2		0
1171.08		40740.4		0
1170.08		41874.3		0
1169.08		42449.7		0
1168.08		42067.2		0
1167.08		41046.5		0
1166.08		40805.1		0
1165.08		42335.6		0
1164.08		43305.5		0
1163.08		43166.7		0
1162.08		42459.6		0
1161.08		42423.2		0
1160.08		41750.2		0
1159.08		41851.1		0
1158.08		42211.6		0
1157.08		42122.2		0
1156.08		42734.4		0
1155.08		43280.6		0
1154.08		43663.7		0
1153.08		43834.8		0
1152.08		44383.7		0
1151.08		44018.5		0
1150.08		42594.7		0
1149.08		43155.1		0
1148.08		42302.7		0
1147.08		42043.4		0
1146.08		43096.4		0
1145.08		43058.3		0
1144.08		44730.2		0
1143.08		45351.8		0
1142.08		44124.2		0
1141.08		44315		0
1140.08		44632		0
1139.08		43637.6		0
1138.08		44210.8		0
1137.08		44862.7		0
1136.08		45380.9		0
1135.08		45149.5		0
1134.08		44752.9		0
1133.08		44533.2		0
1132.08		44720.4		0
1131.08		44870.9		0
1130.08		44023.6		0
1129.08		44426.9		0
1128.08		44063.7		0
1127.08		44395.7		0
1126.08		44999.6		0
1125.08		45453.9		0
1124.08		46027.6		0
1123.08		45184.7		0
1122.08		44618.4		0
1121.08		44973		0
1120.08		45278.9		0
1119.08		44762.9		0
1118.08		44728.3		0
1117.08		44208.9		0
1116.08		44876		0
1115.08		45839.6		0
1114.08		45445		0
1113.08		45105.9		0
1112.08		46264		0
1111.08		46936.4		0
1110.08		45822.2		0
1109.08		45540.1		0
1108.08		45961		0
1107.08		46520		0
1106.08		46428.9		0
1105.08		46855.6		0
1104.08		47203.9		0
1103.08		46813.5		0
1102.08		46915		0
1101.08		47235.6		0
1100.08		47348.3		0
1099.08		46854.3		0
1098.08		46581.9		0
1097.08		47147.6		0
1096.08		46557.4		0
1095.08		45885.2		0
1094.08		47764.2		0
1093.08		49337.5		0
1092.08		47418.7		0
1091.08		46510.8		0
1090.08		47365.8		0
1089.08		46600.4		0
1088.08		47398.2		0
1087.08		48248.4		0
1086.08		47751.7		0
1085.08		47293.9		0
1084.08		48142.9		0
1083.08		48640.3		0
1082.08		48071.3		0
1081.08		47720.4		0
1080.08		48378.6		0
1079.08		48154.6		0
1078.08		48230.6		0
1077.08		49215.2		0
1076.08		49737.4		0
1075.08		49092.6		0
1074.08		48850.9		0
1073.08		49749		0
1072.08		49658.5		0
1071.08		49442.6		0
1070.08		49660.9		0
1069.08		49157.4		0
1068.08		48674.6		0
1067.08		48680.3		0
1066.08		48938.2		0
1065.08		49417.4		0
1064.08		48782.6		0
1063.08		49717.9		0
1062.08		49595.3		0
1061.08		49733		0
1060.08		50298.9		0
1059.08		49585.2		0
1058.08		49353.9		0
1057.08		50375.8		0
1056.08		50805		0
1055.08		50106.6		0
1054.08		49316.7		0
1053.08		50300.4		0
1052.08		51736.6		0
1051.08		51447.2		0
1050.08		49544.2		0
1049.08		49788.6		0
1048.08		50927		0
1047.08		50931.2		0
1046.08		51394.9		0
1045.08		50831.8		0
1044.08		50675.6		0
1043.08		52323.8		0
1042.08		51895.6		0
1041.08		50860.1		0
1040.08		50606.7		0
1039.08		51335.5		0
1038.08		51852.8		0
1037.08		51574		0
1036.08		52110.1		0
1035.08		53081.4		0
1034.08		53069.2		0
1033.08		52032.7		0
1032.08		50981.8		0
1031.08		50986.7		0
1030.08		51672		0
1029.08		51744.3		0
1028.08		51505.9		0
1027.08		51334.6		0
1026.08		52404.5		0
1025.08		52233.5		0
1024.08		52095.4		0
1023.08		53282.8		0
1022.08		52534.4		0
1021.08		52113.2		0
1020.08		52238.6		0
1019.08		52549.8		0
1018.08		54770.2		0
1017.08		54839.7		0
1016.08		54223		0
1015.08		53858.2		0
1014.08		53753.5		0
1013.08		53377.4		0
1012.08		52154.1		0
1011.08		51573.4		0
1010.08		51014.5		0
1009.08		49864		0
1008.08		50254.7		0
1007.08		51842.7		0
1006.08		51728.7		0
1005.08		52747		0
1004.08		53818.3		0
1003.08		54459.4		0
1002.08		55296		0
1001.08		55979.7		0
1000.08		56761.6		0
999.08		55421.2		0
998.08		54484.6		0
997.08		53597.1		0
996.08		52221.4		0
995.08		51476.1		0
994.08		50776.6		0
993.08		50982.5		0
992.08		50949		0
991.08		49142.7		0
990.08		47996.2		0
989.08		47271.4		0
988.08		46759.9		0
987.08		46331.1		0
986.08		46989		0
985.08		47363.8		0
984.08		49097.3		0
983.08		52946.6		0
982.08		55480.5		0
981.08		56711.7		0
980.08		59035.1		0
979.08		60452.7		0
978.08		58661.7		0
977.08		55231.5		0
976.08		51039.3		0
975.08		47031.2		0
974.08		45193.9		0
973.08		44889.5		0
972.08		43508.6		0
971.08		42108.9		0
970.08		40011.4		0
969.08		38242.9		0
968.08		35843.2		0
967.08		34111.2		0
966.08		33481.1		0
965.08		32301.8		0
964.08		31203.8		0
963.08		31754.6		0
962.08		33020.4		0
961.08		33582.4		0
960.08		33418.9		0
959.08		32901.2		0
958.08		32845.8		0
957.08		33170		0
956.08		33119.7		0
955.08		34280.7		0
954.08		33729.7		0
953.08		32207.7		0
952.08		32864.9		0
951.08		33408.6		0
950.08		33361.1		0
949.08		33261		0
948.08		33473.9		0
947.08		33664.1		0
946.08		33894.2		0
945.08		33463.2		0
944.08		33349.2		0
943.08		33623.6		0
942.08		33616.1		0
941.08		33955.2		0
940.08		33382.1		0
939.08		33748.3		0
938.08		34303.6		0
937.08		33453		0
936.08		33549		0
935.08		34086.3		0
934.08		34144		0
933.08		33321.1		0
932.08		33936.5		0
931.08		34048.8		0
930.08		33388.9		0
929.08		33206.3		0
928.08		34009.7		0
927.08		34791		0
926.08		33938.1		0
925.08		34029.3		0
924.08		34742.4		0
923.08		34800.8		0
922.08		34525.6		0
921.08		34588.5		0
920.08		34506.4		0
919.08		34624.6		0
918.08		33885.8		0
917.08		34156.3		0
916.08		34368		0
915.08		34518.7		0
914.08		34321.5		0
913.08		34330.9		0
912.08		34975.3		0
911.08		35543.1		0
910.08		35041.2		0
909.08		35131.6		0
908.08		34992		0
907.08		34362.7		0
906.08		34230.5		0
905.08		34344.4		0
904.08		34745.5		0
903.08		35078.2		0
902.08		34725.2		0
901.08		35270.2		0
900.08		35670.8		0
899.08		35122.9		0
898.08		35861.2		0
897.08		35729		0
896.08		34805.6		0
895.08		34806.3		0
894.08		36011.2		0
893.08		35669.2		0
892.08		35477.4		0
891.08		36041.4		0
890.08		35561.5		0
889.08		35001.4		0
888.08		35678.3		0
887.08		36702		0
886.08		36483.2		0
885.08		36261.6		0
884.08		36405.5		0
883.08		36508		0
882.08		36051.6		0
881.08		34934.7		0
880.08		36164.7		0
879.08		37468.3		0
878.08		35936.2		0
877.08		36714.3		0
876.08		37267.1		0
875.08		36575.6		0
874.08		36590.1		0
873.08		35947.1		0
872.08		36642.5		0
871.08		36097.2		0
870.08		36057.6		0
869.08		36609.1		0
868.08		35838.2		0
867.08		36517.2		0
866.08		36662.4		0
865.08		36940.7		0
864.08		36711		0
863.08		36601.4		0
862.08		36751.8		0
861.08		37328.2		0
860.08		38596.5		0
859.08		38173.8		0
858.08		36679.3		0
857.08		37429.8		0
856.08		37737.6		0
855.08		37434.9		0
854.08		36829.9		0
853.08		36735.9		0
852.08		36807.5		0
851.08		36667.7		0
850.08		36753.9		0
849.08		37346.6		0
848.08		38240.3		0
847.08		37539.1		0
846.08		37137.3		0
845.08		37706.8		0
844.08		38272.4		0
843.08		37898.9		0
842.08		37462		0
841.08		37609.8		0
840.08		37414.7		0
839.08		37404.3		0
838.08		37457.8		0
837.08		38303.7		0
836.08		38372.9		0
835.08		38106.4		0
834.08		37926.8		0
833.08		37578.3		0
832.08		37740.6		0
831.08		38608.3		0
830.08		38820.7		0
829.08		38147.7		0
828.08		37621.7		0
827.08		37752.9		0
826.08		38216.3		0
825.08		39640.3		0
824.08		39975.9		0
823.08		38329		0
822.08		38285.5		0
821.08		39320.2		0
820.08		39354.7		0
819.08		39250.3		0
818.08		39064.2		0
817.08		39371.2		0
816.08		40148.2		0
815.08		39844.7		0
814.08		39139.8		0
813.08		38827.6		0
812.08		38256.1		0
811.08		38728.2		0
810.08		39886.4		0
809.08		38889		0
808.08		38753.7		0
807.08		39310.3		0
806.08		39370.6		0
805.08		39851.4		0
804.08		40001.4		0
803.08		39747.1		0
802.08		39213.7		0
801.08		39210.7		0
800.08		40457.3		0
799.08		40502.2		0
798.08		40266		0
797.08		40826.4		0
796.08		40665.7		0
795.08		40798.9		0
794.08		40463.2		0
793.08		39491.3		0
792.08		39139.2		0
791.08		40004.6		0
790.08		41010.3		0
789.08		40179.9		0
788.08		40333.9		0
787.08		40871.1		0
786.08		40469.8		0
785.08		39635.1		0
784.08		39514.1		0
783.08		40589.6		0
782.08		40975.1		0
781.08		40693		0
780.08		40801		0
779.08		41584.9		0
778.08		41693.6		0
777.08		40946.5		0
776.08		40641.4		0
775.08		39837.2		0
774.08		40323.1		0
773.08		41745.5		0
772.08		41419		0
771.08		41694.3		0
770.08		42323.6		0
769.08		41327.8		0
768.08		41016		0
767.08		41410.2		0
766.08		41278.5		0
765.08		41321.7		0
764.08		41886		0
763.08		40933.3		0
762.08		40566.6		0
761.08		41057.3		0
760.08		41603.4		0
759.08		41474.8		0
758.08		41133.7		0
757.08		41657.3		0
756.08		41981		0
755.08		41530.5		0
754.08		41152.3		0
753.08		40214.7		0
752.08		40329.4		0
751.08		41289.5		0
750.08		41885.1		0
749.08		41710.6		0
748.08		41760.3		0
747.08		41860.7		0
746.08		42045.3		0
745.08		41750.4		0
744.08		42016.9		0
743.08		43005.1		0
742.08		42915.3		0
741.08		42139.3		0
740.08		42653.3		0
739.08		42295		0
738.08		42053.9		0
737.08		41640.8		0
736.08		41735.8		0
735.08		42054.1		0
734.08		42072.2		0
733.08		43062.8		0
732.08		43602.7		0
731.08		43050.6		0
730.08		42626.8		0
729.08		42774.2		0
728.08		42564.1		0
727.08		42415.9		0
726.08		42774.6		0
725.08		43212.3		0
724.08		43651		0
723.08		42649.2		0
722.08		42055.1		0
721.08		42829.6		0
720.08		43480.4		0
719.08		43410		0
718.08		43801.2		0
717.08		44410.3		0
716.08		43349		0
715.08		43380.2		0
714.08		43110.3		0
713.08		43523.4		0
712.08		45432.7		0
711.08		44900.2		0
710.08		43650.6		0
709.08		44086.6		0
708.08		44347.9		0
707.08		43985.2		0
706.08		43831.4		0
705.08		44034.8		0
704.08		44598.7		0
703.08		44963.1		0
702.08		45532.2		0
701.08		45063.5		0
700.08		44134.7		0
699.08		44276.4		0
698.08		43953		0
697.08		43337.3		0
696.08		44113.3		0
695.08		44603.7		0
694.08		44886.8		0
693.08		44899.3		0
692.08		44766		0
691.08		44794		0
690.08		44316.6		0
689.08		44174.2		0
688.08		43772.2		0
687.08		44449.9		0
686.08		45483.1		0
685.08		45263.7		0
684.08		45473.1		0
683.08		44669.6		0
682.08		43450.4		0
681.08		43753.3		0
680.08		44762.3		0
679.08		46066.4		0
678.08		45767.3		0
677.08		44809.6		0
676.08		44070.2		0
675.08		43746.1		0
674.08		44719.3		0
673.08		45582.5		0
672.08		45553.6		0
671.08		44605.3		0
670.08		45108.6		0
669.08		44702.6		0
668.08		45034.1		0
667.08		45923.4		0
666.08		45196.5		0
665.08		45217.4		0
664.08		46419.1		0
663.08		46457.8		0
662.08		45972.2		0
661.08		46317.1		0
660.08		45703.7		0
659.08		44925.9		0
658.08		45010.7		0
657.08		45652.8		0
656.08		46142.8		0
655.08		44975		0
654.08		44231.2		0
653.08		44611.3		0
652.08		44879.8		0
651.08		44230.6		0
650.08		43861		0
649.08		44922.3		0
648.08		45521.4		0
647.08		45140.6		0
646.08		45581.8		0
645.08		45904.9		0
644.08		46153.7		0
643.08		46222.1		0
642.08		46280.5		0
641.08		45520.7		0
640.08		46090.5		0
639.08		46960.8		0
638.08		46906.4		0
637.08		47707.4		0
636.08		47052.7		0
635.08		45383.2		0
634.08		45843.3		0
633.08		46682.4		0
632.08		46726.1		0
631.08		46746		0
630.08		46317.6		0
629.08		45844.2		0
628.08		45939.5		0
627.08		45989		0
626.08		45870.3		0
625.08		45459.6		0
624.08		45377.4		0
623.08		45176		0
622.08		45900.2		0
621.08		46223.6		0
620.08		45426.7		0
619.08		44882.3		0
618.08		45238.2		0
617.08		45968.7		0
616.08		46514.4		0
615.08		46196.7		0
614.08		46131.6		0
613.08		46320		0
612.08		46758		0
611.08		47071.3		0
610.08		45785.7		0
609.08		44951.2		0
608.08		44906.2		0
607.08		45818		0
606.08		46050.7		0
605.08		45220.7		0
604.08		46344.1		0
603.08		47170.9		0
602.08		46805.7		0
601.08		46192.9		0
600.08		45996.3		0
599.08		46104.6		0
598.08		45229.7		0
597.08		46084.3		0
596.08		45778.9		0
595.08		45456		0
594.08		46929.4		0
593.08		47351.7		0
592.08		45395.1		0
591.08		44685		0
590.08		44773.3		0
589.08		44498.9		0
588.08		45362.3		0
587.08		46238.3		0
586.08		45702.9		0
585.08		45446.8		0
584.08		46026.4		0
583.08		46210.1		0
582.08		46496.3		0
581.08		45903.6		0
580.08		45438.2		0
579.08		44822.7		0
578.08		44253.8		0
577.08		45254.5		0
576.08		44133.1		0
575.08		44570.1		0
574.08		45921		0
573.08		44621.5		0
572.08		44844.9		0
571.08		44674.9		0
570.08		43719.5		0
569.08		42723.1		0
568.08		41927		0
567.08		42537.4		0
566.08		42372		0
565.08		41870.6		0
564.08		41984.2		0
563.08		41611.2		0
562.08		42389.2		0
561.08		43499.4		0
560.08		44161.6		0
559.08		45252.4		0
558.08		45792.8		0
557.08		46424.5		0
556.08		47398.2		0
555.08		47514.3		0
554.08		46075.8		0
553.08		45332.3		0
552.08		45510		0
551.08		43889.5		0
550.08		42839.4		0
549.08		41705.9		0
548.08		39943.9		0
547.08		37684.4		0
546.08		35005.9		0
545.08		32143.2		0
544.08		28436.8		0
543.08		25634.3		0
542.08		23221.7		0
541.08		21341.3		0
540.08		19325.2		19919.7
539.08		19092.6		19918.2
538.08		19992.6		19916.6
537.08		21014.5		19913.9
536.08		25267.3		19896.1
535.08		44366.4		19818.8
534.08		95253.3		19560.2
533.08		156673		18979.9
532.08		153346		18130.4
531.08		79432.7		17313.6
530.08		27886.7		16804.8
529.08		18841.1		16620.1
528.08		17507.1		16584.9
527.08		16938.1		16576.1
526.08		16390		16571.2
525.08		16385.4		0
524.08		15883.6		0
523.08		15374.1		0
522.08		16323.3		0
521.08		16573.2		0
520.08		16067.6		0
519.08		15748		0
518.08		15799.1		0
517.08		16098.6		0
516.08		16218		0
515.08		16055.5		0
514.08		15560.2		0
513.08		15386.3		0
512.08		15519		0
511.08		16178.2		0
510.08		15954.1		0
509.08		16010.5		0
508.08		16239.8		0
507.08		15435.8		0
506.08		15147.7		0
505.08		15978.5		0
504.08		16133.9		0
503.08		16030.9		0
502.08		15974.9		0
501.08		16834.5		0
500.08		16794		0
499.08		16251.1		0
498.08		16421.9		0
497.08		16359.8		0
496.08		16294		0
495.08		15872.4		0
494.08		15774.9		0
493.08		15924.4		0
492.08		15415.2		0
491.08		15350.7		0
490.08		16402.1		0
489.08		16460.2		0
488.08		15881.6		0
487.08		15974.8		0
486.08		16222.9		0
485.08		16198.5		0
484.08		16139		0
483.08		16667.2		0
482.08		16615		0
481.08		16413.2		0
480.08		16617.9		0
479.08		16595.8		0
478.08		16416.1		0
477.08		16231.1		0
476.08		16137.1		0
475.08		15928.8		0
474.08		16234		0
473.08		16632.4		0
472.08		16548.2		0
471.08		16519.2		0
470.08		16436.3		0
469.08		16619.4		0
468.08		16148.5		0
467.08		16189		0
466.08		16721.3		0
465.08		16355.3		0
464.08		16449.8		0
463.08		16331		0
462.08		16187.5		0
461.08		16572.4		0
460.08		16622.2		0
459.08		16195.3		0
458.08		16453		0
457.08		17260.4		0
456.08		17395.5		0
455.08		17196.2		0
454.08		17218.3		0
453.08		17199.6		0
452.08		17027.5		0
451.08		16896.9		0
450.08		16992.9		0
449.08		17728.5		0
448.08		18013.6		0
447.08		17527		0
446.08		16888.3		0
445.08		16770.6		0
444.08		16809.5		0
443.08		16974.5		0
442.08		17786		0
441.08		17425.1		0
440.08		17034.1		0
439.08		16936.8		0
438.08		17495.9		0
437.08		17448		0
436.08		16574.6		0
435.08		17359		0
434.08		17479.8		0
433.08		17958.5		0
432.08		18395.6		0
431.08		17248.5		0
430.08		16958.9		0
429.08		16924.1		0
428.08		17221.5		0
427.08		17577.6		0
426.08		17740		0
425.08		17916.4		0
424.08		17362		0
423.08		17389.2		0
422.08		17628.4		0
421.08		18028.5		0
420.08		18540.1		0
419.08		18425.8		0
418.08		18207.8		0
417.08		17875.4		0
416.08		17857.1		0
415.08		18153		0
414.08		18019.4		0
413.08		17942.6		0
412.08		18106.1		0
411.08		17712.9		0
410.08		18725		0
409.08		19023.8		0
408.08		17998.2		0
407.08		18450.8		0
406.08		18129.4		0
405.08		18146.4		0
404.08		18567.4		0
403.08		19241.3		0
402.08		19279		0
401.08		19334.4		0
400.08		19579.5		0
399.08		19226.8		0
398.08		19053.1		0
397.08		18822.8		0
396.08		18433.6		0
395.08		18653.4		0
394.08		18718.7		0
393.08		19054.3		0
392.08		19275.8		0
391.08		18241.6		0
390.08		18042.7		0
389.08		18283.9		0
388.08		18684.6		0
387.08		19026.1		0
386.08		19191.3		0
385.08		19207.6		0
384.08		19366.3		0
383.08		19924.4		0
382.08		20417.8		0
381.08		20201.1		0
380.08		19535		0
379.08		19224.2		0
378.08		19469.2		0
377.08		19717.6		0
376.08		19602.6		0
375.08		19113.7		0
374.08		18961		0
373.08		19028.3		0
372.08		19074.4		0
371.08		19536.5		0
370.08		19481		0
369.08		19384.6		0
368.08		19936.8		0
367.08		19932.1		0
366.08		20401.8		0
365.08		20631.3		0
364.08		20551.1		0
363.08		20249.7		0
362.08		20368.1		0
361.08		20270.7		0
360.08		20215.9		0
359.08		20390.4		0
358.08		20993.3		0
357.08		20894.6		0
356.08		21218.9		0
355.08		20647.4		0
354.08		20110.9		0
353.08		20606.7		0
352.08		21391.2		0
351.08		20911.1		0
350.08		20882.6		0
349.08		21308.1		0
348.08		20626.9		0
347.08		20202.8		0
346.08		19710.1		0
345.08		20476.3		0
344.08		21237.3		0
343.08		22062.2		0
342.08		21876.7		0
341.08		21648.6		0
340.08		22254.1		0
339.08		22743.4		0
338.08		22662.3		0
337.08		22289.3		0
336.08		22232.2		0
335.08		21695.1		0
334.08		22231		0
333.08		22555.4		0
332.08		22307.4		0
331.08		21955.6		0
330.08		22279.9		0
329.08		22615.1		0
328.08		23363.1		0
327.08		22792.1		0
326.08		21842.3		0
325.08		22479.3		0
324.08		22584.4		0
323.08		22609.7		0
322.08		22951.5		0
321.08		22761.4		0
320.08		22858		0
319.08		23003		0
318.08		22701.5		0
317.08		22174.9		0
316.08		22497.4		0
315.08		22687.8		0
314.08		22438.5		0
313.08		23398.3		0
312.08		24175.7		0
311.08		24073		0
310.08		23537.1		0
309.08		23788		0
308.08		24684.9		0
307.08		25271		0
306.08		25373.7		0
305.08		24940.9		0
304.08		24975.1		0
303.08		25273.5		0
302.08		24735.3		0
301.08		23377.6		0
300.08		22454.5		0
299.08		21415.9		0
298.08		19724.8		0
297.08		18286.7		0
296.08		16072.9		16544.1
295.08		15272.7		15004
294.08		13666.4		13699.1
293.08		12158.2		12458.1
292.08		11549.8		11836.3
291.08		11800.8		11837.9
290.08		12714.9		11839.5
289.08		14436.7		11841.1
288.08		20100.1		11842.8
287.08		31859.3		11844.4
286.08		62990.9		11846
285.08		106321		11847.6
284.08		89617.8		11849.3
283.08		32028.2		11850.9
282.08		13731.8		11852.5
281.08		11150.9		11854.1
280.08		10679.7		0
279.08		10049.1		0
278.08		9685.89		0
277.08		9839.91		0
276.08		9925.74		0
275.08		10044.4		0
274.08		10030.1		0
273.08		9265.05		0
272.08		9153.63		0
271.08		9894.65		0
270.08		9627.78		0
269.08		9433.32		0
268.08		9564		0
267.08		9477.46		0
266.08		9848.37		0
265.08		10221.6		0
264.08		9966.8		0
263.08		9764.69		0
262.08		9854.88		0
261.08		9689.07		0
260.08		9950.74		0
259.08		9848.97		0
258.08		9466.51		0
257.08		9486.58		0
256.08		9524.63		0
255.08		9660.32		0
254.08		10090.7		0
253.08		10305.3		0
252.08		10460		0
251.08		10196.8		0
250.08		10408.2		0
249.08		10069.9		0
248.08		9657.7		0
247.08		9862.86		0
246.08		9699.47		0
245.08		9469.97		0
244.08		9723.3		0
243.08		10299.9		0
242.08		10162.3		0
241.08		9735.35		0
240.08		10082.9		0
239.08		10288.1		0
238.08		10388		0
237.08		9758.3		0
236.08		9554.37		0
235.08		9722.46		0
234.08		9880.11		0
233.08		10222.8		0
232.08		10279.2		0
231.08		10126.5		0
230.08		10105.8		0
229.08		10213.7		0
228.08		10662.2		0
227.08		10716.8		0
226.08		9944.83		0
225.08		10104.8		0
224.08		10475.7		0
223.08		10329.6		0
222.08		10276.1		0
221.08		10030.7		0
220.08		9879.39		0
219.08		10117.6		0
218.08		10119.7		0
217.08		10076.5		0
216.08		10622.2		0
215.08		11078.4		0
214.08		11158.7		0
213.08		11220.4		0
212.08		10570.4		0
211.08		10262.6		0
210.08		10536.4		0
209.08		10503.4		0
208.08		10250.8		0
207.08		10262.8		0
206.08		9896.96		0
205.08		9973.41		0
204.08		10023		0
203.08		10004.5		0
202.08		9717.35		0
201.08		8545.19		0
200.08		8841.34		0
199.08		9348.52		0
198.08		9189.25		0
197.08		9189.3		0
196.08		9660.03		0
195.08		10588.3		0
194.08		13346.9		0
193.08		16155.9		0
192.08		17225.9		0
191.08		15007.2		0
190.08		11503.3		0
189.08		10199.6		0
188.08		9913.53		0
187.08		9496.91		0
186.08		8914.16		0
185.08		9005.47		0
184.08		9692.32		0
183.08		9944.08		0
182.08		8787.23		0
181.08		8937.02		0
180.08		9293.18		0
179.08		9277.73		0
178.08		9781.58		0
177.08		10181.2		0
176.08		9879.64		0
175.08		9358.92		0
174.08		9629.97		0
173.08		10135.5		0
172.08		10039.7		0
171.08		9866.42		0
170.08		9572.77		0
169.08		9741.12		0
168.08		10001.3		0
167.08		9114.73		0
166.08		9069.41		0
165.08		9288.51		0
164.08		8793.25		0
163.08		8369.76		0
162.08		8149.65		0
161.08		7498.78		0
160.08		8099.52		0
159.08		8736.76		0
158.08		9006.32		0
157.08		9903.8		0
156.08		11572.8		0
155.08		17780.1		0
154.08		30049.3		0
153.08		33172.3		0
152.08		21948.4		0
151.08		13257.4		0
150.08		10301.1		0
149.08		8146.37		0
148.08		7056.87		0
147.08		6526.61		0
146.08		6300		0
145.08		6009.96		0
144.08		5616.49		0
143.08		5299.69		0
142.08		5043.52		0
141.08		5051.17		0
140.08		5528.85		0
139.08		5336.3		5465.06
138.08		5530.04		5464.79
137.08		7716.93		5456.96
136.08		14128.7		5418.82
135.08		20317.9		5329.44
134.08		16340.8		5209.56
133.08		8353.15		5108.38
132.08		5677.93		5056.59
131.08		5213.37		5042.56
130.08		4869.01		5040.38
129.08		5038.78		5174.48
128.08		5398.87		5308.58
127.08		5873.12		5442.68
126.08		5606.83		5576.77
125.08		5645.6		5710.87
124.08		5880.18		0
123.08		5721.5		0
122.08		5758.2		0
121.08		5699.37		0
120.08		5733.88		0
119.08		5714.95		0
118.08		5463.62		0
117.08		5258.2		0
116.08		5085.26		0
115.08		4873.47		0
114.08		4660.13		0
113.08		4388.04		0
112.08		4331.3		0
111.08		3967.95		0
110.08		3615.8		0
109.08		3763.86		0
108.08		3856.92		0
107.08		4067.67		0
106.08		4059.11		0
105.08		4852.03		0
104.08		10564.3		0
103.08		26118.8		0
102.08		33003.5		0
101.08		17917.7		0
100.08		5673.75		0
99.08		3516.61		0
98.08		3154.49		0
97.08		3160.42		0
96.08		3210.74		0
95.08		3357.16		0
94.08		3322.74		0
93.08		3057.78		0
92.08		3054.29		0
91.08		2963.34		0
90.08		2695.15		0
89.08		2674.75		0
88.08		2823.2		0
87.08		3112.52		0
86.08		3128.3		0
85.08		3019.32		0
84.08		2884.3		0
83.08		2921.28		0
82.08		2722.16		0
81.08		2905.16		0
80.08		3154.77		0
79.08		3162.4		0
78.08		3165.26		0
77.08		3030.98		0
76.08		3017.38		0
75.08		3249.16		0
74.08		3126.46		0
73.08		3048.94		0
72.08		2941.73		0
71.08		2940.78		0
70.08		3088.2		0
69.08		3010.02		0
68.08		3065.47		0
67.08		3011.09		0
66.08		3034.88		0
65.08		3234.86		0
64.08		3396.5		0
63.08		3032.52		0
62.08		2664.31		0
61.08		2836.57		0
60.08		3218.11		0
59.08		2941.02		0
58.08		2859.94		0
57.08		2927.58		0
56.08		2928.16		0
55.08		3139.28		0
54.08		3257.02		0
53.08		3432.01		0
52.08		3449.67		0
51.08		3289.72		0
50.08		3374.99		0
49.08		3460.13		0
48.08		3469.66		0
47.08		3261.36		0
46.08		3161.37		0
45.08		3324.11		0
44.08		3270.43		0
43.08		3183.08		0
42.08		2992.61		0
41.08		2822		0
40.08		2721.85		0
39.08		2634.68		0
38.08		2508.36		0
37.08		2490.87		0
36.08		2468.27		0
35.08		2293.16		0
34.08		2555.82		0
33.08		2816.83		0
32.08		2615.16		0
31.08		2707.41		0
30.08		3230.64		0
29.08		3498.15		0
28.08		4088.58		0
27.08		5376.65		0
26.08		6346.96		0
25.08		5838.5		0
24.08		4432.74		0
23.08		2928.84		0
22.08		1791.62		0
21.08		1351.19		0
20.08		1549.32		0
19.08		1877.84		0
18.08		2400.52		0
17.08		3242.19		0
16.08		3210.63		0
15.08		2685.48		0
14.08		2320.11		0
13.08		2122.17		0
12.08		2006.83		0
11.08		1988.64		0
10.08		2217.29		0
9.08		2344.49		0
8.08		2404.37		0
7.08		2197.35		0
6.08		1823.29		0
5.08		1215.99		0
4.08		562.102		0
3.08		137.223		0
2.08		23.9434		0
1.08		9.40875		0
0.08		11.9748		0
-0.92		37.6503		0
-1.92		57.3328		0
-2.92		11.9817		0
-3.92		9.41776		0
-4.92		11.9862		0
-5.92		0		0
-6.92		0		0
-7.92		0		0
-8.92		0		0
-9.92		0		0

## Sheet: Peak Table
Peak Table :
	Name	Start BE	Peak BE	End BE	Height CPS	FWHM eV	Area (P) CPS.eV	Area (N)	Atomic %	Peak Type	Q	SF	TXFN	Backgnd	Title	File Name
	P2p	140.87	134.92	124.57	2047	1.75	4400.74	41.65	6.32	Standard	1	1.353	1	Smart	P2p Scan	C:\Users\engineer\AppData\Local\Temp\VGD{FEA4DFE9-8034-4BA8-990A-C5BBA537B8F4}.vgd
	C1s	292.02	284.8	279.67	13665.4	1.22	23682.1	332.08	50.39	Standard	1	1	1	Smart	C1s Scan	C:\Users\engineer\AppData\Local\Temp\VGD{022B3A83-C320-4B65-92C3-92B7267F2088}.vgd
	O1s	541.77	532.64	525.57	18953.8	2.35	49154.1	285.32	43.29	Standard	1	2.881	1	Smart	O1s Scan	C:\Users\engineer\AppData\Local\Temp\VGD{468FA7F1-FA12-42A1-A789-1111CB135600}.vgd

## Sheet: Experiment
Experiment Summary :
Item	Sample List and Comments	Analysis Type
	Experiment
1	B2-2	Point
2	B3	Point
3	B3-3	Point
4	B4	Point
5	B4-4	Point
	X-Ray000 400um - FG ON (400 µm)

## Sheet: Titles
11:01:56 Wednesday, April 27, 2022
C:\Program Files (x86)\Thermo\Avantage\ReportTemplates\ThermoFisher blank word
1
Data Files :	Title	File Name	Comment
	O1s Scan	C:\...\Local\Temp\VGD{468FA7F1-FA12-42A1-A789-1111CB135600}.vgd
	C1s Scan	C:\...\Local\Temp\VGD{022B3A83-C320-4B65-92C3-92B7267F2088}.vgd
	P2p Scan	C:\...\Local\Temp\VGD{FEA4DFE9-8034-4BA8-990A-C5BBA537B8F4}.vgd
	XPS Survey	C:\...\Local\Temp\VGD{DA518565-965E-4E0B-8B06-813880ADD3A6}.vgd
	O1s Scan	E:\XPS data\2022.04\2022.04.26\0424-2XPS-TMP\1\1.DATA\O1s Scan.VGD
	C1s Scan	E:\XPS data\2022.04\2022.04.26\0424-2XPS-TMP\1\1.DATA\C1s Scan.VGD
	P2p Scan	E:\XPS data\2022.04\2022.04.26\0424-2XPS-TMP\1\1.DATA\P2p Scan.VGD
	XPS Survey	E:\XPS data\2022.04\2022.04.26\0424-2XPS-TMP\1\1.DATA\XPS Survey.VGD
