# Supplementary material for: Facile fabrication of a novel self-healing and flame-retardant hydrogel/MXene coating for wood
Source: Sci Rep. 2023 Feb 1;13:1826. doi: 10.1038/s41598-023-28228-5 (PMC9892570; doi:10.1038/s41598-023-28228-5)
Supplement: Supplementary file 2 — Supplementary Information 2. [file 41598_2023_28228_MOESM2_ESM.zip › XPS/2.xls]

## Sheet: F1s Scan
							Acquisition Parameters :
							Parameter
							Total acquisition time	1 mins 0.2 secs
							Number of Scans	3
﻿							Source Gun Type	Al K Alpha
Axis	Energy	Elements=	401				Spot Size	400 µm
							Lens Mode	Standard
C:\Users\engineer\AppData\Local\Temp\VGD{2797E765-C8D8-4829-A64F-7B7E769A5A50}.vgd							Analyser Mode	CAE : Pass Energy 30.0 eV
							Energy Step Size	0.050 eV
							Number of Energy Steps	401
Binding Energy (E)				Backgnd.
eV		Counts / s		Counts / s
699.03		10465.7		0
698.98		10279.9		0
698.93		10440.2		0
698.88		10168.9		0
698.83		10572.6		0
698.78		10663.6		0
698.73		11025.4		0
698.68		10510.5		0
698.63		10420.1		0
698.58		10565.9		0
698.53		10437.1		0
698.48		10792.1		0
698.43		10545.6		0
698.38		10528.9		0
698.33		10459.3		0
698.28		10422.6		0
698.23		10553.3		0
698.18		10690.4		0
698.13		10753.5		0
698.08		10950.1		0
698.03		10849.9		0
697.98		10565.4		0
697.93		10556.5		0
697.88		10720.5		0
697.83		10693.9		0
697.78		10657.1		0
697.73		10501.5		0
697.68		10446.5		0
697.63		10644.8		0
697.58		10722.8		0
697.53		10529.6		0
697.48		10273.2		0
697.43		10481.6		0
697.38		10815.6		0
697.33		10764.2		0
697.28		10554.3		0
697.23		10504.7		0
697.18		10483.6		0
697.13		10476.7		0
697.08		10412.2		0
697.03		10653.5		0
696.98		10361.4		0
696.93		10172.9		0
696.88		10318		0
696.83		10344.7		0
696.78		10321.8		0
696.73		10680.7		0
696.68		10447		0
696.63		10396.5		0
696.58		10497.2		0
696.53		10207.6		0
696.48		10413.7		0
696.43		10738.1		0
696.38		10686.8		0
696.33		10743.2		0
696.28		10661.8		0
696.23		10226.9		0
696.18		10172.2		0
696.13		10464.9		0
696.08		10573.9		0
696.03		10678.2		0
695.98		10709.1		0
695.93		10422.9		0
695.88		10514.8		0
695.83		10467.7		0
695.78		10556.9		0
695.73		10626		0
695.68		10358.7		0
695.63		10216.4		0
695.58		10456.5		0
695.53		10541.2		0
695.48		10464.3		0
695.43		10667.1		0
695.38		10435.2		0
695.33		10322.4		0
695.28		10251.7		0
695.23		10514.5		0
695.18		10965.9		0
695.13		10652.4		0
695.08		10235.1		0
695.03		10217.3		0
694.98		10624.6		0
694.93		10522.2		0
694.88		10369.8		0
694.83		10385.8		0
694.78		10493.9		0
694.73		10467.4		0
694.68		10456.6		0
694.63		10568		0
694.58		10585.7		0
694.53		10339.5		0
694.48		10345.8		0
694.43		10534.8		0
694.38		10274.6		0
694.33		10608.1		0
694.28		10597.5		0
694.23		10442.4		0
694.18		10473.6		10546.7
694.13		10548.9		10545.5
694.08		10727.8		10543.6
694.03		10625.7		10541.7
693.98		10436		10539.6
693.93		10744		10538.1
693.88		10839		10536.7
693.83		10570.3		10534.8
693.78		10705.9		10532.7
693.73		10362		10530.4
693.68		10545.6		10527.8
693.63		10668.2		10524.8
693.58		10625.9		10522.3
693.53		10784		10520.1
693.48		10770.6		10518.2
693.43		10624.6		10516.3
693.38		10436		10513.9
693.33		10645.5		10511.9
693.28		10474.7		10510.4
693.23		10663		10509.1
693.18		10533.3		10507.8
693.13		10383.8		10506.4
693.08		10392.3		10505.1
693.03		10520		10503.6
692.98		10764.2		10501.9
692.93		10816.2		10500.9
692.88		10541.4		10500.5
692.83		10537.1		10500.8
692.78		10694.3		10501.1
692.73		10160.1		10501.4
692.68		10348.8		10501.7
692.63		10347.5		10502
692.58		10733		10502.3
692.53		10690.9		10502.5
692.48		11059.4		10502.8
692.43		10693		10503.1
692.38		10458.9		10503.4
692.33		10767.4		10503.7
692.28		10616.5		10504
692.23		10393.6		10504.3
692.18		10506.8		10504.6
692.13		10698.5		10504.9
692.08		10548.7		10505.1
692.03		10659.8		10505.4
691.98		10674.3		10505.7
691.93		10626.9		10506
691.88		10504		10506.3
691.83		10489.1		10506.6
691.78		10444.1		10506.9
691.73		10641.9		10507.2
691.68		10714.3		10507.5
691.63		10942.2		10507.7
691.58		10784.5		10508
691.53		10634		10508.3
691.48		10760.9		10508.6
691.43		10487.9		10508.9
691.38		10493.6		10509.2
691.33		10344.3		10509.5
691.28		10442.6		10509.8
691.23		10842.7		10510.1
691.18		10399.9		10510.3
691.13		10678.7		10510.6
691.08		10616		10510.9
691.03		10718.7		10511.2
690.98		10579.9		10511.5
690.93		10786		10511.8
690.88		10752		10512.1
690.83		10573.7		10512.4
690.78		10411		10512.7
690.73		10542		10512.9
690.68		10626.2		10513.2
690.63		10582.1		10513.5
690.58		10584.8		10513.8
690.53		10630.2		10514.1
690.48		10537.1		10514.4
690.43		10575.6		10514.7
690.38		10711.4		10515
690.33		10497.7		10515.3
690.28		10643.9		10515.5
690.23		10459.9		10515.8
690.18		10533.4		10516.1
690.13		10708.5		10516.4
690.08		10668.3		10516.7
690.03		10834.3		10517
689.98		10850		10517.3
689.93		10790.9		10517.6
689.88		10831.9		10517.9
689.83		10639.2		10518.1
689.78		10565.3		10518.4
689.73		10575.1		10518.7
689.68		10393.1		10519
689.63		10717.2		10519.3
689.58		10681.2		10519.6
689.53		10960.1		10519.9
689.48		10584.6		10520.2
689.43		10540.1		10520.5
689.38		10454.2		10520.7
689.33		10536.7		10521
689.28		10288.3		10521.3
689.23		10569.2		10521.6
689.18		10545.4		10521.9
689.13		10654.4		10522.2
689.08		10919.9		10522.5
689.03		10810.3		10522.8
688.98		10738.7		10523.1
688.93		10689.9		10523.3
688.88		10975.5		10523.6
688.83		10725.9		10523.9
688.78		10712.3		10524.2
688.73		10800.5		10524.5
688.68		10485.4		10524.8
688.63		10294.6		10525.1
688.58		10754.6		10525.4
688.53		11007.8		10525.7
688.48		11033.7		10526
688.43		10650.6		10526.2
688.38		10564.2		10526.5
688.33		10792.5		10526.8
688.28		10748.3		10527.1
688.23		10865.6		10527.4
688.18		11032		10527.7
688.13		11175.7		10528
688.08		11187.6		10528.3
688.03		11234.4		10528.6
687.98		10834.8		10528.8
687.93		10899.3		10529.1
687.88		11293.8		10529.4
687.83		11401.9		10529.7
687.78		11280.4		10530
687.73		11494.6		10530.3
687.68		11255.9		10530.6
687.63		11374		10530.9
687.58		11232.1		10531.2
687.53		11469.1		10531.4
687.48		11187.9		10531.7
687.43		11561.5		10532
687.38		11926.3		10532.3
687.33		11618		10532.6
687.28		11505.4		10532.9
687.23		11407.4		10533.2
687.18		11762.4		10533.5
687.13		12086.1		10533.8
687.08		11900.4		10534
687.03		11822.7		10534.3
686.98		11884.1		10534.6
686.93		11949.5		10534.9
686.88		11893.8		10535.2
686.83		11854.2		10535.5
686.78		12158.7		10535.8
686.73		11669.5		10536.1
686.68		11646.6		10536.4
686.63		11607.3		10536.6
686.58		11163.9		10536.9
686.53		11607.1		10537.2
686.48		11541.2		10537.5
686.43		11291.1		10537.8
686.38		11300.9		10538.1
686.33		11217.6		10538.4
686.28		11401.7		10538.7
686.23		11007.6		10539
686.18		10860		10539.2
686.13		10870.2		10539.5
686.08		10937.2		10539.8
686.03		10832.5		10540.1
685.98		11110.5		10540.4
685.93		11231		10540.7
685.88		10832.8		10541
685.83		10592		10541.3
685.78		10745.2		10541.6
685.73		10848.2		10541.8
685.68		10985		10542.1
685.63		10785.1		10542.4
685.58		10804.1		10542.7
685.53		10850.7		10543
685.48		10914.1		10543.3
685.43		10894.7		10543.6
685.38		10675.1		10543.9
685.33		10855.5		10544.2
685.28		10988.4		10544.4
685.23		10845		10544.7
685.18		10512.6		10545
685.13		11033.7		10545.3
685.08		10953.2		10545.6
685.03		10893.4		10545.9
684.98		10651.1		10546.2
684.93		10785.8		10546.5
684.88		10702.4		10546.8
684.83		10796.3		10547
684.78		10568.8		10547.3
684.73		10326.5		10547.6
684.68		10260.5		10547.9
684.63		10381		10548.2
684.58		10711.7		10548.5
684.53		10627.8		10548.8
684.48		10831.2		10549.1
684.43		10546.2		10549.4
684.38		10785.9		10549.6
684.33		11094.7		10549.9
684.28		10667.2		10550.2
684.23		10662		10550.5
684.18		10643.7		10550.8
684.13		10731.3		10551.1
684.08		10892.8		10551.4
684.03		10687.1		10551.7
683.98		10636.9		10552
683.93		10546.2		10552.2
683.88		11062.4		10552.5
683.83		10926.2		10552.8
683.78		10912.7		10553.1
683.73		10969.1		10553.4
683.68		11016.9		10553.7
683.63		10777.6		10554
683.58		10680.2		10554.3
683.53		10733.2		10554.6
683.48		10818.9		10554.8
683.43		10822.6		10555.1
683.38		10705.3		10555.4
683.33		10804.6		10555.7
683.28		10531.6		10556
683.23		10737		10556.3
683.18		10566.1		10556.6
683.13		10137.3		10556.9
683.08		10331.8		10557.2
683.03		10666.9		10557.4
682.98		10940.7		10557.7
682.93		10719.7		10558.5
682.88		10654.3		10559.2
682.83		10480.6		10560
682.78		10398.4		10560.7
682.73		10502.2		10561.5
682.68		11048.8		10562.2
682.63		10930.1		10563
682.58		10883.5		10563.7
682.53		10448.6		10564.5
682.48		10491.3		10565.2
682.43		10819.8		10566
682.38		10774.7		10566.8
682.33		11036.1		10567.5
682.28		10933.6		10568.3
682.23		10703.7		10569
682.18		11105.5		10569.8
682.13		11026.3		10570.5
682.08		10923.7		10571.3
682.03		11046.5		10572
681.98		10616.1		10572.8
681.93		10645		10573.5
681.88		10478.9		10574.3
681.83		10681.9		10575
681.78		10615.9		10575.8
681.73		10640.2		10576.5
681.68		10505.6		10577.3
681.63		10790.6		10578
681.58		10914.5		10578.8
681.53		10762.3		10579.5
681.48		10779.2		10580.3
681.43		11198		10581
681.38		10710		10581.8
681.33		10388		10582.5
681.28		10539.2		10583.3
681.23		10759.5		10584
681.18		10874		10584.8
681.13		10636.5		10585.5
681.08		10746.2		10586.3
681.03		10791.1		10587
680.98		10684.8		10587.8
680.93		10670		10588.5
680.88		10842.2		10589.3
680.83		10988.7		10590
680.78		10865.5		10590.8
680.73		10541.1		10591.5
680.68		10938		10592.3
680.63		11172.9		10593
680.58		10984.6		10593.8
680.53		10682.2		10594.5
680.48		10883.9		10595.3
680.43		11060.6		10596
680.38		10835.8		10596.8
680.33		10636.7		10597.5
680.28		10485.6		10598.3
680.23		10667.1		10599
680.18		10897		10599.8
680.13		11064.9		10600.6
680.08		10910		10601.3
680.03		10838.8		10602.1
679.98		10804.9		10602.8
679.93		10774.5		10603.6
679.88		11188.5		10604.3
679.83		10882.1		10605.1
679.78		10675		10605.8
679.73		10828.7		10606.6
679.68		10520.2		10607.3
679.63		10719.6		10608.1
679.58		10772.9		10608.8
679.53		10915.9		10609.6
679.48		10632.2		10610.3
679.43		10743		10611.1
679.38		10526		10611.8
679.33		10603.5		10612.6
679.28		10626.1		10613.3
679.23		10597.9		10614.1
679.18		10546.2		10614.8
679.13		10793.7		10615.6
679.08		10624		10644.7
679.03		10721.5		0

## Sheet: Ti2p Scan
							Acquisition Parameters :
							Parameter
							Total acquisition time	1 mins 21.2 secs
							Number of Scans	3
﻿							Source Gun Type	Al K Alpha
Axis	Energy	Elements=	541				Spot Size	400 µm
							Lens Mode	Standard
C:\Users\engineer\AppData\Local\Temp\VGD{5B757A2C-2B4E-4BDB-B481-0E4F44F3B989}.vgd							Analyser Mode	CAE : Pass Energy 30.0 eV
							Energy Step Size	0.050 eV
							Number of Energy Steps	541
Binding Energy (E)
eV		Counts / s
476.03		7412.29
475.98		7127.8
475.93		7116.62
475.88		7363.27
475.83		7247
475.78		7162.73
475.73		7267.83
475.68		7394.1
475.63		7219.54
475.58		7125.93
475.53		7095.62
475.48		7183.49
475.43		7171.41
475.38		7086.97
475.33		7024.83
475.28		7213.64
475.23		7076.01
475.18		7039.19
475.13		7105.72
475.08		7058.25
475.03		6988.13
474.98		7142.73
474.93		7200.81
474.88		7123.69
474.83		7032.98
474.78		7063
474.73		7240.15
474.68		7009.07
474.63		7292.33
474.58		7255.82
474.53		7164.11
474.48		7143.05
474.43		7285.16
474.38		7219.83
474.33		6936.98
474.28		7193.62
474.23		7147.1
474.18		6989.52
474.13		6940.62
474.08		7143.24
474.03		7359.91
473.98		7356.87
473.93		7315.09
473.88		7592.92
473.83		7391.04
473.78		7160.62
473.73		7558.16
473.68		7291.14
473.63		7233.74
473.58		7464.34
473.53		7169.51
473.48		7401.79
473.43		7548.75
473.38		7232.46
473.33		6912.96
473.28		7066.51
473.23		7208.48
473.18		7300.21
473.13		7405.29
473.08		7262.06
473.03		7253.52
472.98		7124.02
472.93		7153.91
472.88		7296.44
472.83		7151.66
472.78		7270.35
472.73		7140.3
472.68		7261.7
472.63		7222.89
472.58		7181.41
472.53		7138.06
472.48		7251.61
472.43		7505.16
472.38		7450.26
472.33		7233.62
472.28		7266.85
472.23		7190.32
472.18		7266.02
472.13		7460.31
472.08		7658.65
472.03		7318.17
471.98		7078.44
471.93		6788.92
471.88		7052.28
471.83		7014.95
471.78		7364.29
471.73		7595.84
471.68		7403.14
471.63		7467.26
471.58		7509.74
471.53		7011.72
471.48		7021.77
471.43		7391.85
471.38		7357.53
471.33		7550.41
471.28		7348.27
471.23		7345.48
471.18		7263.67
471.13		7263.01
471.08		7433.52
471.03		7535.2
470.98		7125.47
470.93		7370.82
470.88		7225.33
470.83		7119.45
470.78		7343.72
470.73		7506.33
470.68		7366.63
470.63		7424.79
470.58		7529.92
470.53		7384.84
470.48		7309.28
470.43		7455.42
470.38		7400.84
470.33		7105.22
470.28		7402.24
470.23		7331.46
470.18		7039.19
470.13		7360.63
470.08		7404.47
470.03		7313.16
469.98		7545.92
469.93		7272.41
469.88		7191.57
469.83		7306.64
469.78		7279.92
469.73		7188.06
469.68		7108.74
469.63		7278.97
469.58		7260.2
469.53		7245.87
469.48		7154.72
469.43		7242.56
469.38		7117.01
469.33		7183.9
469.28		7241.81
469.23		7348.48
469.18		7192.48
469.13		7219.33
469.08		7256.75
469.03		7337.61
468.98		7131.57
468.93		7173.44
468.88		7127.41
468.83		7332.75
468.78		7404.67
468.73		7267.02
468.68		7384.3
468.63		7422.41
468.58		7212.22
468.53		7300.49
468.48		7299.85
468.43		7245.08
468.38		7131.11
468.33		7306.99
468.28		7248.71
468.23		7102.16
468.18		7420.95
468.13		7468.54
468.08		7433.74
468.03		7538.81
467.98		7460.49
467.93		7383.62
467.88		7232.8
467.83		7378.43
467.78		7230.67
467.73		7345.41
467.68		7419.4
467.63		7338.54
467.58		7297.48
467.53		7314.86
467.48		7496.43
467.43		7130.01
467.38		7187.35
467.33		7154.98
467.28		7512.2
467.23		7726.56
467.18		7239.02
467.13		6916.12
467.08		7286.63
467.03		7341.52
466.98		7424.71
466.93		7314.61
466.88		7192.68
466.83		7197.11
466.78		7349.86
466.73		7232.74
466.68		7217.67
466.63		7352.71
466.58		7266.97
466.53		7123.35
466.48		7309.04
466.43		7191.43
466.38		7178.51
466.33		7057.73
466.28		7072.3
466.23		7283.27
466.18		7519.27
466.13		7487.76
466.08		7237.33
466.03		7116.59
465.98		6949.07
465.93		7321.93
465.88		7328.42
465.83		7364.61
465.78		7481.17
465.73		7374.95
465.68		7405.98
465.63		7386.96
465.58		7380.94
465.53		7363.74
465.48		7130.66
465.43		7302.89
465.38		7237.14
465.33		7496.04
465.28		7334.92
465.23		7243.35
465.18		7064.12
465.13		7190.32
465.08		6993.73
465.03		7422.71
464.98		7453.36
464.93		7199.01
464.88		7447.85
464.83		7306.53
464.78		7352.83
464.73		7288.72
464.68		7482.26
464.63		7463.93
464.58		7516.13
464.53		7322.92
464.48		7493.74
464.43		7518.06
464.38		7570.05
464.33		7447.94
464.28		7500.35
464.23		7135.78
464.18		6946.88
464.13		7044.56
464.08		7411.48
464.03		7350.96
463.98		7297.22
463.93		7441.76
463.88		7310.15
463.83		7453.08
463.78		7406.25
463.73		7246.47
463.68		7118.46
463.63		7362.82
463.58		7372.6
463.53		7042.13
463.48		7348.63
463.43		7246.41
463.38		7197.3
463.33		7092.59
463.28		7471.42
463.23		7259.84
463.18		7144.67
463.13		7194.78
463.08		7398.17
463.03		7489.59
462.98		7590.39
462.93		7322.76
462.88		7231.85
462.83		7318.2
462.78		7424.95
462.73		7280.39
462.68		7459.27
462.63		7582.99
462.58		7415.13
462.53		7216.92
462.48		7101.46
462.43		7123.39
462.38		6970.44
462.33		7554.83
462.28		7416.02
462.23		7360.57
462.18		7670.36
462.13		7249.23
462.08		7150.83
462.03		7640.63
461.98		7268.85
461.93		7334.7
461.88		7255.21
461.83		7417.47
461.78		7321.04
461.73		7454.42
461.68		7279.13
461.63		7390.66
461.58		7329.05
461.53		7420.82
461.48		7213.5
461.43		7425.73
461.38		7691.54
461.33		7184.52
461.28		7166.8
461.23		7350.17
461.18		7386.76
461.13		7206.96
461.08		7258.46
461.03		7262.82
460.98		7665.97
460.93		7602.29
460.88		7398.78
460.83		7536.09
460.78		7452.53
460.73		7355.76
460.68		7614.4
460.63		7412.72
460.58		7323.93
460.53		7524.48
460.48		7547.32
460.43		7116.48
460.38		6919.91
460.33		7308.87
460.28		7546.51
460.23		7212.74
460.18		7447.53
460.13		7292.58
460.08		7553.38
460.03		7523.92
459.98		7437.7
459.93		7562.58
459.88		7313.4
459.83		7483.42
459.78		7524.7
459.73		7553.68
459.68		7336.42
459.63		7274.45
459.58		7257.3
459.53		7559.75
459.48		7354.95
459.43		7685.77
459.38		7577.64
459.33		7284.61
459.28		7299.73
459.23		7327.67
459.18		7140.02
459.13		7085.69
459.08		7356.32
459.03		7697.75
458.98		7484.02
458.93		7492.18
458.88		7599.14
458.83		7377.04
458.78		7557.29
458.73		7362.62
458.68		7190.71
458.63		7306.58
458.58		7291.91
458.53		7423.88
458.48		7536.25
458.43		7671.42
458.38		7482.28
458.33		7438.04
458.28		7773.83
458.23		7506.83
458.18		7616.27
458.13		7646.26
458.08		7270.86
458.03		7158.23
457.98		7381.29
457.93		7399.73
457.88		7604.17
457.83		7574.74
457.78		7416.75
457.73		7500.64
457.68		7161.44
457.63		7445.69
457.58		7363.81
457.53		7421.61
457.48		7401.75
457.43		7335.16
457.38		7122.89
457.33		7273.66
457.28		7348.92
457.23		7446.48
457.18		7652.76
457.13		7181.3
457.08		7172.75
457.03		7323.57
456.98		7290.99
456.93		7339.27
456.88		7246.5
456.83		7672.02
456.78		7581.38
456.73		7706.62
456.68		7435.57
456.63		7112.77
456.58		7078.13
456.53		7397.93
456.48		7518.76
456.43		7459.67
456.38		7503.56
456.33		7305.29
456.28		7212.24
456.23		7255.16
456.18		7406.49
456.13		7383.71
456.08		7343.35
456.03		7455
455.98		7262.08
455.93		7361.81
455.88		7333.14
455.83		7208.01
455.78		7358.03
455.73		7672.78
455.68		7551.94
455.63		7398.65
455.58		7485.18
455.53		7372.42
455.48		7370.1
455.43		7423.37
455.38		7541.78
455.33		7618.79
455.28		7604.21
455.23		7526.95
455.18		7624.82
455.13		7372.72
455.08		7434.98
455.03		7592.1
454.98		7179.1
454.93		7156.72
454.88		7335.95
454.83		7450.04
454.78		7663.96
454.73		7222.47
454.68		7232.81
454.63		7266.49
454.58		7490.23
454.53		7457.4
454.48		7441.96
454.43		7188.45
454.38		7299.65
454.33		7674.2
454.28		7340.1
454.23		7543.96
454.18		7323.12
454.13		7470.6
454.08		7141.64
454.03		7373.6
453.98		7588.93
453.93		7392.78
453.88		7276.49
453.83		7423.83
453.78		7584.25
453.73		7477.11
453.68		7565.94
453.63		7453.91
453.58		7413.01
453.53		7351.51
453.48		7512.2
453.43		7608.34
453.38		7362.77
453.33		7380.84
453.28		7507.3
453.23		7693.18
453.18		7808.16
453.13		7559.78
453.08		7432.78
453.03		7649.02
452.98		7773.99
452.93		7304.74
452.88		7255.39
452.83		7372.69
452.78		7424.99
452.73		7442.84
452.68		7383.8
452.63		7352.52
452.58		7451.1
452.53		7461.7
452.48		7440.32
452.43		7529.13
452.38		7625.06
452.33		7273.24
452.28		7332.63
452.23		7265.59
452.18		7386.79
452.13		7346.98
452.08		7576.5
452.03		7760.83
451.98		7519.37
451.93		7521.38
451.88		7411.8
451.83		7496.03
451.78		7668.54
451.73		7520.6
451.68		7653.7
451.63		7475.45
451.58		7471.48
451.53		7286.39
451.48		7491.54
451.43		7406.7
451.38		7055.31
451.33		7329.21
451.28		7384.03
451.23		7640.41
451.18		7515.35
451.13		7369.93
451.08		7552.76
451.03		7555.32
450.98		7464.39
450.93		7348.47
450.88		7490.21
450.83		7648.52
450.78		7495.02
450.73		7561.8
450.68		7820.06
450.63		7484.85
450.58		7676.89
450.53		7360.48
450.48		7402.03
450.43		7374.59
450.38		7498.96
450.33		7218.38
450.28		7350.12
450.23		7399.99
450.18		7526.14
450.13		7505.12
450.08		7632.1
450.03		7553.5
449.98		7473.17
449.93		7572.12
449.88		7603.87
449.83		7377.85
449.78		7398.6
449.73		7406.56
449.68		7628.08
449.63		7596.49
449.58		7622.36
449.53		7576.98
449.48		7413.48
449.43		7602.42
449.38		7544.06
449.33		7658.45
449.28		7554.25
449.23		7443.72
449.18		7743.1
449.13		7798.64
449.08		7572.92
449.03		7440.85

## Sheet: O1s Scan
							Acquisition Parameters :
							Parameter
							Total acquisition time	1 mins 0.2 secs
							Number of Scans	3
﻿							Source Gun Type	Al K Alpha
Axis	Energy	Elements=	401				Spot Size	400 µm
							Lens Mode	Standard
C:\Users\engineer\AppData\Local\Temp\VGD{8761F99C-EAE7-424F-8911-71E2963A91BE}.vgd							Analyser Mode	CAE : Pass Energy 30.0 eV
							Energy Step Size	0.050 eV
							Number of Energy Steps	401
Binding Energy (E)				Backgnd.
eV		Counts / s		Counts / s
546.03		11958.1		0
545.98		11678		0
545.93		12127.3		0
545.88		12128.9		0
545.83		11621.1		0
545.78		11340.3		0
545.73		11295		0
545.68		12021		0
545.63		12120.6		0
545.58		11572.9		0
545.53		11506.9		0
545.48		11386.1		0
545.43		11528.3		0
545.38		11569.9		0
545.33		11545.8		0
545.28		11047		0
545.23		10648.4		0
545.18		10774		0
545.13		10770.3		0
545.08		11008.7		0
545.03		10791.6		0
544.98		11598.8		0
544.93		11567.9		0
544.88		11656.7		0
544.83		11044		0
544.78		11006.9		0
544.73		10992.4		0
544.68		11303.9		0
544.63		10866.6		0
544.58		10196.5		0
544.53		10326.9		0
544.48		10090.2		0
544.43		10639.9		0
544.38		10269.4		0
544.33		10104.7		0
544.28		10397.9		0
544.23		10354.6		0
544.18		10718.1		0
544.13		10075.4		0
544.08		9849.09		0
544.03		10795.2		0
543.98		10675.7		0
543.93		10322.8		0
543.88		10464.9		0
543.83		10104.6		0
543.78		10236.1		0
543.73		10732.4		0
543.68		10567.4		0
543.63		9969.43		0
543.58		10035.2		0
543.53		10143.3		0
543.48		10626.6		0
543.43		10207.2		0
543.38		10306		0
543.33		10266.5		0
543.28		9306.21		0
543.23		9486.9		0
543.18		9620.77		0
543.13		9578.31		0
543.08		9341.37		0
543.03		9425.52		0
542.98		10262.6		0
542.93		9684.14		0
542.88		9412.81		0
542.83		9653.17		0
542.78		9397.13		0
542.73		9597.72		0
542.68		9398.8		0
542.63		9476.39		0
542.58		8961.9		0
542.53		9414.53		0
542.48		9060.88		0
542.43		8907.1		0
542.38		9036.09		0
542.33		9627.65		0
542.28		9223.65		0
542.23		8955.23		0
542.18		8906.01		0
542.13		9337.75		0
542.08		9168.2		0
542.03		9172.11		0
541.98		8649.48		0
541.93		8483.19		0
541.88		8755.06		0
541.83		8925.69		0
541.78		8759.36		0
541.73		8068.34		0
541.68		8896.03		0
541.63		8878.82		0
541.58		8555.15		0
541.53		8895.87		0
541.48		8783.11		0
541.43		8843.4		0
541.38		8246.68		0
541.33		8554.15		0
541.28		7949.66		0
541.23		8298.61		0
541.18		8230.96		8203.82
541.13		8020.05		7962.6
541.08		7872.7		7944.46
541.03		8351.46		7926.26
540.98		8155.86		7882.32
540.93		7718.46		7876.76
540.88		7388.72		7820.45
540.83		7817.49		7755.47
540.78		7780.63		7725.5
540.73		7486.88		7632.59
540.68		7919		7548.76
540.63		7663.64		7513.77
540.58		7224.09		7509.92
540.53		7646.92		7487.46
540.48		7304.18		7440.65
540.43		7147.92		7403.61
540.38		7272.03		7348.48
540.33		7482.87		7289
540.28		7785.67		7244.35
540.23		7141.04		7194
540.18		7238.86		7176.05
540.13		7371.52		7175.68
540.08		6889.79		7173.57
540.03		6841.32		7169.43
539.98		6822.63		7164.19
539.93		6942.85		7160.05
539.88		7597.08		7153.08
539.83		7783.81		7145.64
539.78		7722.66		7138.83
539.73		7431.23		7130.07
539.68		7843.55		7119.05
539.63		7287.38		7106.12
539.58		7120.71		7091.84
539.53		7332.87		7077.78
539.48		7351.51		7063.59
539.43		7216.86		7049.25
539.38		7171.31		7035.8
539.33		7391.22		7025.71
539.28		7677.92		7016.27
539.23		7618.28		7008.71
539.18		7051.22		7003.92
539.13		6811.39		6999.44
539.08		7015.24		6994.87
539.03		6522.23		6989.83
538.98		6519.07		6986.45
538.93		7220.18		6984.05
538.88		7196.76		6982.73
538.83		7250.28		6982.63
538.78		6901.44		6982.5
538.73		7380.08		6981.82
538.68		7309.8		6979.89
538.63		6707.92		6977.08
538.58		6785.97		6974.42
538.53		7228.84		6971.66
538.48		7003.21		6969.44
538.43		6846.11		6966.25
538.38		7129.25		6962.98
538.33		7205.73		6960.09
538.28		7003.85		6955.18
538.23		7263.94		6949.34
538.18		7373.73		6943.99
538.13		7122.35		6939.15
538.08		7478.89		6934.02
538.03		7102.11		6929.44
537.98		6971.28		6924.38
537.93		6751.39		6918.51
537.88		6907.76		6913.95
537.83		6860.34		6910.36
537.78		7350.48		6907.43
537.73		7271.83		6905.87
537.68		6687.98		6904.42
537.63		6944.39		6902.78
537.58		6825.22		6899.83
537.53		6905.59		6896.79
537.48		7045.12		6894
537.43		7030.74		6891.63
537.38		7254.79		6890.46
537.33		6909.51		6889.94
537.28		6735.51		6889.94
537.23		7156.57		6889.94
537.18		6773.19		6889.94
537.13		6418.32		6889.94
537.08		6734.78		6889.94
537.03		6983.84		6889.94
536.98		7289.13		6889.94
536.93		7432.42		6889.93
536.88		7607.84		6889.93
536.83		7710.11		6889.93
536.78		7389.45		6889.93
536.73		7233.87		6889.93
536.68		6702.99		6889.92
536.63		7050.49		6889.92
536.58		7044.61		6889.92
536.53		7744.51		6889.92
536.48		7504.58		6889.91
536.43		7325.61		6889.91
536.38		7470.8		6889.91
536.33		7166.32		6889.91
536.28		7132.24		6889.91
536.23		7105.77		6889.9
536.18		7294.01		6889.9
536.13		7043.95		6889.9
536.08		7522.18		6889.9
536.03		7567.69		6889.89
535.98		7025.35		6889.89
535.93		7498.51		6889.89
535.88		7793.53		6889.88
535.83		7825.38		6889.88
535.78		7635.62		6889.87
535.73		7718.6		6889.87
535.68		7558.91		6889.87
535.63		7465.03		6889.86
535.58		7761.39		6889.86
535.53		7872.08		6889.85
535.48		7390.72		6889.85
535.43		7868.89		6889.84
535.38		8325.83		6889.83
535.33		7763.19		6889.83
535.28		7929.63		6889.82
535.23		8581.94		6889.81
535.18		8436.99		6889.81
535.13		7860.47		6889.8
535.08		8181.7		6889.79
535.03		8429.44		6889.78
534.98		8434.53		6889.77
534.93		8343.84		6889.76
534.88		9075.98		6889.75
534.83		9134.21		6889.74
534.78		8551.4		6889.73
534.73		8795.74		6889.72
534.68		8194.14		6889.71
534.63		8822.41		6889.7
534.58		8847.14		6889.69
534.53		8807.21		6889.67
534.48		8859.86		6889.66
534.43		9054.8		6889.65
534.38		9294.4		6889.63
534.33		9396.55		6889.62
534.28		9801.92		6889.6
534.23		10091.2		6889.59
534.18		10075.4		6889.57
534.13		10280.2		6889.55
534.08		10526.2		6889.53
534.03		10678.1		6889.5
533.98		11164.6		6889.48
533.93		11056.3		6889.45
533.88		11801.9		6889.43
533.83		12428.7		6889.4
533.78		12061.2		6889.36
533.73		12344.8		6889.33
533.68		12744.9		6889.29
533.63		13891		6889.25
533.58		15175.4		6889.2
533.53		15875.5		6889.15
533.48		17255.8		6889.09
533.43		18884.1		6889.02
533.38		20324		6888.94
533.33		21383.2		6888.85
533.28		23243.6		6888.75
533.23		27222.5		6888.64
533.18		30062.6		6888.51
533.13		32285.2		6888.36
533.08		36530.2		6888.19
533.03		41669.5		6887.99
532.98		45958.4		6887.77
532.93		51075.8		6887.52
532.88		57476.2		6887.24
532.83		62676.4		6886.93
532.78		69108.2		6886.59
532.73		75838.3		6886.21
532.68		80301.6		6885.81
532.63		85960.4		6885.38
532.58		89428.9		6884.91
532.53		94225.4		6884.42
532.48		98145.1		6883.91
532.43		100039		6883.39
532.38		104077		6882.85
532.33		101818		6882.3
532.28		102272		6881.75
532.23		101083		6881.2
532.18		99218.3		6880.66
532.13		95323.1		6880.13
532.08		90157		6879.62
532.03		84510.7		6879.14
531.98		79247.1		6878.68
531.93		73457.7		6878.25
531.88		67080.1		6877.86
531.83		61262.3		6877.49
531.78		53841.7		6877.16
531.73		47640.6		6876.87
531.68		43384.7		6876.6
531.63		39478.7		6876.37
531.58		34185		6876.16
531.53		30571.3		6875.98
531.48		27220.1		6875.82
531.43		24244.9		6875.69
531.38		21956.8		6875.57
531.33		19814.6		6875.47
531.28		17439.2		6875.38
531.23		16207		6875.31
531.18		14453.6		6875.24
531.13		13728		6875.19
531.08		13474.6		6875.14
531.03		12182		6875.1
530.98		11659.3		6875.06
530.93		11382.4		6875.03
530.88		11308.6		6875
530.83		10831.4		6874.97
530.78		10700.9		6874.94
530.73		10209.2		6874.92
530.68		9733.37		6874.9
530.63		9748.36		6874.88
530.58		9737.72		6874.86
530.53		9286.19		6874.85
530.48		8632.7		6874.83
530.43		8693.54		6874.82
530.38		8962.38		6874.8
530.33		8707.47		6874.79
530.28		8773.32		6874.78
530.23		8624.65		6874.77
530.18		9266.84		6874.76
530.13		8633.44		6874.75
530.08		8311.6		6874.74
530.03		8256.06		6874.73
529.98		8099.57		6874.72
529.93		8225.4		6874.71
529.88		8238.4		6874.7
529.83		7647.43		6874.69
529.78		8167.89		6874.69
529.73		7879.25		6874.68
529.68		7888.51		6874.67
529.63		8011.13		6874.67
529.58		7999.56		6874.66
529.53		7596.95		6874.66
529.48		7483.81		6874.65
529.43		7834.67		6874.65
529.38		7417.36		6874.64
529.33		7627		6874.64
529.28		7508.07		6874.63
529.23		7072.79		6874.63
529.18		7118.16		6874.63
529.13		7257.68		6874.62
529.08		7385.11		6874.62
529.03		7651.4		6874.62
528.98		7711.21		6874.61
528.93		6954.32		6874.61
528.88		7702.65		6874.61
528.83		7430.61		6874.6
528.78		7694.03		6874.6
528.73		7813.07		6874.6
528.68		7388.37		6874.59
528.63		7278.01		6874.59
528.58		7397.54		6874.59
528.53		7212.68		6874.58
528.48		7126.82		6874.58
528.43		6917.68		6874.58
528.38		7248.51		6874.58
528.33		7286.23		6874.57
528.28		7236.26		6874.57
528.23		7172.91		6874.57
528.18		6981.32		6874.57
528.13		7117.69		6874.57
528.08		6952.6		6874.57
528.03		6594.43		6874.57
527.98		6733.07		6874.57
527.93		6851.98		6874.57
527.88		7212.93		6874.56
527.83		7019.34		6874.56
527.78		7426.96		6874.56
527.73		7186.66		6874.56
527.68		6703.18		6874.56
527.63		6702.07		6874.56
527.58		6736.46		6874.56
527.53		6651.28		6874.56
527.48		7357.53		6874.56
527.43		7093.95		6874.56
527.38		6847.93		6875.42
527.33		6952.58		6876.28
527.28		6653.31		6877.14
527.23		6830.5		6878
527.18		7091.39		6878.86
527.13		6758.91		6879.72
527.08		6862.15		6880.58
527.03		7036.96		6881.44
526.98		7376.9		6882.3
526.93		7668.7		6883.15
526.88		7298.19		6884.01
526.83		7027.18		6884.87
526.78		7181.53		6885.73
526.73		7343.51		6886.59
526.68		7122.49		6887.45
526.63		7004.89		6888.31
526.58		7106.16		6889.17
526.53		7742.71		6890.03
526.48		7166.41		6890.89
526.43		6614.66		6891.75
526.38		6503.26		6892.61
526.33		6869.49		6893.47
526.28		7295.34		6894.33
526.23		7118.83		6895.19
526.18		7106.95		6896.05
526.13		6763.79		6942.94
526.08		6990.51		7071.21
526.03		7353.53		0

## Sheet: C1s Scan
							Acquisition Parameters :
							Parameter
							Total acquisition time	57.2 secs
							Number of Scans	3
﻿							Source Gun Type	Al K Alpha
Axis	Energy	Elements=	381				Spot Size	400 µm
							Lens Mode	Standard
C:\Users\engineer\AppData\Local\Temp\VGD{60D74D15-D461-4CCE-B6EF-88ED8D61CC2C}.vgd							Analyser Mode	CAE : Pass Energy 30.0 eV
							Energy Step Size	0.050 eV
							Number of Energy Steps	381
Binding Energy (E)				Backgnd.
eV		Counts / s		Counts / s
299.03		8782.41		0
298.98		8994.35		0
298.93		9204.35		0
298.88		9346.66		0
298.83		9287.79		0
298.78		9201.17		0
298.73		9062.05		0
298.68		8544.92		0
298.63		8916.05		0
298.58		8916.84		0
298.53		8955.43		0
298.48		8260.06		0
298.43		8052.98		0
298.38		8435.96		0
298.33		9064.19		0
298.28		9036.48		0
298.23		8616		0
298.18		8730.89		0
298.13		9205.22		0
298.08		8555.49		0
298.03		8246.95		0
297.98		8194.13		0
297.93		8173.07		0
297.88		8291.49		0
297.83		8185.37		0
297.78		8544.86		0
297.73		8186.71		0
297.68		7737.89		0
297.63		8224.9		0
297.58		7924.98		0
297.53		8041.19		0
297.48		8001.86		0
297.43		8229.43		0
297.38		7866.85		0
297.33		8421.24		0
297.28		7926.43		0
297.23		8134.38		0
297.18		8009.14		0
297.13		8067.14		0
297.08		7738.25		0
297.03		7166.98		0
296.98		7386.78		0
296.93		7067.36		0
296.88		7231.14		0
296.83		7520.68		0
296.78		7557.01		0
296.73		7031.54		0
296.68		7242.24		0
296.63		7383.84		0
296.58		7295.95		0
296.53		7488.58		0
296.48		7180.21		0
296.43		7126.06		0
296.38		7229.05		0
296.33		7663.65		0
296.28		7737.37		0
296.23		7030.03		0
296.18		7227.75		0
296.13		7660.69		0
296.08		7232.49		0
296.03		7212.23		0
295.98		7162.71		0
295.93		7399.02		0
295.88		7091.5		0
295.83		7510.53		0
295.78		6850.25		0
295.73		6758.72		0
295.68		6886.29		0
295.63		6963.24		0
295.58		7110.97		0
295.53		7144.23		0
295.48		6697.98		0
295.43		6377.26		0
295.38		6585.6		0
295.33		6888.07		0
295.28		6353.22		0
295.23		6629.35		0
295.18		6377.55		0
295.13		6368.72		0
295.08		6689.27		0
295.03		6240.87		0
294.98		6471.47		0
294.93		6390.1		0
294.88		6809.95		0
294.83		6276.92		6297.28
294.78		6157.61		6289.38
294.73		6454.69		6280.65
294.68		5653.72		6269.73
294.63		5922.84		6254.61
294.58		6202.59		6234.94
294.53		6522.97		6208.1
294.48		6336.96		6184.08
294.43		6014.13		6149.46
294.38		6026		6115.93
294.33		6036.34		6062.07
294.28		5536.32		5996.49
294.23		5813.13		5918.64
294.18		5772.28		5863.78
294.13		5585		5778.2
294.08		5554.91		5641.62
294.03		5467		5558.06
293.98		5491.16		5526.99
293.93		5820.08		5464.98
293.88		5655.11		5410.65
293.83		5143.21		5393.57
293.78		5300.48		5367.48
293.73		5194.58		5337.63
293.68		5131.01		5320.57
293.63		5174.59		5264.14
293.58		5397.18		5226.87
293.53		5267.88		5213.82
293.48		5138.61		5198.13
293.43		5303.57		5195.28
293.38		5199.27		5173.64
293.33		5245.19		5143.55
293.28		4999.64		5111.2
293.23		5127.85		5068.57
293.18		5338.96		5032.61
293.13		4965.84		5001.21
293.08		4849.96		4966.86
293.03		5150.74		4942.38
292.98		4733.33		4938.3
292.93		4702.38		4885.35
292.88		5017.48		4809.6
292.83		4754.14		4757.09
292.78		4725.88		4756.32
292.73		5078.81		4733.12
292.68		4610.45		4731.85
292.63		4456.61		4725.25
292.58		4248.19		4703.83
292.53		4899.32		4686.8
292.48		4837.78		4668.05
292.43		4778.57		4643.53
292.38		4851.38		4631.64
292.33		4713.03		4628.78
292.28		4594.68		4625.85
292.23		4626.08		4613.45
292.18		4630.41		4612.88
292.13		4342.07		4610.95
292.08		4422.11		4604.74
292.03		4373.09		4597.56
291.98		4578.74		4586.59
291.93		4953.41		4573.72
291.88		5177.75		4563.53
291.83		4874.19		4553.46
291.78		5012.77		4543.01
291.73		4670.06		4532
291.68		4215.26		4521.77
291.63		4507.9		4510.05
291.58		4272.47		4494.97
291.53		4369.84		4481.79
291.48		4179.16		4471.01
291.43		4626.64		4466.67
291.38		5178.58		4466.61
291.33		4838.77		4466.1
291.28		4503.59		4465.85
291.23		4254.53		4464.19
291.18		4186.59		4461.69
291.13		4397.09		4457.62
291.08		4393.79		4452.74
291.03		4834.99		4449.81
290.98		4691.97		4448.16
290.93		4785.36		4446.57
290.88		4909.62		4444.28
290.83		4343.44		4441.47
290.78		4297.18		4438.85
290.73		4457.25		4435.44
290.68		4523		4432.56
290.63		4371.69		4430.87
290.58		4289.97		4430.24
290.53		4685.79		4430.7
290.48		4588.3		4431.16
290.43		4185.13		4431.62
290.38		4341.98		4432.09
290.33		4648.9		4432.55
290.28		4689.22		4433.01
290.23		4696.34		4433.47
290.18		4574.72		4433.93
290.13		4617.31		4434.39
290.08		4509.66		4434.86
290.03		4438.74		4435.32
289.98		4393.59		4435.78
289.93		4558.63		4436.24
289.88		4919.48		4436.7
289.83		4626.95		4437.16
289.78		4499.23		4437.62
289.73		4291.43		4438.09
289.68		4254.12		4438.55
289.63		4634.68		4439.01
289.58		4584.1		4439.47
289.53		4707.3		4439.93
289.48		4699.56		4440.39
289.43		4567.35		4440.86
289.38		4274.03		4441.32
289.33		4348.72		4441.78
289.28		4823.34		4442.24
289.23		4763.27		4442.7
289.18		4761.69		4443.16
289.13		4896.33		4443.62
289.08		5241.01		4444.09
289.03		4559.32		4444.55
288.98		4681.51		4445.01
288.93		4881.05		4445.47
288.88		4690.89		4445.93
288.83		4780.95		4446.39
288.78		4593.06		4446.86
288.73		4878.16		4447.32
288.68		4837.5		4447.78
288.63		4796.55		4448.24
288.58		4429.31		4448.7
288.53		5120.74		4449.16
288.48		4833.43		4449.62
288.43		4593.04		4450.09
288.38		4966.67		4450.55
288.33		4660		4451.01
288.28		4902.11		4451.47
288.23		4702.25		4451.93
288.18		5355.47		4452.39
288.13		5023.41		4452.86
288.08		5013.48		4453.32
288.03		4983.9		4453.78
287.98		4888.64		4454.24
287.93		4786.04		4454.7
287.88		5063.25		4455.16
287.83		5050.75		4455.62
287.78		5342.99		4456.09
287.73		4927.51		4456.55
287.68		4706.51		4457.01
287.63		5119.32		4457.47
287.58		5431.49		4457.93
287.53		5228.48		4458.39
287.48		5702.09		4458.86
287.43		5387.66		4459.32
287.38		5226.66		4459.78
287.33		5408.49		4460.24
287.28		5482.79		4460.7
287.23		5866.33		4461.16
287.18		5652.34		4461.62
287.13		5928.01		4462.09
287.08		5816.14		4462.55
287.03		5900.2		4463.01
286.98		6051.57		4463.47
286.93		6415.28		4463.93
286.88		6126.68		4464.39
286.83		6017.84		4464.86
286.78		6024.78		4465.32
286.73		6248.36		4465.78
286.68		6573.58		4466.24
286.63		6580.27		4466.7
286.58		6982.31		4467.16
286.53		7282.49		4467.62
286.48		6963.52		4468.09
286.43		6866.91		4468.55
286.38		7884.25		4469.01
286.33		8107.02		4469.47
286.28		8906.93		4469.93
286.23		9198.29		4470.39
286.18		9323.51		4470.86
286.13		9983.88		4471.32
286.08		10506.7		4471.78
286.03		11798.3		4472.24
285.98		13359.5		4472.7
285.93		14791.1		4473.16
285.88		15399.7		4473.63
285.83		16662.3		4474.09
285.78		18472.6		4474.55
285.73		21098.7		4475.01
285.68		24562.4		4475.47
285.63		27337		4475.93
285.58		30531.4		4476.39
285.53		33364.5		4476.86
285.48		36971.1		4477.32
285.43		41409.7		4477.78
285.38		46256.8		4478.24
285.33		49691.6		4478.7
285.28		54409.5		4479.16
285.23		60176.2		4479.63
285.18		65667.5		4480.09
285.13		69379.3		4480.55
285.08		74084.6		4481.01
285.03		80196.3		4481.47
284.98		83021.7		4481.93
284.93		87422.9		4482.39
284.88		87181.3		4482.86
284.83		90160.3		4483.32
284.78		91935.4		4483.78
284.73		89085.5		4484.24
284.68		86711.3		4484.7
284.63		83480.2		4485.16
284.58		80391.9		4485.63
284.53		74906.5		4486.09
284.48		69168.9		4486.55
284.43		64547.8		4487.01
284.38		59335.3		4487.47
284.33		53589.5		4487.93
284.28		46595.4		4488.39
284.23		40830.5		4488.86
284.18		35766.2		4489.32
284.13		31242.5		4489.78
284.08		26332.3		4490.24
284.03		23634.8		4490.7
283.98		21077.2		4491.16
283.93		19134.5		4491.63
283.88		17080.9		4492.09
283.83		14593.5		4492.55
283.78		13875		4493.01
283.73		11958.1		4493.47
283.68		10313.3		4493.93
283.63		9590.83		4494.39
283.58		9311.36		4494.86
283.53		9064.58		4495.32
283.48		8226.12		4495.78
283.43		8215.42		4496.24
283.38		8124.81		4496.7
283.33		7461.51		4497.16
283.28		7341.58		4497.63
283.23		7155.44		4498.09
283.18		6590.91		4498.55
283.13		6445.74		4499.01
283.08		6207.32		4499.47
283.03		6263.65		4499.93
282.98		5617.05		4500.39
282.93		6005.49		4500.86
282.88		5865.48		4501.32
282.83		5623.3		4501.78
282.78		5499.03		4502.24
282.73		5526.06		4502.7
282.68		5589.45		4503.16
282.63		5505.04		4503.63
282.58		5458.8		4504.09
282.53		5576.17		4504.55
282.48		5398.22		4505.01
282.43		5492.79		4505.47
282.38		5414.35		4505.93
282.33		5197.65		4506.39
282.28		4700.94		4506.86
282.23		5137.29		4507.32
282.18		5053.46		4507.78
282.13		4321.75		4508.24
282.08		4625.74		4508.7
282.03		5074.56		4509.16
281.98		4881		4509.63
281.93		4561.05		4510.09
281.88		5077.32		4510.55
281.83		5039.42		4511.01
281.78		4944.23		4511.47
281.73		4727.37		4511.93
281.68		5001.93		4512.39
281.63		4904.44		4512.86
281.58		4935.67		4513.32
281.53		4824.3		4513.78
281.48		4615.34		4514.24
281.43		4990.45		4514.7
281.38		5301.18		4515.16
281.33		4824.07		4515.63
281.28		4770.59		4516.09
281.23		4668.79		4516.55
281.18		5011.03		4517.01
281.13		5093.15		4517.47
281.08		4851.48		4517.93
281.03		5004.67		4518.39
280.98		4880.67		4518.86
280.93		4746.67		4519.32
280.88		4553.79		4519.78
280.83		4422.27		4520.24
280.78		4842.51		4520.7
280.73		4850.95		4521.16
280.68		4292.23		4521.63
280.63		4402.85		4522.09
280.58		4364.14		4522.55
280.53		4274.69		4523.01
280.48		4836.46		4523.47
280.43		4726.5		4523.93
280.38		4711.54		4529.24
280.33		4435.65		4534.54
280.28		4488.74		4539.84
280.23		4773.96		4545.14
280.18		4456.49		4550.44
280.13		4510.41		4555.75
280.08		4540.1		4561.05
280.03		4721.99		0

## Sheet: P2p Scan
							Acquisition Parameters :
							Parameter
							Total acquisition time	1 mins 0.2 secs
							Number of Scans	3
﻿							Source Gun Type	Al K Alpha
Axis	Energy	Elements=	401				Spot Size	400 µm
							Lens Mode	Standard
C:\Users\engineer\AppData\Local\Temp\VGD{44658219-64B1-4FD9-BE69-1BED3C426B9A}.vgd							Analyser Mode	CAE : Pass Energy 30.0 eV
							Energy Step Size	0.050 eV
							Number of Energy Steps	401
Binding Energy (E)
eV		Counts / s
145.03		3167.31
144.98		3298
144.93		3409.15
144.88		3374.09
144.83		3251.55
144.78		3485.35
144.73		3413.35
144.68		3234.43
144.63		3358.31
144.58		3177.96
144.53		3046.25
144.48		3238.23
144.43		3321.98
144.38		3357.09
144.33		3495.37
144.28		3390.56
144.23		3214.68
144.18		3142.63
144.13		3342.46
144.08		3314.62
144.03		3457.97
143.98		3132.03
143.93		3356.46
143.88		3256.44
143.83		3111.08
143.78		3332.79
143.73		3340.68
143.68		3351.43
143.63		3295.13
143.58		3461.51
143.53		3373.65
143.48		3024.32
143.43		3208.82
143.38		3224.62
143.33		3236.37
143.28		3415.39
143.23		3378.31
143.18		3156.13
143.13		3281.35
143.08		3199.45
143.03		3247.5
142.98		3211.71
142.93		3434.24
142.88		3212.24
142.83		3232.57
142.78		3232.42
142.73		3166.91
142.68		3150.39
142.63		3180.58
142.58		3203.17
142.53		3073.16
142.48		3257.39
142.43		3357.01
142.38		3282.7
142.33		3068.95
142.28		3294.76
142.23		3259.75
142.18		3256.91
142.13		3313.56
142.08		3352.78
142.03		3305.93
141.98		3219.76
141.93		3261.44
141.88		3301.77
141.83		3256.54
141.78		3191.76
141.73		3211.46
141.68		3382.82
141.63		3249.15
141.58		3311.38
141.53		3319.46
141.48		3219.32
141.43		3094.47
141.38		3167.32
141.33		3343.87
141.28		3292.22
141.23		3067.92
141.18		3224.73
141.13		3517.27
141.08		3304.73
141.03		3127
140.98		3189.53
140.93		3216.05
140.88		3240.99
140.83		3247.81
140.78		3414.52
140.73		3151.95
140.68		3181.71
140.63		3353.47
140.58		3139.62
140.53		3188.2
140.48		3237.75
140.43		3230.47
140.38		3291
140.33		3120.91
140.28		3138.48
140.23		3129.91
140.18		3096.56
140.13		3071.74
140.08		2920.86
140.03		3113.92
139.98		3271.93
139.93		3300.79
139.88		3346.28
139.83		3285.37
139.78		3212.86
139.73		3164.35
139.68		2992.5
139.63		3171.13
139.58		3172.31
139.53		2983.46
139.48		3183.44
139.43		3231.62
139.38		3305.27
139.33		3416.58
139.28		3091.81
139.23		3079.63
139.18		3166.62
139.13		3090.76
139.08		3160
139.03		3225.18
138.98		3068.64
138.93		3219.09
138.88		3460.24
138.83		3278.53
138.78		3073.8
138.73		3101.89
138.68		3393.84
138.63		3607.03
138.58		3299.58
138.53		3115.99
138.48		3136.8
138.43		3346.21
138.38		3417.66
138.33		3215.84
138.28		3199.33
138.23		3123.27
138.18		3140.51
138.13		3370.73
138.08		3534.14
138.03		3488.63
137.98		3365.05
137.93		3252.88
137.88		3316.97
137.83		3248.11
137.78		3089.06
137.73		3246.94
137.68		3207.29
137.63		3085.58
137.58		3218.51
137.53		3102.08
137.48		2945.43
137.43		3094.4
137.38		3229.94
137.33		3088.82
137.28		3122.25
137.23		3158.01
137.18		3204.21
137.13		3315.43
137.08		3314.32
137.03		3324.24
136.98		3322.38
136.93		3396.04
136.88		3231.43
136.83		3191.83
136.78		2987.73
136.73		3106.33
136.68		3223.61
136.63		3248.78
136.58		3309.06
136.53		3218
136.48		3094.79
136.43		3176.79
136.38		3133.52
136.33		3125.23
136.28		3228.36
136.23		3301.72
136.18		3359.14
136.13		3224.94
136.08		3265.52
136.03		3156.53
135.98		3100.73
135.93		3281.15
135.88		3213.63
135.83		3170.13
135.78		3200.34
135.73		3150.36
135.68		3220.86
135.63		2946.07
135.58		3123.56
135.53		3232.45
135.48		3084.82
135.43		3253.65
135.38		2970.09
135.33		3004.47
135.28		3109.01
135.23		3057.99
135.18		3090.26
135.13		3127.9
135.08		3083.27
135.03		3236.43
134.98		3337.45
134.93		3356.12
134.88		3195.38
134.83		3235.09
134.78		3280.75
134.73		3253.47
134.68		3052.39
134.63		3215.04
134.58		3341.36
134.53		3258.61
134.48		3216.54
134.43		3260.98
134.38		3222.37
134.33		3098.03
134.28		3180.73
134.23		3177.55
134.18		3334.66
134.13		3078.38
134.08		3160.05
134.03		3288.51
133.98		3275.76
133.93		2934.08
133.88		3080.35
133.83		3195.14
133.78		3087.08
133.73		3261.92
133.68		3069.49
133.63		2989.8
133.58		3040.98
133.53		2978.42
133.48		2969.63
133.43		3113.24
133.38		3063.79
133.33		3112.93
133.28		3236.7
133.23		3211.72
133.18		3110.58
133.13		3232.65
133.08		3050.33
133.03		3064.02
132.98		3051.02
132.93		3327.04
132.88		3051.6
132.83		2965.03
132.78		3089.21
132.73		3120.4
132.68		2963.34
132.63		3076.18
132.58		3071.1
132.53		2954.52
132.48		3097.42
132.43		3051.27
132.38		3195.92
132.33		3301.98
132.28		3078.2
132.23		2903.39
132.18		2928.8
132.13		3026.98
132.08		3035.58
132.03		2952.16
131.98		3026.7
131.93		2990.72
131.88		3048.16
131.83		3200.79
131.78		3132.05
131.73		2982.65
131.68		2966.73
131.63		3213.56
131.58		3183.82
131.53		3272.68
131.48		3056.65
131.43		3045.48
131.38		3221.54
131.33		2985.5
131.28		2865.75
131.23		2934.39
131.18		2815.5
131.13		3063.73
131.08		3181.91
131.03		2967.45
130.98		2977.43
130.93		3089.53
130.88		2945.39
130.83		3094.05
130.78		3133.64
130.73		2956.62
130.68		3000.13
130.63		2968.99
130.58		3074.49
130.53		2721.31
130.48		2877.72
130.43		2921.03
130.38		2820.73
130.33		3000.54
130.28		3009.2
130.23		2986.88
130.18		2969.71
130.13		2890.95
130.08		2972.34
130.03		2882.55
129.98		2909.28
129.93		3021.89
129.88		3135.32
129.83		2962.83
129.78		2924.53
129.73		3031.72
129.68		2814.52
129.63		2925.71
129.58		2885.96
129.53		2991.35
129.48		3235.2
129.43		3307.54
129.38		3138.31
129.33		3037.58
129.28		3046.62
129.23		3224.31
129.18		3097.26
129.13		3092.25
129.08		2960.06
129.03		3029.43
128.98		3183.48
128.93		3325.36
128.88		3256.84
128.83		3167.11
128.78		3111.32
128.73		3281.31
128.68		2968.11
128.63		2950.93
128.58		2999.17
128.53		3257.15
128.48		3266.93
128.43		3040.05
128.38		3021.36
128.33		3067.73
128.28		3039.41
128.23		3228.21
128.18		3188.39
128.13		3107.39
128.08		3191.06
128.03		3169.49
127.98		3064.22
127.93		3263.44
127.88		3276.16
127.83		3280.06
127.78		3236.3
127.73		3142.37
127.68		3090.92
127.63		3088.52
127.58		3213.84
127.53		3289.98
127.48		3178.67
127.43		3077.81
127.38		3179.05
127.33		3234.44
127.28		3087.64
127.23		3172.22
127.18		3061.58
127.13		3160.13
127.08		3031.96
127.03		3232.07
126.98		3464.49
126.93		3370.81
126.88		3453.22
126.83		3355.93
126.78		3330.27
126.73		3244.43
126.68		3338.13
126.63		3387.44
126.58		3397.24
126.53		3319.84
126.48		3447.46
126.43		3413.08
126.38		3428.04
126.33		3203.36
126.28		3418.76
126.23		3254.63
126.18		3266.77
126.13		3359.25
126.08		3387.81
126.03		3378.5
125.98		3306.96
125.93		3248.88
125.88		3323.1
125.83		3479.01
125.78		3281.09
125.73		3298.03
125.68		3510.81
125.63		3552.83
125.58		3586.58
125.53		3447.76
125.48		3455.98
125.43		3537.06
125.38		3553.66
125.33		3594.49
125.28		3616.4
125.23		3684.66
125.18		3674.63
125.13		3735.89
125.08		3758.25
125.03		3720.48

## Sheet: XPS Survey
							Acquisition Parameters :
							Parameter
							Total acquisition time	1 mins 8.0 secs
							Number of Scans	1
﻿							Source Gun Type	Al K Alpha
Axis	Energy	Elements=	1361				Spot Size	400 µm
							Lens Mode	Standard
C:\Users\engineer\AppData\Local\Temp\VGD{3B6DFC90-ECC7-4A9E-AA46-D535B3DECE89}.vgd							Analyser Mode	CAE : Pass Energy 150.0 eV
							Energy Step Size	1.000 eV
							Number of Energy Steps	1361
Binding Energy (E)				Backgnd.
eV		Counts / s		Counts / s
1351.08		137311		0
1350.08		138020		0
1349.08		137077		0
1348.08		136690		0
1347.08		134880		0
1346.08		136324		0
1345.08		138686		0
1344.08		135235		0
1343.08		134312		0
1342.08		136787		0
1341.08		137216		0
1340.08		135026		0
1339.08		133418		0
1338.08		134831		0
1337.08		133639		0
1336.08		134155		0
1335.08		132419		0
1334.08		134955		0
1333.08		133836		0
1332.08		134953		0
1331.08		134349		0
1330.08		131002		0
1329.08		130008		0
1328.08		133782		0
1327.08		135639		0
1326.08		132091		0
1325.08		133876		0
1324.08		131624		0
1323.08		130446		0
1322.08		131308		0
1321.08		129727		0
1320.08		131415		0
1319.08		129408		0
1318.08		130203		0
1317.08		132025		0
1316.08		131972		0
1315.08		132483		0
1314.08		129559		0
1313.08		136335		0
1312.08		132856		0
1311.08		133095		0
1310.08		130222		0
1309.08		132463		0
1308.08		132427		0
1307.08		129194		0
1306.08		129604		0
1305.08		128695		0
1304.08		136290		0
1303.08		130682		0
1302.08		131689		0
1301.08		130494		0
1300.08		131871		0
1299.08		132157		0
1298.08		133052		0
1297.08		132516		0
1296.08		130805		0
1295.08		133652		0
1294.08		133799		0
1293.08		131173		0
1292.08		134337		0
1291.08		131506		0
1290.08		133273		0
1289.08		133007		0
1288.08		133521		0
1287.08		135527		0
1286.08		137794		0
1285.08		135023		0
1284.08		133294		0
1283.08		134811		0
1282.08		135273		0
1281.08		132849		0
1280.08		136851		0
1279.08		136659		0
1278.08		135647		0
1277.08		133269		0
1276.08		134547		0
1275.08		131585		0
1274.08		135142		0
1273.08		136925		0
1272.08		137454		0
1271.08		136643		0
1270.08		134504		0
1269.08		138678		0
1268.08		138749		0
1267.08		138065		0
1266.08		140642		0
1265.08		141086		0
1264.08		139416		0
1263.08		141019		0
1262.08		140295		0
1261.08		139912		0
1260.08		138632		0
1259.08		140237		0
1258.08		138666		0
1257.08		143029		0
1256.08		142954		0
1255.08		139784		0
1254.08		140787		0
1253.08		142205		0
1252.08		143419		0
1251.08		145911		0
1250.08		147764		0
1249.08		147724		0
1248.08		149781		0
1247.08		148000		0
1246.08		145208		0
1245.08		148057		0
1244.08		145006		0
1243.08		148479		0
1242.08		147894		0
1241.08		147309		0
1240.08		152088		0
1239.08		148450		0
1238.08		144763		0
1237.08		145189		0
1236.08		146142		0
1235.08		139501		0
1234.08		144585		0
1233.08		146807		0
1232.08		150400		0
1231.08		156303		0
1230.08		164120		0
1229.08		172739		0
1228.08		175423		0
1227.08		175108		0
1226.08		168167		0
1225.08		163626		0
1224.08		156504		0
1223.08		149330		0
1222.08		142748		0
1221.08		142307		0
1220.08		136080		0
1219.08		131480		0
1218.08		126963		0
1217.08		124795		0
1216.08		122689		0
1215.08		115978		0
1214.08		118727		0
1213.08		120963		0
1212.08		116853		0
1211.08		116417		0
1210.08		116952		0
1209.08		113673		0
1208.08		117042		0
1207.08		114978		0
1206.08		113839		0
1205.08		111422		0
1204.08		114008		0
1203.08		112660		0
1202.08		110169		0
1201.08		112584		0
1200.08		113381		0
1199.08		114450		0
1198.08		114775		0
1197.08		114389		0
1196.08		114437		0
1195.08		115038		0
1194.08		116486		0
1193.08		114604		0
1192.08		114787		0
1191.08		113833		0
1190.08		113824		0
1189.08		114612		0
1188.08		115106		0
1187.08		116086		0
1186.08		117253		0
1185.08		116756		0
1184.08		117481		0
1183.08		116506		0
1182.08		118795		0
1181.08		115544		0
1180.08		117749		0
1179.08		118126		0
1178.08		115987		0
1177.08		114817		0
1176.08		119934		0
1175.08		118375		0
1174.08		118064		0
1173.08		116631		0
1172.08		119338		0
1171.08		118641		0
1170.08		119827		0
1169.08		119180		0
1168.08		116931		0
1167.08		118503		0
1166.08		122499		0
1165.08		120187		0
1164.08		120381		0
1163.08		121328		0
1162.08		122827		0
1161.08		120065		0
1160.08		122873		0
1159.08		120746		0
1158.08		119744		0
1157.08		122387		0
1156.08		121602		0
1155.08		121671		0
1154.08		123686		0
1153.08		122373		0
1152.08		121460		0
1151.08		122668		0
1150.08		122801		0
1149.08		121637		0
1148.08		123836		0
1147.08		124331		0
1146.08		123151		0
1145.08		123503		0
1144.08		126001		0
1143.08		122925		0
1142.08		124064		0
1141.08		122707		0
1140.08		123299		0
1139.08		123328		0
1138.08		125555		0
1137.08		125501		0
1136.08		126434		0
1135.08		126928		0
1134.08		126760		0
1133.08		126484		0
1132.08		128637		0
1131.08		127329		0
1130.08		124528		0
1129.08		128392		0
1128.08		128930		0
1127.08		128144		0
1126.08		128004		0
1125.08		130318		0
1124.08		127743		0
1123.08		129099		0
1122.08		128773		0
1121.08		130979		0
1120.08		129668		0
1119.08		127585		0
1118.08		130395		0
1117.08		134747		0
1116.08		130777		0
1115.08		128338		0
1114.08		132950		0
1113.08		132090		0
1112.08		131645		0
1111.08		134164		0
1110.08		130687		0
1109.08		130319		0
1108.08		132264		0
1107.08		133520		0
1106.08		133020		0
1105.08		134414		0
1104.08		131683		0
1103.08		134239		0
1102.08		135917		0
1101.08		132585		0
1100.08		136591		0
1099.08		136345		0
1098.08		133902		0
1097.08		132867		0
1096.08		134134		0
1095.08		138087		0
1094.08		136065		0
1093.08		136146		0
1092.08		135643		0
1091.08		136127		0
1090.08		138093		0
1089.08		136908		0
1088.08		137938		0
1087.08		135795		0
1086.08		138933		0
1085.08		136699		0
1084.08		136141		0
1083.08		139301		0
1082.08		139106		0
1081.08		138143		0
1080.08		138778		0
1079.08		139604		0
1078.08		140085		0
1077.08		141427		0
1076.08		141449		0
1075.08		139952		0
1074.08		142595		0
1073.08		140706		0
1072.08		140373		0
1071.08		143064		0
1070.08		144357		0
1069.08		142450		0
1068.08		142935		0
1067.08		144060		0
1066.08		146388		0
1065.08		144618		0
1064.08		146924		0
1063.08		143488		0
1062.08		144508		0
1061.08		144837		0
1060.08		145301		0
1059.08		144702		0
1058.08		143573		0
1057.08		145702		0
1056.08		145308		0
1055.08		147705		0
1054.08		149416		0
1053.08		147258		0
1052.08		149096		0
1051.08		145814		0
1050.08		149539		0
1049.08		149951		0
1048.08		149648		0
1047.08		148165		0
1046.08		152170		0
1045.08		148055		0
1044.08		149848		0
1043.08		155009		0
1042.08		151702		0
1041.08		153328		0
1040.08		152892		0
1039.08		155124		0
1038.08		153610		0
1037.08		153917		0
1036.08		153813		0
1035.08		152978		0
1034.08		154396		0
1033.08		154686		0
1032.08		155614		0
1031.08		155527		0
1030.08		154215		0
1029.08		158041		0
1028.08		156710		0
1027.08		153358		0
1026.08		155998		0
1025.08		158542		0
1024.08		160973		0
1023.08		160435		0
1022.08		162054		0
1021.08		160807		0
1020.08		161900		0
1019.08		164758		0
1018.08		165238		0
1017.08		168784		0
1016.08		165459		0
1015.08		165532		0
1014.08		162520		0
1013.08		163884		0
1012.08		158402		0
1011.08		159820		0
1010.08		160402		0
1009.08		162271		0
1008.08		160782		0
1007.08		168071		0
1006.08		166999		0
1005.08		171444		0
1004.08		169168		0
1003.08		173949		0
1002.08		178641		0
1001.08		181445		0
1000.08		178591		0
999.08		178368		0
998.08		173463		0
997.08		166356		0
996.08		163189		0
995.08		164235		0
994.08		161486		0
993.08		158022		0
992.08		155111		0
991.08		154547		0
990.08		157481		0
989.08		156036		0
988.08		155659		0
987.08		152681		0
986.08		155655		0
985.08		159821		0
984.08		172445		0
983.08		182267		0
982.08		187269		0
981.08		198350		0
980.08		216163		0
979.08		217646		0
978.08		199600		0
977.08		174290		0
976.08		153512		0
975.08		147485		0
974.08		140957		0
973.08		132214		0
972.08		128915		0
971.08		126368		0
970.08		122557		0
969.08		116097		0
968.08		112112		0
967.08		108788		0
966.08		107915		0
965.08		104530		0
964.08		108422		0
963.08		108951		0
962.08		107153		0
961.08		106916		0
960.08		110021		0
959.08		107053		0
958.08		105304		0
957.08		109095		0
956.08		108326		0
955.08		107368		0
954.08		109000		0
953.08		107206		0
952.08		109256		0
951.08		109142		0
950.08		109299		0
949.08		111238		0
948.08		108296		0
947.08		108445		0
946.08		106192		0
945.08		107082		0
944.08		110491		0
943.08		110014		0
942.08		108165		0
941.08		110631		0
940.08		112167		0
939.08		109520		0
938.08		109566		0
937.08		108360		0
936.08		109167		0
935.08		109476		0
934.08		110186		0
933.08		111948		0
932.08		108735		0
931.08		111744		0
930.08		109802		0
929.08		113605		0
928.08		110741		0
927.08		111370		0
926.08		114093		0
925.08		113958		0
924.08		113227		0
923.08		110858		0
922.08		112084		0
921.08		115348		0
920.08		112519		0
919.08		114049		0
918.08		112945		0
917.08		111880		0
916.08		113257		0
915.08		111909		0
914.08		113943		0
913.08		112375		0
912.08		113454		0
911.08		112574		0
910.08		113664		0
909.08		113620		0
908.08		114560		0
907.08		113665		0
906.08		115590		0
905.08		116109		0
904.08		116495		0
903.08		115850		0
902.08		112288		0
901.08		114638		0
900.08		116116		0
899.08		115529		0
898.08		116374		0
897.08		117742		0
896.08		116302		0
895.08		117691		0
894.08		117396		0
893.08		116078		0
892.08		115577		0
891.08		118132		0
890.08		116581		0
889.08		113183		0
888.08		119695		0
887.08		118878		0
886.08		117032		0
885.08		120748		0
884.08		114110		0
883.08		116685		0
882.08		117570		0
881.08		116260		0
880.08		118760		0
879.08		117324		0
878.08		119699		0
877.08		119159		0
876.08		119123		0
875.08		120631		0
874.08		121262		0
873.08		120092		0
872.08		122027		0
871.08		119564		0
870.08		119561		0
869.08		118793		0
868.08		120775		0
867.08		122122		0
866.08		121653		0
865.08		118818		0
864.08		121110		0
863.08		120698		0
862.08		121862		0
861.08		123399		0
860.08		122697		0
859.08		123265		0
858.08		124916		0
857.08		123809		0
856.08		125441		0
855.08		123984		0
854.08		122422		0
853.08		123218		0
852.08		122308		0
851.08		124007		0
850.08		122403		0
849.08		121520		0
848.08		123205		0
847.08		124701		0
846.08		124464		0
845.08		122486		0
844.08		122706		0
843.08		126662		0
842.08		126396		0
841.08		125609		0
840.08		124394		0
839.08		126320		0
838.08		123662		0
837.08		126618		0
836.08		128298		0
835.08		125336		0
834.08		125242		0
833.08		129080		0
832.08		126841		0
831.08		130494		0
830.08		123999		0
829.08		124574		0
828.08		128621		0
827.08		126418		0
826.08		126149		0
825.08		123937		0
824.08		126569		0
823.08		125292		0
822.08		123643		0
821.08		125853		0
820.08		127325		0
819.08		125019		0
818.08		127488		0
817.08		125250		0
816.08		127728		0
815.08		124471		0
814.08		123449		0
813.08		127495		0
812.08		126998		0
811.08		130233		0
810.08		129020		0
809.08		127578		0
808.08		124279		0
807.08		127376		0
806.08		128416		0
805.08		128780		0
804.08		128304		0
803.08		127632		0
802.08		129992		0
801.08		129148		0
800.08		129495		0
799.08		129195		0
798.08		128060		0
797.08		129748		0
796.08		129903		0
795.08		132151		0
794.08		131637		0
793.08		129867		0
792.08		130956		0
791.08		130113		0
790.08		129618		0
789.08		133018		0
788.08		132151		0
787.08		130292		0
786.08		129603		0
785.08		129906		0
784.08		133811		0
783.08		131956		0
782.08		132045		0
781.08		131378		0
780.08		131690		0
779.08		131236		0
778.08		131531		0
777.08		131261		0
776.08		133000		0
775.08		131425		0
774.08		132686		0
773.08		133099		0
772.08		133534		0
771.08		132857		0
770.08		134678		0
769.08		131627		0
768.08		133155		0
767.08		132674		0
766.08		133766		0
765.08		135060		0
764.08		136188		0
763.08		133313		0
762.08		133121		0
761.08		137128		0
760.08		137291		0
759.08		135626		0
758.08		134904		0
757.08		135029		0
756.08		133956		0
755.08		135683		0
754.08		137666		0
753.08		134824		0
752.08		135237		0
751.08		137489		0
750.08		136207		0
749.08		136912		0
748.08		137499		0
747.08		137576		0
746.08		134904		0
745.08		137033		0
744.08		135937		0
743.08		138174		0
742.08		138888		0
741.08		140981		0
740.08		138879		0
739.08		140817		0
738.08		138323		0
737.08		138977		0
736.08		138362		0
735.08		141847		0
734.08		142162		0
733.08		139794		0
732.08		138807		0
731.08		141658		0
730.08		138476		0
729.08		139979		0
728.08		140507		0
727.08		140852		0
726.08		138249		0
725.08		140484		0
724.08		142822		0
723.08		140353		0
722.08		141213		0
721.08		138588		0
720.08		143483		0
719.08		142975		0
718.08		140001		0
717.08		144046		0
716.08		143516		0
715.08		142925		0
714.08		144831		0
713.08		143544		0
712.08		143951		0
711.08		145689		0
710.08		143440		0
709.08		140206		0
708.08		143292		0
707.08		146159		0
706.08		142052		0
705.08		143331		0
704.08		143123		0
703.08		144518		0
702.08		145633		0
701.08		145296		0
700.08		144925		0
699.08		141897		0
698.08		144775		0
697.08		144070		0
696.08		140859		0
695.08		143127		0
694.08		146658		0
693.08		144319		0
692.08		148014		145921
691.08		145430		146072
690.08		150479		146222
689.08		153814		146372
688.08		156049		146523
687.08		153536		146673
686.08		149650		146824
685.08		145906		146974
684.08		147124		147125
683.08		146950		147275
682.08		147250		147425
681.08		148077		0
680.08		147904		0
679.08		145894		0
678.08		148505		0
677.08		146843		0
676.08		147353		0
675.08		145947		0
674.08		149172		0
673.08		146859		0
672.08		146145		0
671.08		147082		0
670.08		148543		0
669.08		150365		0
668.08		150351		0
667.08		148376		0
666.08		150326		0
665.08		150254		0
664.08		147112		0
663.08		151208		0
662.08		149562		0
661.08		152269		0
660.08		151034		0
659.08		148158		0
658.08		148730		0
657.08		150182		0
656.08		152508		0
655.08		150810		0
654.08		151713		0
653.08		150673		0
652.08		150632		0
651.08		148297		0
650.08		151241		0
649.08		153063		0
648.08		155079		0
647.08		151666		0
646.08		151821		0
645.08		151362		0
644.08		150252		0
643.08		153980		0
642.08		151615		0
641.08		153430		0
640.08		152196		0
639.08		153242		0
638.08		157178		0
637.08		152690		0
636.08		153641		0
635.08		156099		0
634.08		155148		0
633.08		155007		0
632.08		156641		0
631.08		154682		0
630.08		156145		0
629.08		155857		0
628.08		155871		0
627.08		156236		0
626.08		155076		0
625.08		158352		0
624.08		156915		0
623.08		153554		0
622.08		156017		0
621.08		156263		0
620.08		157170		0
619.08		155832		0
618.08		154823		0
617.08		159661		0
616.08		158477		0
615.08		157276		0
614.08		161401		0
613.08		157012		0
612.08		158191		0
611.08		159029		0
610.08		159719		0
609.08		159516		0
608.08		161275		0
607.08		158695		0
606.08		158317		0
605.08		162171		0
604.08		161183		0
603.08		160736		0
602.08		161433		0
601.08		161382		0
600.08		160127		0
599.08		159802		0
598.08		160847		0
597.08		159918		0
596.08		160370		0
595.08		161992		0
594.08		162501		0
593.08		162667		0
592.08		163381		0
591.08		161429		0
590.08		162406		0
589.08		162926		0
588.08		164012		0
587.08		165338		0
586.08		164685		0
585.08		164997		0
584.08		165459		0
583.08		165288		0
582.08		163783		0
581.08		167058		0
580.08		165369		0
579.08		168364		0
578.08		165748		0
577.08		167538		0
576.08		167200		0
575.08		165599		0
574.08		165197		0
573.08		168254		0
572.08		165979		0
571.08		165903		0
570.08		166174		0
569.08		163137		0
568.08		164451		0
567.08		159209		0
566.08		160644		0
565.08		157789		0
564.08		161232		0
563.08		158048		0
562.08		161480		0
561.08		165607		0
560.08		167548		0
559.08		172060		0
558.08		172850		0
557.08		175879		0
556.08		173098		0
555.08		181798		0
554.08		185919		0
553.08		187120		0
552.08		185255		0
551.08		179388		0
550.08		172207		0
549.08		170234		0
548.08		168630		0
547.08		162571		0
546.08		156154		0
545.08		144257		0
544.08		137325		0
543.08		127340		0
542.08		116642		0
541.08		106052		107330
540.08		99296.2		101477
539.08		96593.6		98400.1
538.08		99310.7		98399.2
537.08		103054		98396
536.08		108395		98385.9
535.08		123457		98361.5
534.08		239503		98256.5
533.08		709901		97796.1
532.08		730058		96976.9
531.08		245372		96152.8
530.08		119193		95676.2
529.08		101299		95570
528.08		99558.3		95549.7
527.08		94808.5		95540.4
526.08		92254.6		0
525.08		91102.7		0
524.08		92321.8		0
523.08		91535.4		0
522.08		90657.6		0
521.08		90112		0
520.08		89367.1		0
519.08		90380.7		0
518.08		88074.1		0
517.08		91325.2		0
516.08		90935.5		0
515.08		91742.3		0
514.08		90071.6		0
513.08		91862.4		0
512.08		89695.5		0
511.08		88210.3		0
510.08		88109.2		0
509.08		90444		0
508.08		90428.9		0
507.08		91822.9		0
506.08		92129.2		0
505.08		91383.5		0
504.08		90278.6		0
503.08		92658.3		0
502.08		91687.7		0
501.08		91483		0
500.08		91335		0
499.08		91754.1		0
498.08		92897.1		0
497.08		91813.5		0
496.08		92551.5		0
495.08		91611.2		0
494.08		93736.2		0
493.08		91950.3		0
492.08		90451.5		0
491.08		93394.7		0
490.08		91409.8		0
489.08		91205.4		0
488.08		94107.1		0
487.08		94901.8		0
486.08		95466.9		0
485.08		92518.5		0
484.08		92729.1		0
483.08		93558.8		0
482.08		95064.9		0
481.08		93476		0
480.08		93806		0
479.08		94400.9		0
478.08		94997.3		0
477.08		94279.7		0
476.08		95823		0
475.08		93950.7		0
474.08		96545.5		0
473.08		93975.4		0
472.08		95731.9		0
471.08		97494.9		0
470.08		94692.8		0
469.08		95998.2		0
468.08		95852.4		0
467.08		96342.4		0
466.08		96590.1		0
465.08		94682		0
464.08		95429.3		0
463.08		93382.5		0
462.08		95675.4		0
461.08		95791.1		0
460.08		97238		0
459.08		98214.7		97635.2
458.08		97453		97113.6
457.08		96490.3		96398
456.08		95296.9		96357.5
455.08		97285.4		96381.6
454.08		96562.5		97021.1
453.08		99708.3		97660.7
452.08		101065		98300.2
451.08		97572.9		98939.7
450.08		98181.8		0
449.08		99033.4		0
448.08		97823.8		0
447.08		97893.7		0
446.08		100209		0
445.08		97205.8		0
444.08		98022.2		0
443.08		98474.6		0
442.08		97784.6		0
441.08		102079		0
440.08		101690		0
439.08		98628.2		0
438.08		99913.7		0
437.08		98943.7		0
436.08		100156		0
435.08		100231		0
434.08		100593		0
433.08		101507		0
432.08		101674		0
431.08		101559		0
430.08		100223		0
429.08		101289		0
428.08		102538		0
427.08		101703		0
426.08		104007		0
425.08		102080		0
424.08		101634		0
423.08		100399		0
422.08		101376		0
421.08		103422		0
420.08		101289		0
419.08		99384.5		0
418.08		101539		0
417.08		102269		0
416.08		104141		0
415.08		102014		0
414.08		100886		0
413.08		104064		0
412.08		104781		0
411.08		102619		0
410.08		103513		0
409.08		105886		0
408.08		103554		0
407.08		105406		0
406.08		104873		0
405.08		103739		0
404.08		104545		0
403.08		106185		0
402.08		106214		0
401.08		105046		0
400.08		103147		0
399.08		107029		0
398.08		104936		0
397.08		104347		0
396.08		106983		0
395.08		107139		0
394.08		105074		0
393.08		105003		0
392.08		108244		0
391.08		106213		0
390.08		110015		0
389.08		108001		0
388.08		106536		0
387.08		106020		0
386.08		107671		0
385.08		109954		0
384.08		107897		0
383.08		106165		0
382.08		111347		0
381.08		110455		0
380.08		109042		0
379.08		110032		0
378.08		109314		0
377.08		111130		0
376.08		113371		0
375.08		112268		0
374.08		110953		0
373.08		111096		0
372.08		112920		0
371.08		110398		0
370.08		111475		0
369.08		114019		0
368.08		114755		0
367.08		114226		0
366.08		115109		0
365.08		112924		0
364.08		112956		0
363.08		112885		0
362.08		113903		0
361.08		115109		0
360.08		114742		0
359.08		114483		0
358.08		114527		0
357.08		115308		0
356.08		117932		0
355.08		112584		0
354.08		114905		0
353.08		116252		0
352.08		116055		0
351.08		116828		0
350.08		115770		0
349.08		116038		0
348.08		117243		0
347.08		116296		0
346.08		120369		0
345.08		116519		0
344.08		119908		0
343.08		119963		0
342.08		117946		0
341.08		119050		0
340.08		119831		0
339.08		120756		0
338.08		122055		0
337.08		120226		0
336.08		121964		0
335.08		119513		0
334.08		121182		0
333.08		120919		0
332.08		121382		0
331.08		123598		0
330.08		121848		0
329.08		124308		0
328.08		123646		0
327.08		124950		0
326.08		125411		0
325.08		123953		0
324.08		122505		0
323.08		124508		0
322.08		123779		0
321.08		122582		0
320.08		121530		0
319.08		122725		0
318.08		122398		0
317.08		120231		0
316.08		121077		0
315.08		119370		0
314.08		122055		0
313.08		122526		0
312.08		122084		0
311.08		125016		0
310.08		124566		0
309.08		124980		0
308.08		126729		0
307.08		125993		0
306.08		131212		0
305.08		137991		0
304.08		144787		0
303.08		145077		0
302.08		142078		0
301.08		131723		0
300.08		124137		0
299.08		115982		0
298.08		106901		0
297.08		98545.5		97808.9
296.08		87980.4		89463.7
295.08		81865.2		81567.1
294.08		74855.6		75340.1
293.08		69299.4		69750.4
292.08		65096.1		65754.8
291.08		62868.8		64247
290.08		64776		65651.6
289.08		69309.9		67462.1
288.08		74028.1		69272.7
287.08		104527		71083.3
286.08		339274		72893.9
285.08		708685		74704.5
284.08		381024		76515.1
283.08		109378		78325.7
282.08		68164.7		80136.2
281.08		62865.7		0
280.08		58870.9		0
279.08		57072.3		0
278.08		54548.3		0
277.08		56611.6		0
276.08		55623.5		0
275.08		55960.8		0
274.08		54402.4		0
273.08		56206.9		0
272.08		55489.3		0
271.08		54284.4		0
270.08		55209.8		0
269.08		55553.7		0
268.08		54952.1		0
267.08		54711.4		0
266.08		56865.2		0
265.08		55084.2		0
264.08		54547.3		0
263.08		56117.4		0
262.08		55938		0
261.08		56099		0
260.08		56403.8		0
259.08		56606.6		0
258.08		55507.4		0
257.08		55028.7		0
256.08		57973.8		0
255.08		57253.3		0
254.08		57639		0
253.08		54730.3		0
252.08		57975.2		0
251.08		56046.3		0
250.08		57004.6		0
249.08		58227.5		0
248.08		57533.2		0
247.08		58534.5		0
246.08		58407.8		0
245.08		57501.5		0
244.08		58038.4		0
243.08		56050.9		0
242.08		56224.3		0
241.08		56330		0
240.08		59449.7		0
239.08		59370.2		0
238.08		58141		0
237.08		59704.4		0
236.08		59439.3		0
235.08		57502.1		0
234.08		58966.5		0
233.08		58851.7		0
232.08		57947.6		0
231.08		58406		0
230.08		60246.2		0
229.08		59224.9		0
228.08		58625.3		0
227.08		58364.1		0
226.08		59802.7		0
225.08		61776.9		0
224.08		60297.3		0
223.08		59105.7		0
222.08		61267.3		0
221.08		63203.5		0
220.08		59386		0
219.08		62490.5		0
218.08		62025.5		0
217.08		63544		0
216.08		62094.8		0
215.08		61475.3		0
214.08		62905.7		0
213.08		61831.2		0
212.08		62925.4		0
211.08		63103.2		0
210.08		65030.7		0
209.08		61749.5		0
208.08		63751		0
207.08		63109.4		0
206.08		61989.5		0
205.08		64711.2		0
204.08		64502.3		0
203.08		63270.5		0
202.08		64024.1		0
201.08		64719.4		0
200.08		65571		0
199.08		65424.5		0
198.08		67327.8		0
197.08		66523.4		0
196.08		67040.7		0
195.08		68030.5		0
194.08		68023.6		0
193.08		67792.2		0
192.08		69866.1		0
191.08		66424.1		0
190.08		68601.2		0
189.08		68682.8		0
188.08		68080.2		0
187.08		69686.1		0
186.08		69952.7		0
185.08		68353.6		0
184.08		70224.5		0
183.08		67971.2		0
182.08		67534.4		0
181.08		68528.7		0
180.08		70450.7		0
179.08		69819.2		0
178.08		69529.7		0
177.08		72996.4		0
176.08		76222.9		0
175.08		77389.4		0
174.08		79889.2		0
173.08		78104.9		0
172.08		77023.2		0
171.08		80687.5		0
170.08		78043.6		0
169.08		77001.6		0
168.08		75272.9		0
167.08		68101.8		0
166.08		66187.7		0
165.08		61197.2		0
164.08		58358.8		0
163.08		51333.8		0
162.08		47571.2		0
161.08		48637.1		0
160.08		45987.3		0
159.08		47585.1		0
158.08		52579.6		0
157.08		59196.7		0
156.08		81825.3		0
155.08		155625		0
154.08		281079		0
153.08		253173		0
152.08		128558		0
151.08		74179.4		0
150.08		56458.7		0
149.08		49740.4		0
148.08		48184.2		0
147.08		44127.7		0
146.08		45459.1		0
145.08		43320.3		0
144.08		43925.6		0
143.08		41159.9		0
142.08		42267.7		0
141.08		42577.7		0
140.08		42662.2		42420.8
139.08		42022.6		41784.4
138.08		40668.4		41776
137.08		43166.2		41479.8
136.08		40604.9		41442.8
135.08		42432.2		40608.2
134.08		39787.2		40147.9
133.08		39475		39606.7
132.08		39557.8		39667.4
131.08		39969.3		39953.9
130.08		42013.2		40240.4
129.08		39330.7		40527
128.08		40237.1		41143
127.08		43861.2		43095.1
126.08		47130.9		45047.3
125.08		44149.8		0
124.08		46959.6		0
123.08		48641.9		0
122.08		48658.4		0
121.08		49846.8		0
120.08		46848.2		0
119.08		47355.2		0
118.08		47499.2		0
117.08		44227.7		0
116.08		38121.9		0
115.08		34457.6		0
114.08		30051.8		0
113.08		25577		0
112.08		21337.6		0
111.08		18206		0
110.08		15621.5		0
109.08		14354.9		0
108.08		13712.3		0
107.08		16471.4		0
106.08		18632.3		0
105.08		26013.8		0
104.08		91978.9		0
103.08		284750		0
102.08		267305		0
101.08		72325.9		0
100.08		21820.3		0
99.08		15221.2		0
98.08		13591.2		0
97.08		12405.4		0
96.08		11827.3		0
95.08		11082.3		0
94.08		10870.9		0
93.08		10904.2		0
92.08		10391.2		0
91.08		10807.3		0
90.08		10946.4		0
89.08		11490.3		0
88.08		11271		0
87.08		10815.6		0
86.08		10816.2		0
85.08		10782.2		0
84.08		10749.5		0
83.08		10665.7		0
82.08		10472.4		0
81.08		11201.1		0
80.08		10674.9		0
79.08		10902		0
78.08		11776.2		0
77.08		11468.6		0
76.08		11282.1		0
75.08		9816.28		0
74.08		11535.7		0
73.08		9938.01		0
72.08		11185.2		0
71.08		11211.1		0
70.08		10393.9		0
69.08		10756.4		0
68.08		11242.5		0
67.08		11248.4		0
66.08		10375		0
65.08		11245		0
64.08		11176.2		0
63.08		11404.2		0
62.08		11057.5		0
61.08		10623.3		0
60.08		10820		0
59.08		11739.2		0
58.08		11093.3		0
57.08		10982.6		0
56.08		11418.7		0
55.08		11754.3		0
54.08		10835		0
53.08		11839.1		0
52.08		11259		0
51.08		11263.3		0
50.08		11822.3		0
49.08		12559.7		0
48.08		12517.2		0
47.08		12425.4		0
46.08		11876.8		0
45.08		12897		0
44.08		12291.8		0
43.08		12448.5		0
42.08		11993.5		0
41.08		11878.5		0
40.08		12403.6		0
39.08		12098.6		0
38.08		10541.8		0
37.08		11331.5		0
36.08		10954.4		0
35.08		10622.9		0
34.08		10631.2		0
33.08		10994.3		0
32.08		10757.7		0
31.08		10744.4		0
30.08		11312.6		0
29.08		12181.5		0
28.08		14373.2		0
27.08		20295.9		0
26.08		27056.3		0
25.08		29256.1		0
24.08		20011.3		0
23.08		11340.4		0
22.08		6583.54		0
21.08		5669.41		0
20.08		5549.19		0
19.08		8184.42		0
18.08		16597.7		0
17.08		20730.2		0
16.08		12285.3		0
15.08		6074.57		0
14.08		10163.1		0
13.08		10650.9		0
12.08		7890.93		0
11.08		7260.03		0
10.08		9325.17		0
9.08		11003.8		0
8.08		10227		0
7.08		9102.45		0
6.08		7154.85		0
5.08		4323.58		0
4.08		1588.17		0
3.08		406.33		0
2.08		217.459		0
1.08		214.49		0
0.08		247.924		0
-0.92		121.859		0
-1.92		189.293		0
-2.92		45.4241		0
-3.92		145.415		0
-4.92		71.254		0
-5.92		37.373		0
-6.92		24.8649		0
-7.92		66.6423		0
-8.92		78.1781		0

## Sheet: Peak Table
Peak Table :
	Name	Start BE	Peak BE	End BE	Height CPS	FWHM eV	Area (P) CPS.eV	Area (N)	Atomic %	Peak Type	Q	SF	TXFN	Backgnd	Title	File Name
	C1s	294.84	284.8	280.09	85399.8	1.08	107957	1513.82	66.63	Standard	1	1	1	Smart	C1s Scan	C:\Users\engineer\AppData\Local\Temp\VGD{60D74D15-D461-4CCE-B6EF-88ED8D61CC2C}.vgd
	O1s	541.19	532.33	526.09	95785.6	1.11	127525	740.05	32.57	Standard	1	2.881	1	Smart	O1s Scan	C:\Users\engineer\AppData\Local\Temp\VGD{8761F99C-EAE7-424F-8911-71E2963A91BE}.vgd
	F1s	694.19	686.93	679.09	1438.61	0.63	3937.13	18.25	0.8	Standard	1	4.118	1	Smart	F1s Scan	C:\Users\engineer\AppData\Local\Temp\VGD{2797E765-C8D8-4829-A64F-7B7E769A5A50}.vgd

## Sheet: Experiment
Experiment Summary :
Item	Sample List and Comments	Analysis Type
	Experiment
1	B2-2	Point
2	B3	Point
3	B3-3	Point
4	B4	Point
5	B4-4	Point
	X-Ray000 400um - FG ON (400 µm)

## Sheet: Titles
11:08:30 Wednesday, April 27, 2022
C:\Program Files (x86)\Thermo\Avantage\ReportTemplates\ThermoFisher blank word
2
Data Files :	Title	File Name	Comment
	F1s Scan	C:\...\Local\Temp\VGD{2797E765-C8D8-4829-A64F-7B7E769A5A50}.vgd
	Ti2p Scan	C:\...\Local\Temp\VGD{5B757A2C-2B4E-4BDB-B481-0E4F44F3B989}.vgd
	O1s Scan	C:\...\Local\Temp\VGD{8761F99C-EAE7-424F-8911-71E2963A91BE}.vgd
	C1s Scan	C:\...\Local\Temp\VGD{60D74D15-D461-4CCE-B6EF-88ED8D61CC2C}.vgd
	P2p Scan	C:\...\Local\Temp\VGD{44658219-64B1-4FD9-BE69-1BED3C426B9A}.vgd
	XPS Survey	C:\...\Temp\VGD{3B6DFC90-ECC7-4A9E-AA46-D535B3DECE89}.vgd
	F1s Scan	E:\XPS data\2022.04\2022.04.26\0424-2XPS-TMP\2\2.DATA\F1s Scan.VGD
	Ti2p Scan	E:\XPS data\2022.04\2022.04.26\0424-2XPS-TMP\2\2.DATA\Ti2p Scan.VGD
	O1s Scan	E:\XPS data\2022.04\2022.04.26\0424-2XPS-TMP\2\2.DATA\O1s Scan.VGD
	C1s Scan	E:\XPS data\2022.04\2022.04.26\0424-2XPS-TMP\2\2.DATA\C1s Scan.VGD
	P2p Scan	E:\XPS data\2022.04\2022.04.26\0424-2XPS-TMP\2\2.DATA\P2p Scan.VGD
	XPS Survey	E:\XPS data\2022.04\2022.04.26\0424-2XPS-TMP\2\2.DATA\XPS Survey.VGD
