# Supplementary material for: Facile fabrication of a novel self-healing and flame-retardant hydrogel/MXene coating for wood
Source: Sci Rep. 2023 Feb 1;13:1826. doi: 10.1038/s41598-023-28228-5 (PMC9892570; doi:10.1038/s41598-023-28228-5)
Supplement: Supplementary file 2 — Supplementary Information 2. [file 41598_2023_28228_MOESM2_ESM.zip › XRD/JHC220518.csv]

[Measurement conditions]
Sample identification
Comment
Anode material	Cu
K-Alpha1 wavelength	1.5405980
K-Alpha2 wavelength	1.5444260
Ratio K-Alpha2/K-Alpha1	0.500
Divergence slit	Fixed	0.19mm
Monochromator used	NO
Generator voltage	40
Tube current	40
File date and time	18/May/2022 10:42
Unit cell
h k l	0 0 0
Scan axis	Gonio
Scan range	2.995999999	69.999832501
Scan step size	0.0131303
No. of points	5103
Scan type	CONTINUOUS
Phi	0.0
Time per step	15.045
[Scan points]
Angle	Intensity
3.002565140	336.0
3.015695423	356.0
3.028825705	341.0
3.041955988	320.0
3.055086271	318.0
3.068216553	305.0
3.081346836	306.0
3.094477119	331.0
3.107607401	319.0
3.120737684	322.0
3.133867967	302.0
3.146998249	356.0
3.160128532	317.0
3.173258815	317.0
3.186389097	321.0
3.199519380	308.0
3.212649663	322.0
3.225779946	334.0
3.238910228	300.0
3.252040511	285.0
3.265170794	321.0
3.278301076	301.0
3.291431359	314.0
3.304561642	310.0
3.317691924	316.0
3.330822207	301.0
3.343952490	304.0
3.357082772	297.0
3.370213055	300.0
3.383343338	271.0
3.396473620	303.0
3.409603903	301.0
3.422734186	295.0
3.435864468	287.0
3.448994751	328.0
3.462125034	326.0
3.475255316	281.0
3.488385599	305.0
3.501515882	324.0
3.514646164	287.0
3.527776447	288.0
3.540906730	270.0
3.554037012	298.0
3.567167295	297.0
3.580297578	292.0
3.593427860	300.0
3.606558143	298.0
3.619688426	281.0
3.632818709	295.0
3.645948991	294.0
3.659079274	300.0
3.672209557	285.0
3.685339839	303.0
3.698470122	292.0
3.711600405	283.0
3.724730687	305.0
3.737860970	302.0
3.750991253	263.0
3.764121535	301.0
3.777251818	277.0
3.790382101	312.0
3.803512383	314.0
3.816642666	269.0
3.829772949	310.0
3.842903231	269.0
3.856033514	313.0
3.869163797	323.0
3.882294079	257.0
3.895424362	269.0
3.908554645	306.0
3.921684927	268.0
3.934815210	284.0
3.947945493	272.0
3.961075775	287.0
3.974206058	293.0
3.987336341	269.0
4.000466623	282.0
4.013596906	286.0
4.026727189	316.0
4.039857472	307.0
4.052987754	287.0
4.066118037	282.0
4.079248320	276.0
4.092378602	304.0
4.105508885	279.0
4.118639168	303.0
4.131769450	288.0
4.144899733	293.0
4.158030016	304.0
4.171160298	272.0
4.184290581	305.0
4.197420864	303.0
4.210551146	287.0
4.223681429	310.0
4.236811712	294.0
4.249941994	293.0
4.263072277	277.0
4.276202560	307.0
4.289332842	308.0
4.302463125	322.0
4.315593408	321.0
4.328723690	295.0
4.341853973	282.0
4.354984256	262.0
4.368114538	263.0
4.381244821	307.0
4.394375104	291.0
4.407505386	321.0
4.420635669	305.0
4.433765952	332.0
4.446896235	280.0
4.460026517	310.0
4.473156800	277.0
4.486287083	286.0
4.499417365	302.0
4.512547648	329.0
4.525677931	272.0
4.538808213	320.0
4.551938496	337.0
4.565068779	312.0
4.578199061	280.0
4.591329344	325.0
4.604459627	294.0
4.617589909	305.0
4.630720192	274.0
4.643850475	293.0
4.656980757	322.0
4.670111040	279.0
4.683241323	317.0
4.696371605	318.0
4.709501888	323.0
4.722632171	304.0
4.735762453	328.0
4.748892736	352.0
4.762023019	336.0
4.775153301	351.0
4.788283584	313.0
4.801413867	301.0
4.814544149	307.0
4.827674432	337.0
4.840804715	306.0
4.853934998	286.0
4.867065280	302.0
4.880195563	300.0
4.893325846	331.0
4.906456128	325.0
4.919586411	313.0
4.932716694	312.0
4.945846976	318.0
4.958977259	325.0
4.972107542	301.0
4.985237824	328.0
4.998368107	312.0
5.011498390	346.0
5.024628672	341.0
5.037758955	352.0
5.050889238	348.0
5.064019520	370.0
5.077149803	330.0
5.090280086	351.0
5.103410368	341.0
5.116540651	362.0
5.129670934	370.0
5.142801216	367.0
5.155931499	357.0
5.169061782	375.0
5.182192064	384.0
5.195322347	357.0
5.208452630	363.0
5.221582912	410.0
5.234713195	407.0
5.247843478	436.0
5.260973761	415.0
5.274104043	438.0
5.287234326	366.0
5.300364609	446.0
5.313494891	426.0
5.326625174	431.0
5.339755457	427.0
5.352885739	421.0
5.366016022	424.0
5.379146305	458.0
5.392276587	432.0
5.405406870	441.0
5.418537153	450.0
5.431667435	426.0
5.444797718	453.0
5.457928001	484.0
5.471058283	467.0
5.484188566	443.0
5.497318849	481.0
5.510449131	474.0
5.523579414	465.0
5.536709697	453.0
5.549839979	537.0
5.562970262	494.0
5.576100545	504.0
5.589230827	504.0
5.602361110	508.0
5.615491393	514.0
5.628621675	525.0
5.641751958	558.0
5.654882241	529.0
5.668012524	554.0
5.681142806	546.0
5.694273089	557.0
5.707403372	570.0
5.720533654	587.0
5.733663937	577.0
5.746794220	592.0
5.759924502	599.0
5.773054785	611.0
5.786185068	614.0
5.799315350	607.0
5.812445633	592.0
5.825575916	638.0
5.838706198	612.0
5.851836481	619.0
5.864966764	684.0
5.878097046	665.0
5.891227329	643.0
5.904357612	680.0
5.917487894	712.0
5.930618177	694.0
5.943748460	682.0
5.956878742	708.0
5.970009025	705.0
5.983139308	727.0
5.996269590	756.0
6.009399873	757.0
6.022530156	738.0
6.035660438	763.0
6.048790721	702.0
6.061921004	769.0
6.075051287	790.0
6.088181569	765.0
6.101311852	751.0
6.114442135	888.0
6.127572417	837.0
6.140702700	848.0
6.153832983	798.0
6.166963265	808.0
6.180093548	789.0
6.193223831	825.0
6.206354113	898.0
6.219484396	896.0
6.232614679	813.0
6.245744961	857.0
6.258875244	877.0
6.272005527	885.0
6.285135809	858.0
6.298266092	935.0
6.311396375	858.0
6.324526657	914.0
6.337656940	921.0
6.350787223	875.0
6.363917505	964.0
6.377047788	895.0
6.390178071	941.0
6.403308353	928.0
6.416438636	956.0
6.429568919	938.0
6.442699201	948.0
6.455829484	929.0
6.468959767	1022.0
6.482090050	914.0
6.495220332	956.0
6.508350615	920.0
6.521480898	935.0
6.534611180	962.0
6.547741463	966.0
6.560871746	967.0
6.574002028	966.0
6.587132311	952.0
6.600262594	934.0
6.613392876	897.0
6.626523159	909.0
6.639653442	933.0
6.652783724	921.0
6.665914007	905.0
6.679044290	863.0
6.692174572	865.0
6.705304855	894.0
6.718435138	910.0
6.731565420	809.0
6.744695703	827.0
6.757825986	835.0
6.770956268	854.0
6.784086551	823.0
6.797216834	785.0
6.810347116	821.0
6.823477399	770.0
6.836607682	774.0
6.849737964	776.0
6.862868247	767.0
6.875998530	772.0
6.889128813	697.0
6.902259095	708.0
6.915389378	720.0
6.928519661	671.0
6.941649943	685.0
6.954780226	656.0
6.967910509	650.0
6.981040791	628.0
6.994171074	629.0
7.007301357	618.0
7.020431639	589.0
7.033561922	596.0
7.046692205	583.0
7.059822487	547.0
7.072952770	579.0
7.086083053	536.0
7.099213335	503.0
7.112343618	515.0
7.125473901	503.0
7.138604183	517.0
7.151734466	460.0
7.164864749	481.0
7.177995031	485.0
7.191125314	470.0
7.204255597	448.0
7.217385879	445.0
7.230516162	436.0
7.243646445	437.0
7.256776727	433.0
7.269907010	400.0
7.283037293	394.0
7.296167576	390.0
7.309297858	395.0
7.322428141	405.0
7.335558424	392.0
7.348688706	358.0
7.361818989	376.0
7.374949272	373.0
7.388079554	360.0
7.401209837	324.0
7.414340120	323.0
7.427470402	344.0
7.440600685	295.0
7.453730968	321.0
7.466861250	321.0
7.479991533	315.0
7.493121816	309.0
7.506252098	316.0
7.519382381	303.0
7.532512664	296.0
7.545642946	266.0
7.558773229	290.0
7.571903512	295.0
7.585033794	248.0
7.598164077	303.0
7.611294360	283.0
7.624424642	295.0
7.637554925	277.0
7.650685208	258.0
7.663815490	271.0
7.676945773	257.0
7.690076056	268.0
7.703206339	227.0
7.716336621	274.0
7.729466904	245.0
7.742597187	243.0
7.755727469	266.0
7.768857752	245.0
7.781988035	237.0
7.795118317	236.0
7.808248600	244.0
7.821378883	214.0
7.834509165	202.0
7.847639448	235.0
7.860769731	217.0
7.873900013	237.0
7.887030296	239.0
7.900160579	211.0
7.913290861	201.0
7.926421144	223.0
7.939551427	199.0
7.952681709	211.0
7.965811992	201.0
7.978942275	209.0
7.992072557	221.0
8.005202840	193.0
8.018333123	197.0
8.031463405	211.0
8.044593688	184.0
8.057723971	193.0
8.070854253	173.0
8.083984536	224.0
8.097114819	218.0
8.110245102	184.0
8.123375384	184.0
8.136505667	208.0
8.149635950	184.0
8.162766232	219.0
8.175896515	235.0
8.189026798	208.0
8.202157080	200.0
8.215287363	175.0
8.228417646	184.0
8.241547928	180.0
8.254678211	197.0
8.267808494	192.0
8.280938776	196.0
8.294069059	180.0
8.307199342	196.0
8.320329624	193.0
8.333459907	182.0
8.346590190	199.0
8.359720472	198.0
8.372850755	170.0
8.385981038	177.0
8.399111320	181.0
8.412241603	173.0
8.425371886	180.0
8.438502168	183.0
8.451632451	199.0
8.464762734	180.0
8.477893016	182.0
8.491023299	160.0
8.504153582	187.0
8.517283865	170.0
8.530414147	182.0
8.543544430	164.0
8.556674713	181.0
8.569804995	174.0
8.582935278	192.0
8.596065561	211.0
8.609195843	162.0
8.622326126	182.0
8.635456409	172.0
8.648586691	173.0
8.661716974	172.0
8.674847257	168.0
8.687977539	143.0
8.701107822	159.0
8.714238105	178.0
8.727368387	174.0
8.740498670	149.0
8.753628953	164.0
8.766759235	173.0
8.779889518	208.0
8.793019801	180.0
8.806150083	150.0
8.819280366	178.0
8.832410649	172.0
8.845540931	179.0
8.858671214	170.0
8.871801497	146.0
8.884931779	177.0
8.898062062	173.0
8.911192345	171.0
8.924322627	169.0
8.937452910	155.0
8.950583193	160.0
8.963713476	171.0
8.976843758	197.0
8.989974041	183.0
9.003104324	157.0
9.016234606	150.0
9.029364889	170.0
9.042495172	156.0
9.055625454	166.0
9.068755737	163.0
9.081886020	166.0
9.095016302	182.0
9.108146585	158.0
9.121276868	164.0
9.134407150	175.0
9.147537433	174.0
9.160667716	170.0
9.173797998	212.0
9.186928281	178.0
9.200058564	150.0
9.213188846	167.0
9.226319129	150.0
9.239449412	177.0
9.252579694	150.0
9.265709977	182.0
9.278840260	161.0
9.291970542	153.0
9.305100825	149.0
9.318231108	173.0
9.331361390	179.0
9.344491673	173.0
9.357621956	182.0
9.370752239	156.0
9.383882521	138.0
9.397012804	151.0
9.410143087	160.0
9.423273369	162.0
9.436403652	167.0
9.449533935	157.0
9.462664217	166.0
9.475794500	182.0
9.488924783	146.0
9.502055065	170.0
9.515185348	181.0
9.528315631	134.0
9.541445913	192.0
9.554576196	143.0
9.567706479	142.0
9.580836761	155.0
9.593967044	166.0
9.607097327	148.0
9.620227609	161.0
9.633357892	141.0
9.646488175	176.0
9.659618457	151.0
9.672748740	160.0
9.685879023	161.0
9.699009305	150.0
9.712139588	155.0
9.725269871	158.0
9.738400153	167.0
9.751530436	153.0
9.764660719	154.0
9.777791002	158.0
9.790921284	165.0
9.804051567	156.0
9.817181850	168.0
9.830312132	155.0
9.843442415	158.0
9.856572698	174.0
9.869702980	151.0
9.882833263	175.0
9.895963546	176.0
9.909093828	180.0
9.922224111	162.0
9.935354394	173.0
9.948484676	181.0
9.961614959	171.0
9.974745242	180.0
9.987875524	168.0
10.001005807	185.0
10.014136090	178.0
10.027266372	160.0
10.040396655	169.0
10.053526938	168.0
10.066657220	177.0
10.079787503	160.0
10.092917786	147.0
10.106048068	151.0
10.119178351	187.0
10.132308634	206.0
10.145438916	164.0
10.158569199	164.0
10.171699482	189.0
10.184829765	172.0
10.197960047	187.0
10.211090330	144.0
10.224220613	196.0
10.237350895	164.0
10.250481178	164.0
10.263611461	192.0
10.276741743	153.0
10.289872026	158.0
10.303002309	182.0
10.316132591	180.0
10.329262874	169.0
10.342393157	199.0
10.355523439	168.0
10.368653722	186.0
10.381784005	196.0
10.394914287	187.0
10.408044570	164.0
10.421174853	184.0
10.434305135	195.0
10.447435418	177.0
10.460565701	173.0
10.473695983	164.0
10.486826266	200.0
10.499956549	165.0
10.513086831	189.0
10.526217114	198.0
10.539347397	194.0
10.552477679	185.0
10.565607962	174.0
10.578738245	182.0
10.591868528	171.0
10.604998810	192.0
10.618129093	188.0
10.631259376	206.0
10.644389658	183.0
10.657519941	187.0
10.670650224	195.0
10.683780506	196.0
10.696910789	214.0
10.710041072	167.0
10.723171354	190.0
10.736301637	213.0
10.749431920	206.0
10.762562202	203.0
10.775692485	183.0
10.788822768	196.0
10.801953050	204.0
10.815083333	205.0
10.828213616	222.0
10.841343898	180.0
10.854474181	183.0
10.867604464	200.0
10.880734746	186.0
10.893865029	228.0
10.906995312	174.0
10.920125594	180.0
10.933255877	200.0
10.946386160	178.0
10.959516442	201.0
10.972646725	203.0
10.985777008	194.0
10.998907291	212.0
11.012037573	179.0
11.025167856	174.0
11.038298139	213.0
11.051428421	202.0
11.064558704	189.0
11.077688987	184.0
11.090819269	198.0
11.103949552	206.0
11.117079835	205.0
11.130210117	207.0
11.143340400	233.0
11.156470683	220.0
11.169600965	214.0
11.182731248	216.0
11.195861531	214.0
11.208991813	194.0
11.222122096	206.0
11.235252379	205.0
11.248382661	213.0
11.261512944	192.0
11.274643227	193.0
11.287773509	225.0
11.300903792	222.0
11.314034075	211.0
11.327164357	208.0
11.340294640	202.0
11.353424923	196.0
11.366555205	230.0
11.379685488	204.0
11.392815771	190.0
11.405946054	209.0
11.419076336	218.0
11.432206619	197.0
11.445336902	208.0
11.458467184	217.0
11.471597467	236.0
11.484727750	199.0
11.497858032	197.0
11.510988315	211.0
11.524118598	212.0
11.537248880	226.0
11.550379163	205.0
11.563509446	218.0
11.576639728	212.0
11.589770011	196.0
11.602900294	221.0
11.616030576	223.0
11.629160859	221.0
11.642291142	212.0
11.655421424	195.0
11.668551707	203.0
11.681681990	217.0
11.694812272	189.0
11.707942555	204.0
11.721072838	213.0
11.734203120	188.0
11.747333403	224.0
11.760463686	211.0
11.773593968	220.0
11.786724251	217.0
11.799854534	227.0
11.812984817	212.0
11.826115099	191.0
11.839245382	210.0
11.852375665	211.0
11.865505947	192.0
11.878636230	203.0
11.891766513	190.0
11.904896795	220.0
11.918027078	218.0
11.931157361	185.0
11.944287643	200.0
11.957417926	209.0
11.970548209	212.0
11.983678491	224.0
11.996808774	211.0
12.009939057	212.0
12.023069339	224.0
12.036199622	183.0
12.049329905	224.0
12.062460187	211.0
12.075590470	221.0
12.088720753	214.0
12.101851035	200.0
12.114981318	203.0
12.128111601	226.0
12.141241883	217.0
12.154372166	197.0
12.167502449	205.0
12.180632731	207.0
12.193763014	202.0
12.206893297	221.0
12.220023580	249.0
12.233153862	199.0
12.246284145	213.0
12.259414428	200.0
12.272544710	209.0
12.285674993	210.0
12.298805276	184.0
12.311935558	219.0
12.325065841	207.0
12.338196124	204.0
12.351326406	225.0
12.364456689	202.0
12.377586972	176.0
12.390717254	198.0
12.403847537	205.0
12.416977820	206.0
12.430108102	190.0
12.443238385	185.0
12.456368668	242.0
12.469498950	222.0
12.482629233	217.0
12.495759516	208.0
12.508889798	186.0
12.522020081	197.0
12.535150364	203.0
12.548280646	193.0
12.561410929	195.0
12.574541212	205.0
12.587671494	200.0
12.600801777	195.0
12.613932060	184.0
12.627062343	191.0
12.640192625	229.0
12.653322908	206.0
12.666453191	184.0
12.679583473	194.0
12.692713756	199.0
12.705844039	200.0
12.718974321	177.0
12.732104604	192.0
12.745234887	220.0
12.758365169	210.0
12.771495452	198.0
12.784625735	196.0
12.797756017	189.0
12.810886300	196.0
12.824016583	180.0
12.837146865	209.0
12.850277148	184.0
12.863407431	199.0
12.876537713	223.0
12.889667996	173.0
12.902798279	178.0
12.915928561	199.0
12.929058844	187.0
12.942189127	184.0
12.955319409	199.0
12.968449692	186.0
12.981579975	200.0
12.994710257	185.0
13.007840540	184.0
13.020970823	183.0
13.034101106	195.0
13.047231388	191.0
13.060361671	185.0
13.073491954	164.0
13.086622236	181.0
13.099752519	193.0
13.112882802	170.0
13.126013084	188.0
13.139143367	180.0
13.152273650	167.0
13.165403932	168.0
13.178534215	205.0
13.191664498	173.0
13.204794780	169.0
13.217925063	170.0
13.231055346	194.0
13.244185628	174.0
13.257315911	211.0
13.270446194	167.0
13.283576476	177.0
13.296706759	171.0
13.309837042	169.0
13.322967324	201.0
13.336097607	183.0
13.349227890	205.0
13.362358172	216.0
13.375488455	143.0
13.388618738	205.0
13.401749020	188.0
13.414879303	201.0
13.428009586	153.0
13.441139869	175.0
13.454270151	178.0
13.467400434	198.0
13.480530717	177.0
13.493660999	195.0
13.506791282	178.0
13.519921565	183.0
13.533051847	194.0
13.546182130	183.0
13.559312413	164.0
13.572442695	188.0
13.585572978	190.0
13.598703261	190.0
13.611833543	176.0
13.624963826	179.0
13.638094109	196.0
13.651224391	177.0
13.664354674	183.0
13.677484957	201.0
13.690615239	180.0
13.703745522	213.0
13.716875805	183.0
13.730006087	190.0
13.743136370	196.0
13.756266653	217.0
13.769396935	219.0
13.782527218	207.0
13.795657501	191.0
13.808787783	196.0
13.821918066	194.0
13.835048349	203.0
13.848178632	202.0
13.861308914	205.0
13.874439197	187.0
13.887569480	177.0
13.900699762	147.0
13.913830045	183.0
13.926960328	176.0
13.940090610	152.0
13.953220893	196.0
13.966351176	164.0
13.979481458	197.0
13.992611741	176.0
14.005742024	188.0
14.018872306	183.0
14.032002589	181.0
14.045132872	141.0
14.058263154	169.0
14.071393437	166.0
14.084523720	180.0
14.097654002	172.0
14.110784285	149.0
14.123914568	201.0
14.137044850	156.0
14.150175133	167.0
14.163305416	189.0
14.176435698	153.0
14.189565981	181.0
14.202696264	168.0
14.215826546	151.0
14.228956829	179.0
14.242087112	180.0
14.255217395	202.0
14.268347677	163.0
14.281477960	179.0
14.294608243	142.0
14.307738525	172.0
14.320868808	192.0
14.333999091	148.0
14.347129373	157.0
14.360259656	177.0
14.373389939	154.0
14.386520221	154.0
14.399650504	153.0
14.412780787	155.0
14.425911069	157.0
14.439041352	155.0
14.452171635	180.0
14.465301917	152.0
14.478432200	141.0
14.491562483	167.0
14.504692765	144.0
14.517823048	155.0
14.530953331	152.0
14.544083613	174.0
14.557213896	167.0
14.570344179	146.0
14.583474461	151.0
14.596604744	137.0
14.609735027	166.0
14.622865309	180.0
14.635995592	149.0
14.649125875	150.0
14.662256158	174.0
14.675386440	167.0
14.688516723	151.0
14.701647006	159.0
14.714777288	156.0
14.727907571	151.0
14.741037854	158.0
14.754168136	180.0
14.767298419	143.0
14.780428702	130.0
14.793558984	162.0
14.806689267	152.0
14.819819550	152.0
14.832949832	150.0
14.846080115	152.0
14.859210398	139.0
14.872340680	163.0
14.885470963	165.0
14.898601246	168.0
14.911731528	179.0
14.924861811	157.0
14.937992094	155.0
14.951122376	189.0
14.964252659	172.0
14.977382942	151.0
14.990513224	162.0
15.003643507	149.0
15.016773790	150.0
15.029904072	156.0
15.043034355	149.0
15.056164638	170.0
15.069294921	167.0
15.082425203	167.0
15.095555486	154.0
15.108685769	136.0
15.121816051	170.0
15.134946334	155.0
15.148076617	162.0
15.161206899	163.0
15.174337182	151.0
15.187467465	177.0
15.200597747	147.0
15.213728030	142.0
15.226858313	149.0
15.239988595	163.0
15.253118878	136.0
15.266249161	142.0
15.279379443	163.0
15.292509726	139.0
15.305640009	143.0
15.318770291	172.0
15.331900574	164.0
15.345030857	128.0
15.358161139	135.0
15.371291422	159.0
15.384421705	156.0
15.397551987	180.0
15.410682270	150.0
15.423812553	142.0
15.436942835	179.0
15.450073118	146.0
15.463203401	146.0
15.476333684	146.0
15.489463966	146.0
15.502594249	140.0
15.515724532	155.0
15.528854814	174.0
15.541985097	128.0
15.555115380	157.0
15.568245662	154.0
15.581375945	137.0
15.594506228	132.0
15.607636510	173.0
15.620766793	141.0
15.633897076	148.0
15.647027358	123.0
15.660157641	150.0
15.673287924	153.0
15.686418206	156.0
15.699548489	153.0
15.712678772	151.0
15.725809054	136.0
15.738939337	140.0
15.752069620	170.0
15.765199902	153.0
15.778330185	138.0
15.791460468	152.0
15.804590750	130.0
15.817721033	139.0
15.830851316	140.0
15.843981598	159.0
15.857111881	131.0
15.870242164	154.0
15.883372447	138.0
15.896502729	142.0
15.909633012	140.0
15.922763295	138.0
15.935893577	165.0
15.949023860	146.0
15.962154143	128.0
15.975284425	150.0
15.988414708	111.0
16.001544991	168.0
16.014675273	125.0
16.027805556	125.0
16.040935839	135.0
16.054066121	146.0
16.067196404	142.0
16.080326687	170.0
16.093456969	156.0
16.106587252	171.0
16.119717535	169.0
16.132847817	149.0
16.145978100	142.0
16.159108383	142.0
16.172238665	130.0
16.185368948	168.0
16.198499231	157.0
16.211629513	155.0
16.224759796	141.0
16.237890079	137.0
16.251020361	139.0
16.264150644	182.0
16.277280927	172.0
16.290411210	129.0
16.303541492	148.0
16.316671775	132.0
16.329802058	149.0
16.342932340	145.0
16.356062623	154.0
16.369192906	121.0
16.382323188	134.0
16.395453471	120.0
16.408583754	138.0
16.421714036	128.0
16.434844319	151.0
16.447974602	142.0
16.461104884	139.0
16.474235167	125.0
16.487365450	135.0
16.500495732	121.0
16.513626015	137.0
16.526756298	145.0
16.539886580	145.0
16.553016863	139.0
16.566147146	163.0
16.579277428	141.0
16.592407711	144.0
16.605537994	137.0
16.618668276	160.0
16.631798559	140.0
16.644928842	138.0
16.658059124	148.0
16.671189407	146.0
16.684319690	150.0
16.697449973	141.0
16.710580255	129.0
16.723710538	135.0
16.736840821	126.0
16.749971103	165.0
16.763101386	142.0
16.776231669	174.0
16.789361951	159.0
16.802492234	157.0
16.815622517	156.0
16.828752799	155.0
16.841883082	161.0
16.855013365	137.0
16.868143647	145.0
16.881273930	126.0
16.894404213	180.0
16.907534495	165.0
16.920664778	124.0
16.933795061	131.0
16.946925343	145.0
16.960055626	156.0
16.973185909	163.0
16.986316191	152.0
16.999446474	158.0
17.012576757	135.0
17.025707039	143.0
17.038837322	155.0
17.051967605	145.0
17.065097887	155.0
17.078228170	153.0
17.091358453	141.0
17.104488736	175.0
17.117619018	163.0
17.130749301	127.0
17.143879584	157.0
17.157009866	155.0
17.170140149	145.0
17.183270432	136.0
17.196400714	156.0
17.209530997	168.0
17.222661280	143.0
17.235791562	148.0
17.248921845	142.0
17.262052128	165.0
17.275182410	140.0
17.288312693	141.0
17.301442976	131.0
17.314573258	159.0
17.327703541	146.0
17.340833824	137.0
17.353964106	160.0
17.367094389	150.0
17.380224672	141.0
17.393354954	138.0
17.406485237	153.0
17.419615520	157.0
17.432745802	163.0
17.445876085	160.0
17.459006368	146.0
17.472136650	142.0
17.485266933	134.0
17.498397216	153.0
17.511527499	147.0
17.524657781	160.0
17.537788064	157.0
17.550918347	141.0
17.564048629	161.0
17.577178912	135.0
17.590309195	150.0
17.603439477	161.0
17.616569760	158.0
17.629700043	169.0
17.642830325	141.0
17.655960608	149.0
17.669090891	139.0
17.682221173	143.0
17.695351456	132.0
17.708481739	166.0
17.721612021	137.0
17.734742304	159.0
17.747872587	148.0
17.761002869	159.0
17.774133152	151.0
17.787263435	157.0
17.800393717	140.0
17.813524000	147.0
17.826654283	155.0
17.839784565	137.0
17.852914848	164.0
17.866045131	154.0
17.879175413	131.0
17.892305696	151.0
17.905435979	122.0
17.918566262	147.0
17.931696544	146.0
17.944826827	144.0
17.957957110	122.0
17.971087392	133.0
17.984217675	154.0
17.997347958	151.0
18.010478240	125.0
18.023608523	174.0
18.036738806	135.0
18.049869088	157.0
18.062999371	157.0
18.076129654	125.0
18.089259936	157.0
18.102390219	149.0
18.115520502	118.0
18.128650784	135.0
18.141781067	157.0
18.154911350	141.0
18.168041632	127.0
18.181171915	161.0
18.194302198	145.0
18.207432480	168.0
18.220562763	149.0
18.233693046	145.0
18.246823328	122.0
18.259953611	151.0
18.273083894	122.0
18.286214176	144.0
18.299344459	142.0
18.312474742	131.0
18.325605025	149.0
18.338735307	155.0
18.351865590	155.0
18.364995873	140.0
18.378126155	166.0
18.391256438	140.0
18.404386721	144.0
18.417517003	137.0
18.430647286	135.0
18.443777569	139.0
18.456907851	152.0
18.470038134	150.0
18.483168417	164.0
18.496298699	134.0
18.509428982	158.0
18.522559265	137.0
18.535689547	137.0
18.548819830	144.0
18.561950113	155.0
18.575080395	154.0
18.588210678	132.0
18.601340961	155.0
18.614471243	148.0
18.627601526	150.0
18.640731809	136.0
18.653862091	164.0
18.666992374	137.0
18.680122657	137.0
18.693252939	154.0
18.706383222	142.0
18.719513505	137.0
18.732643788	122.0
18.745774070	145.0
18.758904353	133.0
18.772034636	138.0
18.785164918	150.0
18.798295201	143.0
18.811425484	140.0
18.824555766	134.0
18.837686049	154.0
18.850816332	150.0
18.863946614	156.0
18.877076897	156.0
18.890207180	138.0
18.903337462	142.0
18.916467745	149.0
18.929598028	172.0
18.942728310	144.0
18.955858593	181.0
18.968988876	135.0
18.982119158	116.0
18.995249441	159.0
19.008379724	137.0
19.021510006	130.0
19.034640289	142.0
19.047770572	136.0
19.060900854	128.0
19.074031137	126.0
19.087161420	140.0
19.100291702	154.0
19.113421985	130.0
19.126552268	138.0
19.139682551	156.0
19.152812833	117.0
19.165943116	171.0
19.179073399	140.0
19.192203681	149.0
19.205333964	140.0
19.218464247	137.0
19.231594529	129.0
19.244724812	138.0
19.257855095	149.0
19.270985377	143.0
19.284115660	140.0
19.297245943	121.0
19.310376225	132.0
19.323506508	134.0
19.336636791	147.0
19.349767073	144.0
19.362897356	120.0
19.376027639	136.0
19.389157921	119.0
19.402288204	126.0
19.415418487	134.0
19.428548769	119.0
19.441679052	123.0
19.454809335	131.0
19.467939617	131.0
19.481069900	138.0
19.494200183	146.0
19.507330465	162.0
19.520460748	142.0
19.533591031	116.0
19.546721314	159.0
19.559851596	127.0
19.572981879	118.0
19.586112162	158.0
19.599242444	172.0
19.612372727	121.0
19.625503010	175.0
19.638633292	147.0
19.651763575	148.0
19.664893858	151.0
19.678024140	131.0
19.691154423	126.0
19.704284706	159.0
19.717414988	138.0
19.730545271	155.0
19.743675554	158.0
19.756805836	146.0
19.769936119	147.0
19.783066402	135.0
19.796196684	124.0
19.809326967	150.0
19.822457250	146.0
19.835587532	139.0
19.848717815	130.0
19.861848098	127.0
19.874978380	126.0
19.888108663	132.0
19.901238946	148.0
19.914369228	147.0
19.927499511	126.0
19.940629794	137.0
19.953760076	140.0
19.966890359	136.0
19.980020642	146.0
19.993150925	130.0
20.006281207	129.0
20.019411490	155.0
20.032541773	134.0
20.045672055	144.0
20.058802338	148.0
20.071932621	128.0
20.085062903	132.0
20.098193186	136.0
20.111323469	131.0
20.124453751	140.0
20.137584034	136.0
20.150714317	144.0
20.163844599	124.0
20.176974882	157.0
20.190105165	132.0
20.203235447	133.0
20.216365730	153.0
20.229496013	118.0
20.242626295	165.0
20.255756578	135.0
20.268886861	147.0
20.282017143	131.0
20.295147426	143.0
20.308277709	134.0
20.321407991	139.0
20.334538274	141.0
20.347668557	156.0
20.360798839	118.0
20.373929122	146.0
20.387059405	136.0
20.400189688	133.0
20.413319970	141.0
20.426450253	144.0
20.439580536	133.0
20.452710818	130.0
20.465841101	149.0
20.478971384	143.0
20.492101666	160.0
20.505231949	135.0
20.518362232	151.0
20.531492514	134.0
20.544622797	133.0
20.557753080	138.0
20.570883362	157.0
20.584013645	156.0
20.597143928	133.0
20.610274210	144.0
20.623404493	131.0
20.636534776	134.0
20.649665058	128.0
20.662795341	122.0
20.675925624	153.0
20.689055906	132.0
20.702186189	137.0
20.715316472	152.0
20.728446754	126.0
20.741577037	135.0
20.754707320	150.0
20.767837602	147.0
20.780967885	125.0
20.794098168	124.0
20.807228451	126.0
20.820358733	136.0
20.833489016	135.0
20.846619299	138.0
20.859749581	128.0
20.872879864	157.0
20.886010147	126.0
20.899140429	131.0
20.912270712	122.0
20.925400995	126.0
20.938531277	139.0
20.951661560	142.0
20.964791843	142.0
20.977922125	153.0
20.991052408	144.0
21.004182691	146.0
21.017312973	141.0
21.030443256	139.0
21.043573539	145.0
21.056703821	124.0
21.069834104	120.0
21.082964387	132.0
21.096094669	126.0
21.109224952	143.0
21.122355235	112.0
21.135485517	137.0
21.148615800	139.0
21.161746083	149.0
21.174876365	135.0
21.188006648	133.0
21.201136931	122.0
21.214267214	156.0
21.227397496	131.0
21.240527779	154.0
21.253658062	138.0
21.266788344	105.0
21.279918627	117.0
21.293048910	140.0
21.306179192	129.0
21.319309475	142.0
21.332439758	143.0
21.345570040	154.0
21.358700323	141.0
21.371830606	148.0
21.384960888	136.0
21.398091171	151.0
21.411221454	134.0
21.424351736	141.0
21.437482019	139.0
21.450612302	121.0
21.463742584	118.0
21.476872867	140.0
21.490003150	139.0
21.503133432	141.0
21.516263715	163.0
21.529393998	143.0
21.542524280	130.0
21.555654563	144.0
21.568784846	120.0
21.581915128	124.0
21.595045411	139.0
21.608175694	134.0
21.621305977	153.0
21.634436259	162.0
21.647566542	138.0
21.660696825	143.0
21.673827107	155.0
21.686957390	147.0
21.700087673	153.0
21.713217955	156.0
21.726348238	130.0
21.739478521	155.0
21.752608803	139.0
21.765739086	136.0
21.778869369	131.0
21.791999651	138.0
21.805129934	128.0
21.818260217	137.0
21.831390499	142.0
21.844520782	129.0
21.857651065	140.0
21.870781347	137.0
21.883911630	134.0
21.897041913	134.0
21.910172195	136.0
21.923302478	141.0
21.936432761	136.0
21.949563043	134.0
21.962693326	128.0
21.975823609	136.0
21.988953891	131.0
22.002084174	128.0
22.015214457	133.0
22.028344740	134.0
22.041475022	143.0
22.054605305	118.0
22.067735588	149.0
22.080865870	137.0
22.093996153	117.0
22.107126436	128.0
22.120256718	129.0
22.133387001	123.0
22.146517284	100.0
22.159647566	129.0
22.172777849	122.0
22.185908132	113.0
22.199038414	135.0
22.212168697	133.0
22.225298980	142.0
22.238429262	148.0
22.251559545	137.0
22.264689828	120.0
22.277820110	127.0
22.290950393	139.0
22.304080676	126.0
22.317210958	128.0
22.330341241	145.0
22.343471524	128.0
22.356601806	133.0
22.369732089	124.0
22.382862372	131.0
22.395992654	130.0
22.409122937	118.0
22.422253220	115.0
22.435383503	147.0
22.448513785	121.0
22.461644068	132.0
22.474774351	121.0
22.487904633	130.0
22.501034916	118.0
22.514165199	120.0
22.527295481	131.0
22.540425764	136.0
22.553556047	147.0
22.566686329	119.0
22.579816612	122.0
22.592946895	136.0
22.606077177	139.0
22.619207460	114.0
22.632337743	137.0
22.645468025	111.0
22.658598308	118.0
22.671728591	132.0
22.684858873	120.0
22.697989156	150.0
22.711119439	143.0
22.724249721	148.0
22.737380004	129.0
22.750510287	144.0
22.763640569	125.0
22.776770852	117.0
22.789901135	132.0
22.803031417	124.0
22.816161700	143.0
22.829291983	116.0
22.842422266	145.0
22.855552548	132.0
22.868682831	147.0
22.881813114	130.0
22.894943396	119.0
22.908073679	132.0
22.921203962	117.0
22.934334244	140.0
22.947464527	148.0
22.960594810	122.0
22.973725092	131.0
22.986855375	134.0
22.999985658	133.0
23.013115940	133.0
23.026246223	134.0
23.039376506	129.0
23.052506788	116.0
23.065637071	125.0
23.078767354	148.0
23.091897636	132.0
23.105027919	151.0
23.118158202	112.0
23.131288484	129.0
23.144418767	115.0
23.157549050	133.0
23.170679332	129.0
23.183809615	119.0
23.196939898	136.0
23.210070180	143.0
23.223200463	132.0
23.236330746	131.0
23.249461029	133.0
23.262591311	121.0
23.275721594	132.0
23.288851877	147.0
23.301982159	124.0
23.315112442	144.0
23.328242725	153.0
23.341373007	101.0
23.354503290	137.0
23.367633573	134.0
23.380763855	134.0
23.393894138	138.0
23.407024421	126.0
23.420154703	131.0
23.433284986	148.0
23.446415269	133.0
23.459545551	126.0
23.472675834	110.0
23.485806117	170.0
23.498936399	139.0
23.512066682	127.0
23.525196965	142.0
23.538327247	124.0
23.551457530	138.0
23.564587813	135.0
23.577718095	155.0
23.590848378	135.0
23.603978661	130.0
23.617108943	129.0
23.630239226	154.0
23.643369509	128.0
23.656499792	134.0
23.669630074	118.0
23.682760357	145.0
23.695890640	125.0
23.709020922	139.0
23.722151205	141.0
23.735281488	127.0
23.748411770	144.0
23.761542053	134.0
23.774672336	134.0
23.787802618	119.0
23.800932901	108.0
23.814063184	134.0
23.827193466	142.0
23.840323749	122.0
23.853454032	120.0
23.866584314	124.0
23.879714597	146.0
23.892844880	147.0
23.905975162	130.0
23.919105445	135.0
23.932235728	134.0
23.945366010	105.0
23.958496293	124.0
23.971626576	116.0
23.984756858	126.0
23.997887141	137.0
24.011017424	128.0
24.024147706	108.0
24.037277989	127.0
24.050408272	108.0
24.063538555	121.0
24.076668837	138.0
24.089799120	123.0
24.102929403	126.0
24.116059685	104.0
24.129189968	135.0
24.142320251	134.0
24.155450533	121.0
24.168580816	123.0
24.181711099	133.0
24.194841381	116.0
24.207971664	111.0
24.221101947	119.0
24.234232229	117.0
24.247362512	123.0
24.260492795	110.0
24.273623077	123.0
24.286753360	126.0
24.299883643	130.0
24.313013925	143.0
24.326144208	140.0
24.339274491	125.0
24.352404773	140.0
24.365535056	124.0
24.378665339	129.0
24.391795621	135.0
24.404925904	125.0
24.418056187	108.0
24.431186469	140.0
24.444316752	110.0
24.457447035	137.0
24.470577318	107.0
24.483707600	152.0
24.496837883	115.0
24.509968166	114.0
24.523098448	119.0
24.536228731	140.0
24.549359014	116.0
24.562489296	118.0
24.575619579	127.0
24.588749862	121.0
24.601880144	110.0
24.615010427	105.0
24.628140710	145.0
24.641270992	118.0
24.654401275	133.0
24.667531558	110.0
24.680661840	128.0
24.693792123	122.0
24.706922406	113.0
24.720052688	127.0
24.733182971	120.0
24.746313254	116.0
24.759443536	154.0
24.772573819	144.0
24.785704102	117.0
24.798834384	111.0
24.811964667	138.0
24.825094950	126.0
24.838225232	126.0
24.851355515	104.0
24.864485798	122.0
24.877616081	138.0
24.890746363	125.0
24.903876646	119.0
24.917006929	122.0
24.930137211	118.0
24.943267494	147.0
24.956397777	147.0
24.969528059	122.0
24.982658342	123.0
24.995788625	116.0
25.008918907	125.0
25.022049190	124.0
25.035179473	111.0
25.048309755	127.0
25.061440038	103.0
25.074570321	104.0
25.087700603	106.0
25.100830886	112.0
25.113961169	110.0
25.127091451	125.0
25.140221734	126.0
25.153352017	139.0
25.166482299	126.0
25.179612582	131.0
25.192742865	122.0
25.205873147	117.0
25.219003430	122.0
25.232133713	119.0
25.245263995	103.0
25.258394278	112.0
25.271524561	116.0
25.284654844	118.0
25.297785126	109.0
25.310915409	103.0
25.324045692	137.0
25.337175974	129.0
25.350306257	125.0
25.363436540	126.0
25.376566822	122.0
25.389697105	147.0
25.402827388	128.0
25.415957670	112.0
25.429087953	125.0
25.442218236	104.0
25.455348518	114.0
25.468478801	134.0
25.481609084	115.0
25.494739366	126.0
25.507869649	116.0
25.520999932	117.0
25.534130214	106.0
25.547260497	120.0
25.560390780	113.0
25.573521062	103.0
25.586651345	120.0
25.599781628	120.0
25.612911910	115.0
25.626042193	108.0
25.639172476	107.0
25.652302758	94.0
25.665433041	101.0
25.678563324	127.0
25.691693607	105.0
25.704823889	99.0
25.717954172	137.0
25.731084455	114.0
25.744214737	120.0
25.757345020	117.0
25.770475303	124.0
25.783605585	118.0
25.796735868	125.0
25.809866151	106.0
25.822996433	131.0
25.836126716	104.0
25.849256999	113.0
25.862387281	135.0
25.875517564	122.0
25.888647847	109.0
25.901778129	103.0
25.914908412	118.0
25.928038695	106.0
25.941168977	107.0
25.954299260	108.0
25.967429543	118.0
25.980559825	132.0
25.993690108	124.0
26.006820391	128.0
26.019950673	123.0
26.033080956	108.0
26.046211239	103.0
26.059341521	108.0
26.072471804	119.0
26.085602087	126.0
26.098732370	102.0
26.111862652	118.0
26.124992935	111.0
26.138123218	112.0
26.151253500	119.0
26.164383783	122.0
26.177514066	95.0
26.190644348	141.0
26.203774631	108.0
26.216904914	109.0
26.230035196	116.0
26.243165479	103.0
26.256295762	130.0
26.269426044	119.0
26.282556327	124.0
26.295686610	117.0
26.308816892	115.0
26.321947175	114.0
26.335077458	138.0
26.348207740	120.0
26.361338023	138.0
26.374468306	127.0
26.387598588	103.0
26.400728871	126.0
26.413859154	108.0
26.426989436	102.0
26.440119719	114.0
26.453250002	128.0
26.466380284	113.0
26.479510567	111.0
26.492640850	121.0
26.505771133	115.0
26.518901415	121.0
26.532031698	125.0
26.545161981	126.0
26.558292263	133.0
26.571422546	117.0
26.584552829	114.0
26.597683111	130.0
26.610813394	117.0
26.623943677	123.0
26.637073959	113.0
26.650204242	106.0
26.663334525	109.0
26.676464807	109.0
26.689595090	115.0
26.702725373	114.0
26.715855655	120.0
26.728985938	125.0
26.742116221	133.0
26.755246503	114.0
26.768376786	136.0
26.781507069	103.0
26.794637351	102.0
26.807767634	130.0
26.820897917	103.0
26.834028199	102.0
26.847158482	137.0
26.860288765	121.0
26.873419047	112.0
26.886549330	114.0
26.899679613	123.0
26.912809896	109.0
26.925940178	133.0
26.939070461	109.0
26.952200744	100.0
26.965331026	145.0
26.978461309	121.0
26.991591592	130.0
27.004721874	113.0
27.017852157	105.0
27.030982440	117.0
27.044112722	133.0
27.057243005	112.0
27.070373288	117.0
27.083503570	107.0
27.096633853	109.0
27.109764136	127.0
27.122894418	130.0
27.136024701	103.0
27.149154984	100.0
27.162285266	110.0
27.175415549	132.0
27.188545832	142.0
27.201676114	120.0
27.214806397	113.0
27.227936680	121.0
27.241066962	150.0
27.254197245	107.0
27.267327528	115.0
27.280457810	114.0
27.293588093	116.0
27.306718376	101.0
27.319848659	113.0
27.332978941	119.0
27.346109224	110.0
27.359239507	133.0
27.372369789	127.0
27.385500072	119.0
27.398630355	134.0
27.411760637	107.0
27.424890920	125.0
27.438021203	142.0
27.451151485	120.0
27.464281768	106.0
27.477412051	139.0
27.490542333	124.0
27.503672616	122.0
27.516802899	146.0
27.529933181	128.0
27.543063464	128.0
27.556193747	138.0
27.569324029	129.0
27.582454312	108.0
27.595584595	97.0
27.608714877	110.0
27.621845160	127.0
27.634975443	129.0
27.648105725	123.0
27.661236008	115.0
27.674366291	102.0
27.687496573	129.0
27.700626856	133.0
27.713757139	135.0
27.726887422	121.0
27.740017704	126.0
27.753147987	123.0
27.766278270	121.0
27.779408552	119.0
27.792538835	142.0
27.805669118	122.0
27.818799400	105.0
27.831929683	121.0
27.845059966	103.0
27.858190248	119.0
27.871320531	131.0
27.884450814	92.0
27.897581096	109.0
27.910711379	124.0
27.923841662	132.0
27.936971944	117.0
27.950102227	110.0
27.963232510	135.0
27.976362792	121.0
27.989493075	106.0
28.002623358	114.0
28.015753640	129.0
28.028883923	120.0
28.042014206	117.0
28.055144488	118.0
28.068274771	109.0
28.081405054	104.0
28.094535336	112.0
28.107665619	125.0
28.120795902	109.0
28.133926185	131.0
28.147056467	119.0
28.160186750	123.0
28.173317033	128.0
28.186447315	105.0
28.199577598	114.0
28.212707881	124.0
28.225838163	109.0
28.238968446	136.0
28.252098729	119.0
28.265229011	123.0
28.278359294	109.0
28.291489577	125.0
28.304619859	117.0
28.317750142	113.0
28.330880425	112.0
28.344010707	115.0
28.357140990	113.0
28.370271273	106.0
28.383401555	119.0
28.396531838	115.0
28.409662121	103.0
28.422792403	101.0
28.435922686	115.0
28.449052969	113.0
28.462183251	117.0
28.475313534	127.0
28.488443817	112.0
28.501574099	119.0
28.514704382	113.0
28.527834665	117.0
28.540964948	104.0
28.554095230	107.0
28.567225513	109.0
28.580355796	79.0
28.593486078	127.0
28.606616361	102.0
28.619746644	130.0
28.632876926	98.0
28.646007209	95.0
28.659137492	94.0
28.672267774	89.0
28.685398057	124.0
28.698528340	95.0
28.711658622	96.0
28.724788905	97.0
28.737919188	89.0
28.751049470	102.0
28.764179753	105.0
28.777310036	119.0
28.790440318	93.0
28.803570601	108.0
28.816700884	115.0
28.829831166	120.0
28.842961449	95.0
28.856091732	116.0
28.869222014	102.0
28.882352297	100.0
28.895482580	120.0
28.908612862	117.0
28.921743145	118.0
28.934873428	118.0
28.948003711	109.0
[truncated: 3,126 more rows]
